# Supplementary material for: Ubiquitin-dependent degradation of p27Kip1 and p21Waf1/Cip1 by AMBRA1 ensures G1 and S phase progression and limits replication stress
Source: Nucleic Acids Res. 2026 Jun 24;54(12):gkag595. doi: 10.1093/nar/gkag595 (PMC13291606; doi:10.1093/nar/gkag595)
Supplement: gkag595_Supplemental_Files [file gkag595_supplemental_files.zip]

Archive with 2 entries (2 files):
- Proteomics_Data.xlsx
- Supplementary Figures.pdf
