# Supplementary material for: Ubiquitin-dependent degradation of p27Kip1 and p21Waf1/Cip1 by AMBRA1 ensures G1 and S phase progression and limits replication stress
Source: Nucleic Acids Res. 2026 Jun 24;54(12):gkag595. doi: 10.1093/nar/gkag595 (PMC13291606; doi:10.1093/nar/gkag595)
Supplement: gkag595_Supplemental_Files [file gkag595_supplemental_files.zip › Proteomics_Data.xlsx]

## Sheet: p21_analysis_interactome_pub
gene	accession	KO	WT	lfc	p.value	padj	signif
A0A1B0GU03;A0A1B0GU92;A0A1B0GVD5;A0A1B0GW44;A0A1B0GWE8;F8W787;P07339	A0A1B0GU03;A0A1B0GU92;A0A1B0GVD5;A0A1B0GW44;A0A1B0GWE8;F8W787;P07339	1.04588e+16	9613348043769136	1.21611e+16	7280354680333839	4028670891804881	*
A0A1W2PNV4	A0A1W2PNV4	1.01004e+16	1.03973e+16	-4.17969e+16	1.67423e+16	2.98081e+16
A0A6Q8PFP0	A0A6Q8PFP0	1131114018940318	9104166964827880	3.13145e+16	3716356653315319	2.66759e+16	*
A0A8I5KWQ7	A0A8I5KWQ7	9630901458989728	1.06891e+16	-1.50392e+16	1.71815e+16	6700571909199914
ABCA13	A0A0A0MT16;Q86UQ4;Q86UQ4-4	1.01077e+16	1035520071286782	-3490037646705322	8553756059400981	8953325979130784
ABCA4	A0A3B3IRV8;P78363	9376677459974816	9938950950281874	-8401677683563866	7397650237070723	8118437096137475
ABCB6	Q9NP58;Q9NP58-4	1.20633e+16	1.1063e+16	1.24884e+16	6431056845916992	1.57613e+16
ABCB7	A0A590UJS8;A0A5F9ZA98;O75027;O75027-2	1139360234865263	1.12482e+16	1.85292e+16	4744535011951194	6008703880267138
ABCC1	A0A0A0MS99;A0A7I2V2E0;I3L4X2;P33527;P33527-2;P33527-3;P33527-4;P33527-5;P33527-6;P33527-7;P33527-8;P33527-9	1.13003e+16	1.22758e+16	-1.19457e+16	6988870053708225	1.66927e+16
ABCD1	P33897	1.33564e+16	1.05462e+16	3.40809e+16	8.70232e+10	4440281883150919	*
ABCD3	A0A3B3ITW3;P28288	8547389575999645	1.03428e+16	-2.75065e+16	1.23642e+16	2.44341e+16
ABCE1	P61221	9355451019229184	1056638692820673	-1.75603e+16	2.49574e+16	389750068044476
ABCF1	Q5STZ8;Q8NE71;Q8NE71-2	1088562023857359	1.06626e+16	2.98663e+16	1.93318e+16	3293253636916957
ABCF2	Q9UG63;Q9UG63-2	1.04257e+16	1093741348246649	-6912202531625339	2110269028449613	2037206083367628	*
ABCF3	Q9NUQ8	9378157334977252	1.06819e+16	-1.8779e+16	2.51834e+16	3916073312741127
ABHD10	Q9NUJ1;Q9NUJ1-2	7058310078676957	9043322865170466	-3575301612277197	2274334740760628	3665071395403828
ABHD14B	Q96IU4	9389373779366584	9447050291172976	-8834997268759115	9520133235224856	9640765608447462
ABI1	A0A0A0MRT6;B6VEX4;Q8IZP0;Q8IZP0-10;Q8IZP0-2;Q8IZP0-3;Q8IZP0-4;Q8IZP0-5;Q8IZP0-6;Q8IZP0-7;Q8IZP0-8;Q8IZP0-9	8660319202041987	1.09899e+16	-3436898910909093	7851015821105427	1.79434e+16
ABLIM1	A0A3B3IS55;A0A494C1G0;A0A494C1P1;F8W8M4;O14639;O14639-2;O14639-3;O14639-5;O14639-6	7568623897980932	912972081225348	-2705397250890834	4.59352e+16	589144386758798
ABRACL	Q9P1F3	1.04715e+16	9432158290653008	1.50815e+16	3421568878266038	1.03281e+16
ACACA	Q13085;Q13085-2;Q13085-3;Q13085-4	1.07141e+16	1.09057e+16	-2557634864735974	4.2043e+16	1.17975e+16
ACAD9	A0A7P0T871;A0A7P0T8U3;Q9H845	1.00981e+16	1.01119e+16	-1.97275e+16	9321275984593426	9505322368108152
ACADM	P11310;P11310-2;Q5T4U5	1011383742500074	1003356454813383	1.14963e+16	2522437574814014	3.91732e+16
ACADS	E9PE82;P16219	9868601840815786	1022676139215313	-5143173836494259	4556612280224642	1.2474e+16
ACADSB	P45954;P45954-2	7425217079416451	1034193649817792	-478001242035354	2.11134e+16	7564749128289554
ACADVL	P49748;P49748-2;P49748-3	1.02376e+16	1.02648e+16	-3827697090620731	5671441005528399	6782305957756417
ACAP2	H7C3K3;Q15057	9425220516891596	9869566746295388	-664603819753966	7526911499818331	821982212525287
ACAT1	P24752	9863289540257596	9930927223513656	-9859539396514000	5724797093788117	6816001038007499
ACAT2	Q9BWD1	9736556881889822	9618766315233044	1.75598e+16	2.04475e+16	3.42489e+16
ACBD3	Q9H3P7	9097206499071888	9678864889605718	-894142606489864	1.50002e+16	6.21583e+16
ACBD5	A0A7I2V2M2;A0A7I2V2Y9;A0A7I2V347;A0A7I2V420;A0A7I2V556;A0A7I2V560;A0A7I2V5E1;A0A7I2V5L4;A0A7I2V690;A0A7I2YQD7;A0A7I2YQE9;A0A7I2YQJ9;A0A7I2YQS1;B7Z2R7;Q5T8D3;Q5T8D3-2;Q5T8D3-3;Q5T8D3-4	791128042216994	1.14074e+16	-5279919694216659	2.51165e+12	7335740783192181	*
ACBD6	Q9BR61	6374146098210471	8082206745016769	-3.42517e+16	4.58672e+16	5886292114877488
ACIN1	S4R3H4	7510049110500359	8718043477492069	-2.15182e+16	3.05838e+16	2.43006e+16	*
ACLY	P53396;P53396-2	9913519782778748	1.05059e+16	-8373180553047835	9.28303e+11	1.41781e+16	*
ACO1	P21399	9008030509214926	95363287162877	-8222225253266942	2884760005887989	9308112953440456
ACO2	A2A274;Q99798	9365311952815408	9410016933101926	-6870268493135461	6122280806417608	7142660940820543
ACOT13	Q9NPJ3	1.00608e+16	97170601003656	5014918269211311	4870804151650019	1301957730457979
ACOT7	O00154-4	9905107879292812	9792482878670036	1.6498e+16	1293344664440548	2.49764e+16
ACOT8	O14734	1.31363e+16	1.23263e+16	9182994125409004	2996734171575587	9535063273195048
ACOT9	Q9Y305;Q9Y305-2;Q9Y305-3;Q9Y305-4	1.07821e+16	1.12184e+16	-5722985522020277	5204657451436805	6396738879271596
ACOX1	Q15067-2	101954426731514	1.04125e+16	-3.03907e+16	7807486102662661	1.78922e+16
ACP1	P24666	1.04366e+16	1.02153e+16	3.0922e+16	3104101238358637	4.48971e+16
ACP2	A0A5F9ZH40;A0A5F9ZH82;A0A5F9ZHR7;A0A5F9ZI20;B7Z6U3;E9PHY0;P11117;P11117-2	1.03966e+16	1.20453e+16	-2123613320612996	1.07428e+16	5067895002393592
ACSL1	B7Z3Z9;D6RER0;E7EPM6;H0Y9Z9;P33121;P33121-2;P33121-3	1.13665e+16	1074545560162047	810646637414888	2313390238759946	7992759356482144
ACSL3	A0A7P0T8L6;A0A7P0TA76;O95573	1.0835e+16	1.09039e+16	-91350490094535	2.47604e+16	3872242404607901
ACSL4	A0A804HI36;O60488;O60488-2	1.01347e+16	1.06881e+16	-7669738805365403	2.29639e+16	3.69078e+16
ACTA1	P68133	9714900393718986	9796138741379420	-1.2014e+16	6879607667922218	7736361782700636
ACTA2	P62736	9458444507395700	928679103678878	2.64228e+16	4.80769e+16	6070536328779013
ACTB	A0A2R8YEA7	9260803520665246	9875297945594188	-9268690064119214	5223240140731362	6406145958875563
ACTBL2	Q562R1	9580391338812634	9764172511218708	-2.74132e+16	6640093768542759	7545156187222587
ACTG1	P63261	9613144410441468	9805560397420254	-2859167784054433	3640539957732514	5005742441882207
ACTL6A	O96019	1.01825e+16	1008005766898309	1.45862e+16	1.88972e+16	3236137794612369
ACTN1	P12814	9360420175460646	9559710571090658	-303936482506639	1205147122328823	2.40179e+16
ACTN4	O43707	1.00056e+16	9703026252498328	4.43053e+16	3319435565192556	1.01574e+16
ACTR10	Q9NZ32	8573641715014074	1.03271e+16	-2684519741355064	2734283718491417	413384568698334
ACTR1A	P61163	1.00629e+16	1.01971e+16	-1.91159e+16	5613295737169879	1.43617e+16
ACTR2	P61160	1013765797550505	1.02281e+16	-1280712419401308	4.09796e+16	5428486090762789
ACTR3	P61158	1012462395350342	1026056909801552	-1.92424e+16	2443438207976765	3.83826e+16
ACTR5	Q9H9F9	7192760925772692	1.05899e+16	-5580662589484976	2.14854e+16	7639858738273712
ACYP1	P07311	1.09099e+16	9333536225138296	2.2514e+16	2.09126e+16	753676885642369
ACAA1	C9JDE9;P09110	9933434794447988	974925311909848	2.7001e+16	1.76943e+16	3097781367958426
ACAA2	P42765	9665846232319756	9887771709457854	-3274939039194563	2898667583541235	2374440467368884	*
ADA	A0A8Q3SI46;A0A8Q3SIA9;A0A8Q3SIC0;A0A8Q3SIC7;A0A8Q3SIG8;A0A8Q3SIH0;A0A8Q3SJ63;A0A8Q3WKY2;A0A8Q3WKZ1;A0A8Q3WKZ4;A0A8Q3WKZ5;A0A8Q3WKZ6;A0A8Q3WKZ9;A0A8Q3WL01;A0A8Q3WM09;A0A8Q3WM84;F5GWI4;P00813	8186906711033244	907526172253013	-1.48621e+16	5229151598680446	6411539380547681
ADAM10	O14672	1007933031003109	1066629277631428	-8165904723405767	5751214174748396	6837841670426573
ADAM15	Q13444;Q13444-10;Q13444-12;Q13444-2;Q13444-3;Q13444-4;Q13444-5;Q13444-6;Q13444-7;Q13444-8;Q13444-9	1179972216756992	109966008212341	1.01695e+16	1352396175934822	5858470525780906
ADAR	P55265;P55265-4	8300094649737062	9890010908836158	-2.52844e+16	1.45074e+12	5485619335554607	*
ADD1	E7ENY0;E7EV99;P35611;P35611-2;P35611-3;P35611-6	997466761940236	9932512553808848	6.11006e+16	4583197054602459	588533642396647
ADGRE5	P48960;P48960-2;P48960-3	1.09649e+16	1051058626847198	6105231073429724	426875006218587	1.19486e+16
ADGRG2	Q8IZP9;Q8IZP9-10;Q8IZP9-2;Q8IZP9-3;Q8IZP9-4;Q8IZP9-5;Q8IZP9-6;Q8IZP9-7;Q8IZP9-8;Q8IZP9-9	9375569882720884	9753420196927472	-5700182664647385	7132727882564706	7909818553945372
ADH5	P11766	9528771135771404	9211039830858234	4892614022942184	9518691915735618	2.05462e+16
ADI1	Q9BV57	9492604185204184	8953209460476637	8439898955276766	1.39935e+16	2.64329e+16
ADK	A0A5F9ZH31;A0A5F9ZH72;A0A5K1VW54;A0A5K1VW94;P55263;P55263-2;P55263-3	1.01918e+16	9161942899346828	1536778797587257	1.36113e+16	2593068447582663
ADNP	A0A2R8Y6X0;A0A669KBJ7;Q9H2P0	7691906884135173	92626737727836	-2.68087e+16	7144541399884119	1688093002308303
ADPGK	H3BRS6;H3BU35;Q9BRR6;Q9BRR6-2;Q9BRR6-5	9218909463227124	1.03095e+16	-1.61304e+16	1.48769e+16	2.75606e+16
ADPRS	Q9NX46	9618022869595808	1.01076e+16	-7162784455075231	5362441577626442	6522096519600225
ADRM1	Q16186	9137440011406744	1.02228e+16	-1.61923e+16	1.80817e+16	1.89288e+16	*
ADSL	A0A096LNY6;A0A1B0GTJ7;A0A1B0GWJ0;A0A7P0T9A7;A0A7P0Z472;P30566	9725112790086832	1.01913e+16	-6755785311624465	2.39138e+16	2154787464797977	*
ADSS2	P30520	9615582337425388	9415226666809904	3.03784e+16	1.59073e+16	2891312112480967
AFAP1	Q8N556;Q8N556-2	1.27952e+16	1.08932e+16	2.32181e+16	1.10443e+12	4917005733347176	*
AFG3L2	A0A8I5KVV1;Q9Y4W6	1.21443e+16	1.16202e+16	6364351952973997	4100052903780915	2.82337e+16	*
AGA	H0Y9C7;P20933	1.12648e+16	9798211911941122	2012331480002877	2019575229145844	1.98194e+16	*
AGFG1	P52594;P52594-2;P52594-3;P52594-4	9007025524021651	9717911221417808	-1.09596e+16	2.55357e+16	3.94398e+16
AGFG2	A0A0C4DG34;O95081;O95081-2	7953901559692674	9624595308613376	-275063173120299	1.09924e+16	2.26423e+16
AGK	Q53H12	1.18065e+16	1.12797e+16	6585882063734641	1.29529e+16	2.4991e+16
AGL	P35573	9808566934249784	1004642909529475	-3456852652149335	2.52071e+16	3916073312741127
AGMAT	Q9BSE5	1.1447e+16	1.15774e+16	-1.63437e+16	5403448677249683	6556906919241376
AGO2	Q9UKV8;Q9UKV8-2	1.01666e+16	1.01043e+16	887622932459744	7204749569063695	797285456623589
AGO3	Q9H9G7;Q9H9G7-2	6836506746254734	1.07993e+16	-6596097858565769	1384030584569335	2623710620255655
AGPAT5	Q9NUQ2	1.50118e+16	1261183906100793	2.51314e+16	2.45458e+16	8342822554800124
AGPS	O00116	1.05943e+16	1.05006e+16	1.28261e+16	1.93622e+16	3296550740420206
AGR2	O95994	9308524416905846	9765139388081792	-6908814681828798	4601418493693601	5892744704766719
AGRN	A0A087X208;A0A494C0G5;A0A494C1I6;O00468;O00468-2;O00468-3;O00468-4;O00468-5;O00468-6;O00468-7	9864966554908952	1.01432e+16	-4013001434771368	8023593789010293	8561330233423682
AHCTF1	Q8WYP5;Q8WYP5-2;Q8WYP5-3	1194082770491541	1.10379e+16	1.13437e+16	1.63748e+16	2.94718e+16
AHCY	P23526	9704665028659638	9701601326640716	4.55522e+12	9621512654553860	9717888407354064
AHCYL1	O43865	9551436261092668	9671304836297664	-1.79929e+16	3473966078790154	4841147200946463
AHNAK	Q09666	933899205279365	9648537356112862	-4.70434e+16	1.09276e+16	2.26023e+16
AHNAK2	Q8IVF2;Q8IVF2-3	1014062597224815	1.00124e+16	1.83577e+16	5093998054301714	6301781747009338
AHSA1	O95433	9533867661947784	9398455551295580	2.06379e+16	2.32902e+16	3720640326972814
AHSG	C9JV77;P02765	9366739676929586	9925880356217388	-8364809496858687	1.51412e+16	6237642729148729
AIDA	Q96BJ3	7922965462279676	9.47274e+16	-2577411215661015	1.23782e+16	2.44503e+16
AIF1L	Q9BQI0	8979881268214752	8312923113425971	1.11341e+16	5235255235568256	641716524533475
AIFM1	A0A6Q8PFE1;O95831	1.17285e+16	1110524359406167	7877289297702153	3210480845838042	2476573111498016	*
AIMP1	A0A8C8MUD1;Q12904;Q12904-2	999499220242543	1058964069213232	-833762927656748	1.31421e+16	2.52641e+16
AIMP2	Q13155	9930861859017724	1057941890478133	-9126955286790600	8122773632389994	4283928559548148	*
AIP	A0A804HKH9;A0A804HKL7;O00170	9561291558277844	9418549088560624	21700681243308	6294006687361183	7276854578480647
AJAP1	Q9UKB5	1.0562e+16	1030926049507869	3494377570870967	7971327046139413	8524891424343538
AJUBA	Q96IF1	6346502109781054	1037121404611186	-7085512136503581	2157074475496223	2.05286e+16	*
AK1	P00568;Q5T9B7	9275890907862874	9231102076766712	6982955114833521	8373773205721249	8828212478523647
AK2	F8W1A4;P54819;P54819-2	9689909270705852	9507107765747596	2.74766e+16	8197073619503206	1.85342e+16
AK3	Q9UIJ7	9106555751744454	9730047697829892	-9554137094396028	9627666882677934	4.74659e+16	*
AK4P3	A0A8I5KW96;F8VS11;P27144	8689116904890029	9148835264678536	-7437852599217014	5576103028883441	671256291282586
AK6	A0A087WVD7;Q9Y3D8	9995694021762872	1.04388e+16	-6257339391643191	2.73381e+16	413384568698334
AKAP1	I3L2A2;I3L2N7;Q92667;Q92667-2	911917550524459	9878489457918516	-1.15387e+16	1.9373e+16	3296550740420206
AKAP11	Q9UKA4	6984499130859516	6939171351368139	9393269366164044	769456632621795	8344811367870172
AKAP12	Q02952	7092223175718925	9571236831386096	-4.32467e+16	3.32862e+16	4702043621498193
AKAP13	H0YMW2;Q12802;Q12802-2;Q12802-4	6902820262028322	1.0001e+16	-5348900768860266	2758923237707531	9084177082230498
AKAP17A	Q02040	5324092500187492	9637913887526024	-8561852743077846	4586727555716168	1.2516e+16
AKAP8	A0A7P0T893;O43823	9734266835156512	1045243514908386	-1.02695e+16	1.544e+11	2.3353e+16	*
AKAP8L	Q9ULX6	1228509472576682	1.24993e+16	-2.49338e+16	3.41688e+16	4.79155e+16
AKAP9	A0A0A0MRF6;A0A7P0T8N5;A0A7P0T928;A0A7P0T939;A0A7P0T9A9;A0A7P0TAD6;A0A7P0TAX3;A0A7P0TBH8;A0A7P0Z4N5;A0A7P0Z4Q5;Q99996;Q99996-1;Q99996-3;Q99996-5;Q99996-6	6829195491489833	7239231274221324	-8412087442399112	887391916332207	9181785403535052
AKR1A1	P14550	9893059405981140	9296839029659232	8967646383997332	3797985200178111	1.10636e+16
AKR1B1	P15121	9841332281956486	9225774968001648	9318353222633996	1.66122e+16	6618331438914649
AKR1C3	A0A0A0MSS8;P42330	8084307050935983	7901253709889935	3.30425e+16	8640305112958109	9010512719373944
AKR7A2	H3BLU7;O43488	9030017260126680	9354022904759074	-5085821612084959	1380637197926078	2619622998753109
AKT1	A0A804HJM6;P31749;P31749-2	6133899449835222	8216463956579618	-4.21713e+16	2.22584e+16	7809034679684952
AKT1S1	Q96B36	9419666860615740	968637615421999	-4028099081707993	5022495322033801	6257801614831758
ALB	P02768	1084193912822507	9942128807782432	1.24996e+16	3537683199796645	1.05508e+16
ALCAM	F5GXJ9;Q13740;Q13740-2;Q13740-3	9894674273231364	9897912927213452	-4.72135e+12	996641018057672	997625965582828
ALDH16A1	F5H4B6;Q8IZ83	9605732648431256	1.17135e+16	-2.86204e+16	7.08075e+11	1.27061e+16	*
ALDH18A1	P54886;P54886-2	1042271773485679	1.031e+16	1568381219041281	6249958369482426	1552409014355312
ALDH1A3	H0Y2X5;P47895	1.11243e+16	1.08711e+16	3.32245e+16	326410220131485	4.64967e+16
ALDH1B1	P30837	1.0759e+16	1.01671e+16	8164023418457571	3.41112e+12	8755209781595592	*
ALDH2	P05091	1.04112e+16	9943917862740036	6625478507324521	7249602954376139	4018595354945412	*
ALDH3A2	A0A5F9ZHI5;A0A5F9ZHN9;J3QRD1;P51648;P51648-2	1.12448e+16	1.07371e+16	666591398128784	9178449826952996	4632983911459587	*
ALDH5A1	C9J8Q5;P51649;P51649-2	1.05419e+16	9798791083254184	1.05459e+16	7388104884478587	1.72313e+16
ALDH7A1	P49419-2	1.05596e+16	1.04513e+16	1.48795e+16	6449734193835999	7402275964556218
ALDH9A1	P49189	9819045687847764	9455132660293206	5448511589611658	3337567783191568	1.01834e+16
ALDOA	P04075	9864861201842148	1.01798e+16	-4533369468533654	1.01253e+12	4766099883547389	*
ALDOC	P09972	1.00057e+16	1.00489e+16	-6205993372859896	4.69567e+16	5964655904881413
ALG1	A0A804HIG6;A0A804HJE3;A0A804HJL6;A0A804HJQ1;A0A804HKU4;A0A804HKX7;Q9BT22;Q9BT22-2	1.0584e+16	1.0493e+16	1.24579e+16	9533607510592656	9647509631388268
ALG2	Q9H553;Q9H553-2	1.30161e+16	1007088197934273	3701023411010918	2.51647e+10	2776744931160304	*
ALOX12B	O75342	1.10673e+16	1.01671e+16	1223917420550296	2.63237e+16	4.02458e+16
ALPG	P10696	1.04716e+16	1006464662417913	5.71856e+16	4.17114e+16	5499617611712523
ALPI	P09923	1001079470859661	106138424745653	-8439053494521251	320445453432545	4.59873e+16
ALPP	P05187	9996879316519158	1.03716e+16	-5309146209192114	4174292908498044	5502063637562782
ALYREF	Q86V81	8993426973953361	9529812040529518	-8357679564810958	5876558506663586	3534434844773833	*
AMBRA1	A0A075B6T1;Q9C0C7;Q9C0C7-2;Q9C0C7-3;Q9C0C7-4;Q9C0C7-5	9350337825508032	1.00251e+16	-1.00524e+16	2.96645e+16	4.36667e+16
AMD1	A0A5F9ZHD5;P17707	1.03902e+16	1.03009e+16	1.24577e+16	6936000890094326	7777789968361998
AMPD2	A0A590UJX5;A0A5F9UK94;A0A7P0Z4H6;A0A804CCZ3;H0Y360;Q01433;Q01433-2	1184575211153694	1.04691e+16	1.7823e+16	4.66545e+16	5940520716577888
AMPH	P49418;P49418-2	7201323349032245	1.06539e+16	-5650484524265786	2294037199669898	2116611664619176	*
AMY1B	P0DTE7;P0DTE8;P0DUB6	8612853361394235	1.00876e+16	-2280155331155302	2.94869e+16	4.34505e+16
ANAPC1	Q9H1A4	8348761071381623	1.11553e+16	-4180910100856727	934132949206372	467066474603186	*
ANAPC4	Q9UJX5;Q9UJX5-3	9593732932772024	1.15837e+16	-2.71933e+16	1.16281e+16	5341098624095472
ANAPC7	Q9UJX3;Q9UJX3-2	1.09879e+16	1.06208e+16	4903042849266785	1590619679415265	6446195542893442
ANK2	A0A5F9ZH10;A0A5F9ZH18;A0A5F9ZH99;A0A5F9ZI16;A0A5F9ZI41;E9PCH6	1.00906e+16	9885612971965106	2.96164e+16	1.59347e+16	2.89504e+16
ANKFY1	Q9P2R3;Q9P2R3-2;Q9P2R3-4	8324498364597102	1.00623e+16	-2735296506517356	2.68243e+16	8909863968066362
ANKHD1	E9PDP5;Q8IWZ3;Q8IWZ3-4;Q8IWZ3-6	5458482040318734	8950473017758609	-7134641233438328	2.35952e+16	8098666076713001
ANKMY2	G3V0G5;Q8IV38	8052317429987461	9597284190800256	-2532221685080604	5978393410140824	1.50705e+16
ANKRD17	H0YM23;O75179;O75179-2;O75179-6;O75179-7	8841195363236722	1.01011e+16	-1.92195e+16	1.20784e+16	2404895709498375
ANKRD28	O15084;O15084-1;O15084-2;O15084-4	1.2136e+16	1.14493e+16	840294114355202	2.08007e+16	7516302975442905
ANLN	Q9NQW6	1.04666e+16	1015747178916177	4.32562e+16	5695786290490565	6798662609985215
ANP32A	H0YN26;P39687	9709433372384824	9811712298443272	-1.51178e+16	4250123558203667	5579427106180148
ANP32B	Q92688;Q92688-2	9950250972196048	9749694270980184	293759349589514	1.11495e+16	2.28327e+16
ANP32E	Q9BTT0	1.00005e+16	9769684362536102	3369500556095664	7558781870186912	1746396138583828
ANTXR1	Q9H6X2;Q9H6X2-5	1.18567e+16	1.15187e+16	4.17342e+16	1.0398e+16	2.19256e+16
ANXA1	P04083	9940150526514498	920941914629461	1.10158e+16	1.12627e+16	522696674947024
ANXA10	Q9UJ72	9930893184846274	8791716265832601	1.75779e+16	2.70738e+16	4105173981250783
ANXA11	P50995;P50995-2	9209372831557800	9167746830351838	6535706282837908	842955436618125	8865549050156164
ANXA2	P07355	977367739883014	9605567597504644	2503062019083883	1.26457e+16	2.47251e+16
ANXA3	P12429	9788033494142688	9280174092018684	7686716831682928	318974204088024	9930393527546826
ANXA4	P09525;P09525-3	1.0063e+16	9265279131936032	1.19151e+16	1.18008e+16	5408677986806677
ANXA5	P08758	9868866543734358	9277011183765718	8922431750535802	9381306795022832	4674098150226081	*
ANXA6	A0A0S2Z377	9324458747805734	9362309288759256	-5844441617876655	7786232282047997	8396917166914506
ANXA7	P20073;P20073-2	960872865673417	9240136131249672	5643145233678646	6727386743435046	1626169112925081
ANXA8	P13928	9217025990165884	848943302281108	1.18633e+16	4846841967654163	6098150841656381
ANXA8L1	Q5VT79	9827820914347044	9348306581743472	7216651999319507	6.05717e+16	1516978900844259
AP1B1	Q10567-3	1.00357e+16	1034440515281637	-4.37061e+16	3132291735278327	9847999627990880
AP1G1	O43747;O43747-2	9866011042747264	1.04191e+16	-7868782348141808	2220843759330408	7798734096819468
AP1M1	Q9BXS5;Q9BXS5-2	1.00773e+16	1.02629e+16	-2.63282e+16	267919520843301	4072645982668269
AP1S1	A0A2R8YGH5;P61966	9419331283266684	1.09808e+16	-2.21287e+16	151878184162839	2.79411e+16
AP2A1	O95782;O95782-2	9550807365033672	9972557588734128	-6234085485184233	3937557447823882	5288790292272165
AP2A2	O94973;O94973-2	1.02367e+16	1007606738001907	2282170323106725	7005269908757759	7820345282710497
AP2B1	P63010;P63010-2	9718137984941124	1016928771395825	-6546681013125429	1.86656e+16	3.21729e+16
AP2M1	A0A087WY71;C9JGT8;C9JPV8;E9PFW3;Q96CW1;Q96CW1-2	1002886560956881	1019298016538091	-2341749184011219	6591119726595389	7503600011325665
AP2S1	M0QYZ2;M0R0N4;P53680;P53680-2;X6R390	7972825754062355	1.03293e+16	-3.73585e+16	1.50884e+16	2.78186e+16
AP3B1	A0A8Q3WKJ9;A0A8Q3WKK0;O00203;O00203-3	977064789409306	9977739597180768	-3025878700444972	1666293944932109	297682637791789
AP3D1	A0A8V8TQW4;O14617;O14617-4;O14617-5	1.03269e+16	1.01583e+16	23752448199605	1.04311e+16	2.19256e+16
AP3M1	Q9Y2T2	1.01744e+16	1.02859e+16	-1572030372269718	1.63075e+16	2.93756e+16
AP3M2	E5RJ52;P53677	9700639205291888	981577566219116	-1.70225e+16	6399983384545175	7361197619106141
AP3S1	Q92572	9714162683949348	1003763668975562	-4725808147856124	5894469936482027	6965145139788333
APEH	C9JIF9;P13798	1.0237e+16	9898409008936800	4853046942722943	6.04338e+11	1.15896e+16	*
APEX1	P27695	1.06171e+16	1.02461e+16	5132492697546276	1.18788e+16	5.4338e+16
API5	Q9BZZ5-2	9654314667743366	9900802526452362	-3637162003604959	1879189393367652	3.22462e+16
APIP	Q96GX9	9474977223176608	9518571109344124	-6622542847082622	8295174897768056	8769362379442766
APMAP	H0Y512;Q9HDC9	8912511503361291	1.01486e+16	-1.87383e+16	2496405940757868	389750068044476
APOB	A8MUN2;P04114	9447771343116520	9955557841355760	-7552810821254259	629207266885047	7276605066242966
APOD	C9JF17;P05090	1.16049e+16	9804277652644312	2.4325e+16	2285373985704919	3.67726e+16
APOH	P02749	292706326564697	9809945911522092	-1.74479e+16	770839446381107	4.14277e+16	*
APOL2	J3KQL8;Q9BQE5	9602440636050058	1.11006e+16	-2.09163e+16	9922495774932916	2.11578e+16
APOO	H7C1U8;Q9BUR5	1.03231e+16	9979501121187466	4883145706067167	1.2135e+16	2.41256e+16
APOOL	Q6UXV4	1262179922332125	1.05036e+16	2650311527105488	9490363677070232	4.71156e+16	*
APP	A0A0A0MRG2;E9PG40;H7C0V9;P05067;P05067-10;P05067-11;P05067-2;P05067-3;P05067-4;P05067-5;P05067-6;P05067-7;P05067-8;P05067-9	1.19111e+16	1145789562939863	5595870240173952	1.77564e+16	3.10609e+16
APPL1	Q9UKG1	7238478648307826	9702531445189712	-4226746938335904	3328595839519231	4702043621498193
APRT	P07741	1.00701e+16	927409904779261	1.18801e+16	448326381927077	2.9621e+16	*
AQR	O60306	7485210129602516	8882741923988382	-2469622591896303	1.07814e+16	2239300433397785
ARAF	P10398	1.19324e+16	1.17287e+16	2.48436e+16	6193299436636907	7187893426735352
ARCN1	P48444	9973564188388344	1007873339975298	-1.51333e+16	2648042322968769	4040969068883475
ARF1	A0A8V8TNZ5;A0A8V8TQC0;P61204;P84077	1.03296e+16	1002462835043057	4323721949674764	6686359221743461	1.61995e+16
ARF4	P18085	1.08093e+16	1.03923e+16	5676729958075815	4885561458957549	3115383428172138	*
ARF5	P84085	1.03891e+16	1108661425083219	-9374892998105424	1288159954645457	2.49374e+16
ARF6	P62330	9899014059472424	1.0016e+16	-1694521380594368	5389278988553254	6545338834678243
ARFGAP1	Q8N6T3;Q8N6T3-2	765681271933289	9478345541716516	-3078912863333489	1.10086e+16	2.26647e+16
ARFGAP2	A0A0D9SF70;E9PN48;E9PQP3;G5E9L0;Q8N6H7	9738092514998076	9770617171338752	-4810487688657262	8304781735978448	87751373881908
ARFGAP3	Q9NP61;Q9NP61-2	7956082094738086	9131011332203840	-1.98716e+16	4177670879539805	1.17402e+16
ARFGEF2	A0A7P0T7Z2;A0A7P0T9L9;A0A7P0TA34;Q9Y6D5	1.14739e+16	1.13589e+16	1453196766566982	1874625739282956	3.22144e+16
ARFIP1	P53367	9574760244115084	9722442928171816	-2208249908280326	6176152980879166	7179799032122774
ARFIP2	A0A087X1E4;P53365;P53365-2;P53365-3	7452756894918954	9747494524324746	-387257238726502	676227609369448	3824429920649521	*
ARG1	P05089;P05089-2	1087058837678725	9577997940973256	1826339986255931	5.40516e+11	1.08477e+16	*
ARGLU1	Q9NWB6	853296205309228	9123073097961214	-964732443999248	3051325136046859	4.43915e+16
ARHGAP1	Q07960	8728615371939413	9206833654246516	-7695226466641211	3.78658e+16	5149704341977421
ARHGAP18	Q8N392;Q8N392-2	988637134046707	95771038115954	4585165628377836	4.93746e+16	6173644907979394
ARHGAP22	A6NHM7;Q7Z5H3;Q7Z5H3-2;Q7Z5H3-3;Q7Z5H3-5	6205130055349928	9563106703773524	-6240179246399647	1.03191e+12	480233945088686	*
ARHGDIA	P52565	9692645189296456	9399269520561588	4.43418e+16	1.01836e+16	2.16304e+16
ARHGEF1	A0A8V8TMH9;Q92888-3	1.00613e+16	1.00174e+16	6321178273858647	7807708277941197	8405516821518689
ARHGEF2	A0A5F9ZI21;A0A8Q3SIN5;Q92974;Q92974-2;Q92974-3;V9GYM8	8211758512302	1123897303237125	-4527471074351449	9.83616e+11	1.44557e+16	*
ARHGEF3	C9J586;E7EU49;E9PG37;Q9NR81;Q9NR81-2;Q9NR81-3	813295916608685	9790807001622688	-2676474075966891	2.17824e+16	7693779668299754
ARHGEF5	A0A2R8YF49;A0A2R8YFR7	1098334737330452	1.07507e+16	3.08848e+16	2.18346e+16	3.5675e+16
ARHGEF7	B1ALK7;Q14155-1	876696625014519	8947966704557955	-2.94822e+16	2543347552915996	3.93424e+16
ARIH2	O95376	6700631413321397	8577442748695776	-3562505414606848	8325926904331796	4331732240767218	*
ARL1	B4DZG7;F8VYN9;P40616;P40616-2	1.21623e+16	1.10377e+16	1.39982e+16	1.57442e+16	6392778904629322
ARL13B	A0A7P0T969;A0A7P0T9C1;A0A7P0Z473;Q3SXY8	1.10699e+16	1.10061e+16	8343975203191915	8563541900330573	8961354076575235
ARL3	P36405	9624577625271762	9074824447013232	8485349502933744	6649180101237429	1.61279e+16
ARL6IP1	H3BPJ2;Q15041;Q15041-2	932257000839099	9753049112985316	-6512559563808769	6201927256392025	7191993956960631
ARL6IP4	A0A8C8KBE9;Q66PJ3;Q66PJ3-1	882372755876365	9535170850228104	-1.11871e+16	7667747106008726	4136915973022767	*
ARL6IP5	O75915	9669243479287148	1048725830892218	-1.17163e+16	2555481334018002	8562075513897341
ARL8A	Q96BM9;Q9NVJ2	7842682159658656	1.10906e+16	-4.99915e+16	5466164736942109	1.40468e+16
ARMC1	Q9NVT9;Q9NVT9-2	9288973555064752	9304993836300248	-2.48601e+16	9864634130889062	9913793437189172
ARMC6	Q6NXE6;Q6NXE6-2	1.16912e+16	1.13619e+16	4122361315048906	8240879748052016	1.86134e+16
ARMC8	C9JAA7;C9JBY2;G5E9V6;Q8IUR7;Q8IUR7-7;Q8IUR7-8	9406555478432596	1.10022e+16	-2.26051e+16	5507990149106307	3.36114e+16	*
ARMCX3	Q9UH62	1.17057e+16	1.13861e+16	3.99317e+16	1.93745e+16	3296550740420206
ARMCX5	Q6P1M9	1168882553787981	1.22743e+16	-7051029245552758	6734753866228458	7620006044209864
ARMT1	Q9H993	8431344732644322	9545428279754222	-1790471812984392	4876079512847499	6125837062269106
ARPC1A	Q92747	1.02704e+16	1.03284e+16	-8118372669612205	6726891661143559	7615629371915698
ARPC1B	O15143	1.01595e+16	1.05508e+16	-5452220203958682	1389603769695133	5950426657895742
ARPC2	O15144	1.01674e+16	1034245956617146	-2.46228e+16	2.05517e+16	3436063936020742
ARPC3	O15145	1.0052e+16	101787626575816	-1.80752e+16	2.39275e+16	3.78814e+16
ARPC4-TTLL3	F8WCF6;P59998	1.01183e+16	1.01843e+16	-9381301588642954	5307082520026871	6477835100284792
ARPC5	O15511	1.0118e+16	1.01526e+16	-4917010421868063	7073150237250038	7868345483255559
ARPC5L	Q9BPX5	1.02277e+16	1.03174e+16	-1259190460641263	3892662276194935	5248463782134846
ASAH1	A0A1B0GTM3;A0A1B0GTP7;A0A1B0GTZ5;A0A1B0GUA4;A0A1B0GUE3;A0A1B0GUG1;A0A1B0GUH5;A0A1B0GUW4;A0A1B0GV06;A0A1B0GW68;E7EMM4;Q13510;Q13510-2;Q13510-3	1.1536e+16	9792379981059228	2.36417e+16	7097912941067312	3960429684508573	*
ASB3	H7BYZ6;Q9Y575;Q9Y575-2;Q9Y575-3	1216240754279588	1061901741715262	1.95779e+16	1.54131e+16	1.76429e+16	*
ASCC1	A0A5F9ZGP6;A0A5F9ZH79;A0A5F9ZHP1;A0A5F9ZI37;A0A5K1VW55;E9PJM2;E9PKM6;E9PL92;E9PQ44;E9PQZ6;E9PR40;Q8N9N2;Q8N9N2-2	997163564677915	1.07881e+16	-1.13541e+16	2591319029643357	2.22456e+16	*
ASF1A	Q9Y294	9732635949107278	9261544047565016	7157785793690317	3.31155e+16	4.68629e+16
ASF1B	Q9NVP2	8866180224417933	8874655172792174	-1.37838e+16	9955390425175328	9971872859654094
ASMTL	O95671;O95671-2;O95671-3	7121407900712371	1.01672e+16	-5136846751492694	2.33306e+16	3722880000713081
ASNS	P08243;P08243-2	9663174313546604	9526490586595984	2.05523e+16	2.092e+16	3.47027e+16
ASPH	Q12797;Q12797-10	1.09081e+16	1062157629440786	384003805802233	4286597801905851	1.19669e+16
ASPRV1	Q53RT3;Q53RT3-2	1.13843e+16	9702242346295562	2.30657e+16	8154114805524885	4292793598208041	*
ASRGL1	Q7L266	6155192850897842	953022868510536	-6307067740243021	1.51956e+12	5567731154877566	*
ASS1	P00966	9174539109268404	9596093942019236	-6481159635192157	1676159375365582	6627950471216844
ATAD3A	Q9NVI7-2	1.11925e+16	1111568713664566	9936652429269328	7913505057054306	8475243319560025
ATAD3B	Q5T9A4	1.10234e+16	1129459256695708	-3.50569e+16	4008875961445424	5348200926126748
ATF1	P18846;P18846-2	8303433061475596	962197775654698	-2.12626e+16	14721141371369	2.73927e+16
ATG12	O94817	6418885772184066	9677060188492406	-5922459475203335	1.88181e+16	3226498843268774
ATG16L1	Q676U5	9559789941097564	9683002855648956	-1847560196277	3.56946e+16	4938478341513138
ATG3	Q9NT62	8395171529873987	9054018516656482	-1.08998e+16	3719712223462141	5079968160710148
ATG4B	C9JIK8;F2Z2K8;Q9Y4P1;Q9Y4P1-2;Q9Y4P1-6	6912773010034963	9525787321640680	-4625737849594285	1.13992e+16	2.3176e+16
ATG4C	H7BZW5;Q96DT6	9912160798379600	9709366172377356	298224719921314	6119809348440883	7141744996044954
ATG5	Q9H1Y0	8000883269639533	1.00024e+16	-3221100593091628	8632740279058565	1919106121550199
ATIC	P31939	9412425078158536	974151257919766	-4957932297227119	2749824771430374	9069710207949872
ATL2	B5MCN0;Q8NHH9;Q8NHH9-2;Q8NHH9-3;Q8NHH9-4;Q8NHH9-5	1039240140956653	9765426753861736	8977406442385978	619174582891872	7187893426735352
ATL3	Q6DD88	8651913951698962	1017864335101027	-2.34454e+16	4.49659e+16	5809350327007292
ATOX1	E5RGN3;E5RIM7;O00244	1.05463e+16	967449013597064	1.24474e+16	3576249875318603	261578898479694	*
ATP13A1	Q9HD20	119978918427093	1105433740119721	1.18168e+16	3.57038e+12	9108769150982288	*
ATP1A1	P05023;P05023-3;P05023-4	1.11605e+16	1.0803e+16	4696680729864033	5.57661e+11	1.09846e+16	*
ATP1B1	B7Z9S8;P05026;P05026-2	1.09826e+16	1.04006e+16	7854601087281929	2.35542e+12	697565820561079	*
ATP1B3	P54709	1.05066e+16	1.04438e+16	8642446954747116	7766328005397883	8390115149574023
ATP2A2	P16615;P16615-2;P16615-3;P16615-5	1.15457e+16	1.10692e+16	6080380172443333	1976264058346059	1.9786e+16	*
ATP2B1	P20020;P20020-1;P20020-2;P20020-4;P20020-5;P20020-6	1.14075e+16	1.11325e+16	3.52064e+16	1.70527e+16	3019231756888027
ATP2C1	B4E2Q0;H0Y9V7;P98194;P98194-2;P98194-3;P98194-4;P98194-5;P98194-6;P98194-7;P98194-8;P98194-9	1.17111e+16	123890628111939	-8119335880345928	3126215914105135	9836199402849366
ATP5F1A	P25705	1092207210091567	1.05541e+16	4944046143029936	2.71419e+11	2776744931160304	*
ATP5F1B	P06576	1.06204e+16	1.02328e+16	5363707471538369	9.33739e+11	1.41781e+16	*
ATP5F1C	P36542	1.11334e+16	1.07542e+16	4999488228893361	3.11537e+16	2455670484856489	*
ATP5F1D	P30049	1.04355e+16	1.00732e+16	509673511733306	3413883702424756	1.03281e+16
ATP5F1E	P56381;Q5VTU8	1.07975e+16	1.028e+16	7086241645581465	413888807909076	1.16621e+16
ATP5ME	P56385	1139904141263981	1072952391387717	8732644512328035	2.59328e+16	2.22456e+16	*
ATP5MF	P56134;P56134-3	1.18481e+16	1.08667e+16	1.24742e+16	1802230655653427	1.89288e+16	*
ATP5MG	O75964	1.13422e+16	1.08465e+16	6446360199685967	9.65873e+10	4686712722222378	*
ATP5MJ	A0A0A0MTQ5;G3V556;P56378	1.10779e+16	1160561028390638	-6714127718419426	1.42437e+16	6038255036055847
ATP5MK	Q96IX5	1.19474e+16	1.16877e+16	3.17047e+16	1.27527e+16	2.47742e+16
ATP5PB	P24539	1.05373e+16	1.06593e+16	-1.66047e+16	2.90745e+16	4.3022e+16
ATP5PD	O75947	1.04322e+16	1.01607e+16	3803935849921872	2.31223e+12	697565820561079	*
ATP5PF	P18859;P18859-2	1.04243e+16	1.02205e+16	2.84875e+16	3944836834196362	1.13363e+16
ATP5PO	P48047	1.05776e+16	1.04644e+16	1.55145e+16	2405239306527958	3806497930921488
ATP6AP1	Q15904	8613281419379276	1.04587e+16	-2800703182614521	3023979837058322	4.40997e+16
ATP6AP2	A0A1B0GTB0;A0A1B0GTU8;A0A1B0GVB9;A0A1B0GVW0;A0A1B0GWJ8;A0A1C7CYW4;H7C3E1;O75787;O75787-2	1.06924e+16	1.00089e+16	9530891994872276	1.72713e+16	6700571909199914
ATP6V0A1	Q93050;Q93050-1	8387049160333334	1.04535e+16	-3177460340863757	1.1453e+16	2.32186e+16
ATP6V0C	P27449	9273092389750304	1050621861669044	-1.80121e+16	1.15516e+16	2.33513e+16
ATP6V0D1	F5GYQ1;J3QL14;P61421	1.06793e+16	1.05635e+16	1.5723e+16	6564206921524908	748906689457381
ATP6V0D2	Q8N8Y2	9228438641261506	1.11181e+16	-2687457963629077	9427537579357452	2044005118722837
ATP6V1A	P38606	1.00585e+16	1.0013e+16	6542679907931054	5665665248327344	6778815355371952
ATP6V1B2	P21281	9882209175567266	9749998057332016	1.94317e+16	1.46503e+16	2733209828583038
ATP6V1C1	P21283	7400307110015443	9492758859171940	-3592422921076744	2721762679151515	4.12151e+16
ATP6V1D	G3V2S6;Q9Y5K8	6900380731666943	969269015229553	-4902211677626624	1.98273e+16	3.3507e+16
ATP6V1E1	P36543	1.02153e+16	1.0078e+16	1.95223e+16	2.70623e+16	4104899552471618
ATP6V1F	Q16864;Q16864-2	8756850739296853	9703840131008824	-1.48144e+16	4357635391344907	5674829907258749
ATP6V1G1	O75348	1074744259005568	1027890187614632	6430725823795069	2.21508e+16	3.59951e+16
ATP6V1H	Q9UI12;Q9UI12-2	1.17144e+16	1.07816e+16	1.19706e+16	2.99376e+11	8121931169593342	*
ATPAF1	I3L448;Q5TC12;Q5TC12-2;Q5TC12-3	9349580677053148	9151967931596582	3.08197e+16	1826933692402361	317092794562459
ATPAF2	C9J2Q2;Q8N5M1	7516840441448921	1.05499e+16	-4890354423223617	7.05095e+11	1.27061e+16	*
ATRX	A0A6Q8PHA4;P46100;P46100-2;P46100-3;P46100-4;P46100-5	8160242925251329	1.04851e+16	-361658769672374	9678621145724594	4764166722324263	*
ATXN10	Q9UBB4	1.05318e+16	1022507378221316	4.2636e+16	4.04112e+11	9468516705690924	*
ATXN2	A0A2R8Y5A6;A0A2R8YDM9	9115641295251176	9766186494302032	-9945117282996796	1873284683751407	3.22144e+16
ATXN2L	Q8WWM7;Q8WWM7-2;Q8WWM7-3;Q8WWM7-4;Q8WWM7-5;Q8WWM7-6;Q8WWM7-8;Q8WWM7-9	9151000187679048	9488266720768244	-5221512950264913	7023044034429127	1.67007e+16
AUP1	Q9Y679;Q9Y679-3	1.12697e+16	1.14038e+16	-1706596054756677	6493051721915244	7438405268516622
AURKA	O14965	1.00599e+16	1036333741123432	-4287827221076626	1.04093e+16	2.19256e+16
AURKB	J3QLN8;Q96GD4;Q96GD4-4;Q96GD4-5	1.17675e+16	1.21852e+16	-5032365720679619	4607474464395638	589862586357785
AURKC	Q5Y191;Q9UQB9;Q9UQB9-2;Q9UQB9-3	8455640276035934	965536483464329	-1914167712450548	1.85379e+16	3.2031e+16
AVEN	Q9NQS1	9417779265656296	9140029429627234	4318809851217583	3965129386079324	1.13538e+16
AXL	P30530;P30530-2	1.44051e+16	1.26586e+16	1.86453e+16	2910743418744065	4304119545524132
AZGP1	P25311	1.10444e+16	9533797002759136	2121962529612154	1.84559e+16	6972430450804853
B2M	P61769	1037323822358222	9979502901650842	5.58265e+16	1.53792e+16	2819522911264727
B4DLN1	B4DLN1	1.23875e+16	1.14498e+16	1.1357e+16	1754864381523996	6756593131832682
B4GALT1	P15291;P15291-2	1.03438e+16	1.0234e+16	1.53993e+16	598419207281313	7041693089292472
BABAM1	J3KQS6;M0QXG9;M0R0I0;M0R193;M0R2A4;M0R2K3;M0R3F4;M0R3H9;Q9NWV8;Q9NWV8-3	9970052707235266	1.02767e+16	-4.36976e+16	1.72157e+16	3.0377e+16
BABAM2	F8W733;Q9NXR7;Q9NXR7-1;Q9NXR7-3;Q9NXR7-4	9771562528259624	1.03724e+16	-8608683710637821	2.80256e+16	4.19098e+16
BAG1	J3QTA2;Q99933;Q99933-3;Q99933-4	9269084204056546	9375216689371626	-1.64252e+16	3.63166e+16	5000032700019047
BAG2	O95816	1.10764e+16	1.07824e+16	3881920013666272	4951140496497508	1.31709e+16
BAG3	O95817	1.0106e+16	9873938277956800	3351178648888211	7202219722189799	4001044729754723	*
BAG4	O95429;O95429-2	7197497172592131	9112101460340934	-3402884940322819	1.52247e+16	2797254521760885
BAG5	Q9UL15	8536820833858016	9514375277841906	-1.5641e+16	8772479370712816	1.93874e+16
BAG6	A0A024RCR6;A0A0G2JK23;A0A7I2V508;A0A7P0MQS5;P46379;P46379-2;P46379-3	1.08384e+16	1.02569e+16	7955082729700455	1.01335e+16	4882275656670588	*
BAIAP2	Q9UQB8;Q9UQB8-2;Q9UQB8-3;Q9UQB8-4;Q9UQB8-5;Q9UQB8-6	9.89714e+16	9891151905888264	8.73317e+11	9741819244847648	9813654734046100
BAIAP2L1	Q9UHR4	1041076940998311	1.07338e+16	-4408052753602915	1.13382e+16	5246204633544985
BANF1	O75531	9371487098850808	1.00578e+16	-1019687198462157	3496872016929332	1.04707e+16
BASP1	P80723	9459866424834876	1.02992e+16	-1.22644e+16	6.17203e+16	1.5374e+16
BAX	Q07812;Q07812-2;Q07812-5;Q07812-7;Q07812-8	1051246608831994	1.00948e+16	5849017116641778	2.44063e+16	8308258136595544
BAZ1A	A0A087WWN7;Q9NRL2;Q9NRL2-2	9091450957498384	1053268839981973	-2.12291e+16	2003289208076159	3368613136635631
BCAM	A0A087WXM8;P50895	1.02047e+16	9969150233027824	3369554972742201	4864024874809193	6114320375428001
BCAP31	P51572;P51572-2	8482448158506287	9680284412108184	-1.90569e+16	3363780397020942	1.0256e+16
BCAR1	A0A2R8Y4C2;A0A2R8Y596;A0A2R8Y5C9;A0A2R8Y6M6;A0A2R8Y8C4;A0A2R8YFK2;A0A2R8YFS8;P56945;P56945-2;P56945-3;P56945-5;P56945-6;P56945-7;P56945-8	8848015695194109	9561917087670424	-1.11946e+16	279624097497659	4.18508e+16
BCAS1	A0A8I5KUN3;O75363	1.01889e+16	1037744916593898	-2.6456e+16	7217598658552826	7982901624176343
BCAS2	O75934	9018694934427604	940591450111248	-6064953734448648	5011294428828152	1.32945e+16
BCAT2	B3KSI3;O15382;O15382-2	7678678179095909	1034005716203462	-429314271780051	1.34395e+16	1.66421e+16	*
BCCIP	Q9P287	9455718741712656	9239368478307544	3339287839505938	2.20329e+16	3589857031193451
BCKDK	H3BNP3;H3BS02;H3BTL2;O14874;O14874-2;O14874-3	8345413027140343	1.10677e+16	-4.07305e+16	2.13792e+16	7618769122592922
BCL2L13	Q9BXK5;Q9BXK5-2	7482409321373622	9711383601903768	-3.76174e+16	2.30321e+16	2120454843456681	*
BCLAF1	Q9NYF8;Q9NYF8-2	8071307050978966	7424849452759513	1.20441e+16	1.26045e+16	5624895132927465
BCR	P11274;P11274-2	8411061897933282	9732774109426614	-2.10563e+16	1444416140075721	2704289280822581
BCS1L	Q9Y276	1.17977e+16	1.07771e+16	1.30545e+16	1.99385e+16	7342561158607497
BDH1	Q02338	1.28687e+16	1220609211797727	7626772502468705	7.76307e+16	4.15109e+16	*
BDH2	Q9BUT1;Q9BUT1-2	1.02099e+16	9189413211227	1519302335916942	4720244649247051	1.27733e+16
BEGAIN	A0A1B0GTT1;A0A1B0GVM0;G3V3A2;G3V3R5;Q9BUH8	6052882289692876	9680607278733776	-6774752574675972	7.68194e+08	1.75974e+16	*
BIN1	O00499;O00499-10;O00499-11;O00499-2;O00499-3;O00499-4;O00499-5;O00499-6;O00499-7;O00499-8;O00499-9	9623196598310506	9762643565035264	-2075565625505161	6796869277444366	767183938965269
BLMH	Q13867	1.03029e+16	9928913701335484	5.33371e+16	1.28601e+16	5673160350594512
BLOC1S1	G8JLQ3;P78537;P78537-2	7882655100925134	1.0295e+16	-3.85191e+16	3498615973165442	257680672110533	*
BLVRA	P53004	9706680452047662	9384949402023920	4.8629e+16	1616661909678359	2.92338e+16
BLVRB	P30043	1.03464e+16	9588404688741148	1.09769e+16	9235633470317806	4.65582e+16	*
BMP2K	Q9NSY1	9708479879405376	9624654454874084	1.25107e+16	8917813391798907	9207809297966264
BMS1	Q14692	9040935917449298	9037599828545724	5.3245e+11	9953772731891102	9971872859654094
BNIP1	Q12981;Q12981-1	8859507669826603	1050779686817348	-2.46162e+16	1.23269e+16	2.43718e+16
BOD1L1	H0Y9Y2;Q8NFC6	1.06844e+16	1.00116e+16	9383768761993652	2488034901173966	8382520132435757
BOLA2B	Q9H3K6	9924031839140840	9561274046786940	5372349262858853	3.03368e+16	4419207223837158
BOLA3	Q53S33	7279488139777509	1.08868e+16	-5806659184655553	2.12556e+16	7589987883867055
BPI	A0A2R8YDF1;H0Y738;P17213	1.12973e+16	9606364821386532	2339175948011396	6451470225033958	3.70216e+16	*
BPIFA1	Q9NP55;Q9NP55-2	1.11249e+16	9224688322510912	2.70223e+16	3611063188897413	1.06943e+16
BPIFB1	Q8TDL5	1018102913036937	97924039292941	5614842647061125	5454047865906271	6601283998889128
BPNT1	O95861;O95861-4	1.01712e+16	9130671164663572	1.55701e+16	7561193978912458	4110610590589764	*
BRAP	J3KNN7;Q7Z569	1.03008e+16	1.03679e+16	-9377811972571898	5204996972365978	6396738879271596
BRCA2	A0A7P0T9D7;P51587	1.43493e+16	1035052540656556	4.71277e+16	1.49083e+10	631367828379	*
BRD4	O60885	9791587996582368	1039006837164255	-8559038816696135	5939394627514958	7002819720056965
BRIX1	Q8TDN6	9888073935201842	1.03084e+16	-6.0057e+16	8646173506299361	1919106121550199
BRK1	Q8WUW1;Q8WUW1-2	9957351846154532	1.0779e+16	-1.14389e+16	2.95412e+11	8121931169593342	*
BROX	Q5VW32;Q5VW32-2	7585534417218425	8605199731823852	-1.81958e+16	2.08317e+16	3461047839489109
BSG	A0A7P0TA85;A0A7P0TB04;P35613;P35613-2	1.09294e+16	1.04762e+16	6110059267433661	1.37225e+16	1.6687e+16	*
BST2	Q10589	1.10307e+16	1.08823e+16	195471146958075	8131867522757587	8648533138844393
BTBD18	B2RXH4	5724828797621772	8433091993541965	-558829142648728	1.1961e+16	2.38938e+16
BTF3	P20290;P20290-2	1.02109e+16	1.03118e+16	-1.41865e+16	3.11599e+16	4502290501711138
BTF3L4	Q96K17	1022098992989042	1.01488e+16	1022270178318763	8184833289660993	8693947575047482
BUB1B	O60566;O60566-2;O60566-3	8323178160919541	9305027923689080	-1608759607807649	3421292250374356	1.03281e+16
BUB3	J3QT28;O43684;O43684-2	1.04385e+16	1.02169e+16	3.09563e+16	6438298253089966	3699619145432294	*
BUD31	P41223;P41223-2	7472706265751474	9065313925110284	-2787261657801571	2.59238e+16	8662988591588774
BYSL	Q13895	9897707365535706	1.00761e+16	-2576734804271946	9063362504066652	1.98633e+16
BZW1	Q7L1Q6;Q7L1Q6-3;Q7L1Q6-4	9522230838937540	9888716538994260	-5448368180545852	3237071472084296	9966360964848622
BZW2	E7ETZ4;Q9Y6E2	9322943054007498	9547939820605368	-344040185422076	125047862135547	2463814001192047
C11orf58	E9PM92;O00193	9358694295343902	9594619120162352	-3.59183e+16	6040323951136108	7086086408050255
C11orf98	A0A494BXY3;E9PLD3;E9PRG8	8689021065221076	1.01415e+16	-2230046291966485	4492158275896942	1.23454e+16
C12orf57	Q99622	1022610826011403	9820785513746192	5834687654094932	7917826817406953	1.80571e+16
C12orf75	F8VQD4;Q8TAD7	1.05383e+16	1.04434e+16	1.30405e+16	9502222408342572	9629555371938452
C15orf40	H3BQZ5;Q8WUR7	1.06261e+16	1061823986448875	1.06474e+16	9719307696192212	979330670791673
C16orf89	A0A0A0MT71;Q6UX73;Q6UX73-2	8217141116338895	9463336190793794	-2.03712e+16	2.06556e+16	3.44125e+16
C18orf25	Q96B23-2	7889579368559275	9365495623425556	-2474069588511407	9864990369533894	2104696937782168
C19orf25	E7EP72;K7EK56;Q9UFG5;Q9UFG5-2	1101036611099388	1.17366e+16	-9214939442456914	1.56567e+16	1.76429e+16	*
C1orf122	Q6ZSJ8	1.18034e+16	1.09487e+16	1.08444e+16	3.32806e+16	1.01639e+16
C1orf198	Q9H425	7926676730858261	9456126767198824	-2545332351806717	2117002728943972	3496024712880382
C1orf226	A1L170;A1L170-2	428821961715653	9157009260457012	-1.0945e+16	1798342054431574	1.89288e+16	*
C1QBP	Q07021	9561821289717120	9389914905716644	2.61734e+16	5.32714e+16	1383227062479421
C20orf27	Q9GZN8;Q9GZN8-2	1010643980077246	9679698207583316	6.22409e+16	1.93739e+16	1.96067e+16	*
C3	P01024	1.04508e+16	101135918165928	4.73232e+16	3137611613335455	452581239185138
C4B_2	A0A0G2JL54;A0A0G2JPR0;A0A140TA29;A0A140TA32;A0A140TA44;A0A140TA49;A0A8V8TLP6;F5GXS0;P0C0L4;P0C0L4-2;P0C0L5	1.02188e+16	1.06969e+16	-6596630726459991	5414736225650723	6566840754762545
C5orf22	Q49AR2	8729196028896867	9090516260574724	-5851344325704013	707869318998168	7870354910666584
C7orf50	H7C0T1;H7C2R9;Q9BRJ6	8063143383342847	9196752588233984	-1.89782e+16	4.328e+16	5651887774909256
C9orf64	Q5T6V5	6618679551995605	8586670094910176	-3755553402106733	3.95579e+16	530486950277825
C9orf78	Q9NZ63	9948469415240788	9525776664918202	6263785762816923	7353016380457202	1.71949e+16
CAB39	Q9Y376	7275602535587453	9150515220996728	-3.30786e+16	4251431232973633	5579427106180148
CAB39L	B7ZBJ4;Q5TAW7;Q9H9S4	9308777510501144	842368534546986	144140168490073	4968919486867528	6200368960608061
CACNA2D1	P54289;P54289-5	9144181523257384	9993321165194758	-1.2811e+16	1656716137168423	2969188675796983
CACNA2D2	C9JE82;C9JVC9;Q9NY47;Q9NY47-2;Q9NY47-3;Q9NY47-4;Q9NY47-5	8974621282575899	1.07169e+16	-2559632465616566	1149589169118687	1.55048e+16	*
CACTIN	Q8WUQ7;Q8WUQ7-2	7234105903417513	8935849507519502	-3.0479e+16	3618823410599655	4.99085e+16
CACYBP	Q9HB71;Q9HB71-3	9979361276528880	988034821263197	1.43856e+16	1.20103e+16	2.39585e+16
CAD	P27708	1.21525e+16	1.14938e+16	8039793390822884	7.91272e+11	1.30243e+16	*
CALCOCO2	Q13137;Q13137-2;Q13137-3;Q13137-4	915420467431907	1003551875307012	-1.32609e+16	1.94644e+16	3.3052e+16
CALM1	P0DP23;P0DP24;P0DP25	9532941504604976	9767321579299038	-350415529218487	4.20763e+16	5535673508344037
CALML3	P27482	1114893146877901	9105660793774898	2920698247426448	2819105351933186	4208342826591839
CALML5	Q9NZT1	1.09863e+16	9492134127130528	2.10903e+16	9069146984719256	4599688763769227	*
CALR	K7EL50;P27797	9912507181353104	9879465832802766	4816966347720254	7080531808651638	7870354910666584
CALU	O43852;O43852-3	1016500336463721	1.04955e+16	-4.61534e+16	3.66223e+16	2.64157e+16	*
CAMK2D	A0A8V8TN60;A0A8V8TN65;A0A8V8TN88;A0A8V8TNA1;A0A8V8TNA7;A0A8V8TND4;A0A8V8TPJ8;A0A8V8TPK3;A0A8V8TPY4;D6R938;E9PBG7;E9PF82;Q13557;Q13557-10;Q13557-11;Q13557-12;Q13557-3;Q13557-4;Q13557-5;Q13557-6;Q13557-8;Q13557-9	1020134104174414	1.04763e+16	-3.83719e+16	1.10758e+16	2.27479e+16
CAMSAP2	Q08AD1;Q08AD1-2;Q08AD1-3	6959706777923158	1.04853e+16	-5912682422846246	6545102245670609	159668824944787
CAMSAP3	Q9P1Y5;Q9P1Y5-2	9087061465057536	1.04859e+16	-2065703824533279	2.49748e+16	389750068044476
CAND1	Q86VP6	9861503448118116	1007309265458714	-3.06272e+16	2.68176e+16	8909863968066362
CANX	A0A7P0T840;A0A7P0TAE9;A0A7P0TB65;P27824;P27824-2	1.03171e+16	1021573782270048	1.42493e+16	2.1435e+16	3523953263932641
CAP1	Q01518	9949226987851606	1.00059e+16	-8195339046903241	5209489294512608	639854616074852
CAPG	P40121	9570862834513380	9113700470881122	7061203672845782	1.82342e+16	3166130820309788
CAPN1	P07384	9926785608239376	9399564609432648	787327021074575	1.4574e+16	6.12941e+16
CAPN2	P17655	9639418562966252	951678823918483	1.84714e+16	3270580955880489	4654203746019446
CAPN5	E7EV01;O15484	996954651436136	1.10873e+16	-1.53309e+16	4.55187e+16	5853978330689263
CAPN7	Q9Y6W3	777119748083855	9962287227812484	-3.5834e+16	4612060038223782	5902548618666974
CAPNS1	A0A0C4DGQ5;P04632	9657688878940728	9560287631258816	1.4624e+16	6495151848557276	7438405268516622
CAPRIN1	Q14444;Q14444-2	9643154011784146	1.03025e+16	-954170586909335	591843255464765	3534434844773833	*
CAPZA1	P52907	9798352498460478	9916689628344976	-1.73194e+16	4388570318463252	5702852193523127
CAPZA2	P47755	9826020323913532	9797364354719162	4213529389792909	8850827254751479	9166850922932872
CAPZB	P47756	982602935663618	9903092247726288	-1.12705e+16	7203867262976077	797285456623589
CARHSP1	Q9Y2V2	9390472826153928	9143818747400560	3.8401e+16	6492069269635798	7438405268516622
CARM1	Q86X55;Q86X55-1	9909873546294032	1.00515e+16	-2.04685e+16	6940323091012985	7777789968361998
CARMIL1	A0A0U1RQQ1;A0A8V8TRE2;Q5VZK9;Q5VZK9-2	9946257910697764	9934852604132840	1.65528e+16	9912718970867624	9940886772821308
CARMIL2	A0A8Q3SIB7;A0A8Q3SII9;A0A8Q3WKY0;Q6F5E8;Q6F5E8-2	8551492657970823	1.02818e+16	-2658474423987714	5082886063463178	1340350092077619
CARS1	B4DKY1;P49589;P49589-2;P49589-3	9696473796999804	1010037722258903	-588770750719497	8339292728324633	1.87524e+16
CARS2	Q9HA77	1.02076e+16	9885550314257652	4625255393704883	1.11576e+16	5186861400290435
CASC3	O15234	5246575033845158	6323549069257999	-2.69359e+16	1.28914e+16	2.49374e+16
CASK	A0A2R8YE77;A0A2U3TZM1;A0A2U3TZM4;A0A2U3TZN6;O14936;O14936-2;O14936-3;O14936-4;O14936-6	1.01512e+16	1.03498e+16	-2.79546e+16	6706911022368209	7602721675516426
CASP14	P31944	1119994486694494	9695133924350742	2081588981208553	1.2568e+16	5614482469254743
CASP3	P42574	6787747890319556	8534155756046075	-3303154597885997	4166076183161507	5496365307068218
CASP7	P55210;P55210-3	1047470747298188	9553709461832772	1.32777e+16	2.06245e+16	3.43742e+16
CASP8	A0A8Q3SI66;A0A8Q3SID9;A0A8Q3WKY8;E7EQ01;E7EQ06;E7ETB7;Q14790;Q14790-2;Q14790-3;Q14790-4;Q14790-5;Q14790-6;Q14790-7;Q14790-8;Q14790-9	6758606924277963	8928048455804047	-4016189465976831	5933844568203532	3534434844773833	*
CASP9	F8VVS7;F8VWA5;H0Y3S8;P55211;P55211-2;P55211-3;Q5JRU8	9348627558151882	9906479688597352	-8361789727023194	2.34906e+16	3739247972194801
CAST	A0A6Q8PH20	975337685066605	9798327292812404	-663368203125467	700029628353646	782016743887547
CAT	P04040	111171167366932	9792159120136192	1.83084e+16	1.2577e+16	1.61895e+16	*
CAV1	Q03135	6998436386587128	9443298340325672	-4322582234099184	1.23556e+16	5554763070052346
CAV2	P51636	6146366566978677	1177382288222836	-9377771135597778	4.8685e+08	1.50435e+16	*
CAVIN1	Q6NZI2	8860155200949317	9430828421741976	-9005253521645516	1923672133017942	7171436164904035
CAVIN3	Q969G5	9240486563090488	968699688829899	-6808065867242202	4.2614e+16	5589048124715675
CBFB	A0A494C0A9;H3BSC0;J3KS23;Q13951;Q13951-2	7827333212957609	828477627688689	-8194187692399485	6522599961273645	7459684265728839
CBLL1	A0A8V8TMY5;C9J2P9;Q75N03;Q75N03-2	7204127475056374	8793285514031077	-2875786036066813	8861759407179508	1.95263e+16
CBR1	P16152	965955064066568	955159448544771	1.62145e+16	2998132447404489	4394977817500177
CBR3	O75828	1.15891e+16	9185568575004564	3.35323e+16	2.15177e+11	6898789427603997	*
CBS	P35520;P35520-2	9510695397157728	9569462782140760	-8887104832868111	5261102808200904	6435808894491862
CBX1	J3KS05;P83916	1.02156e+16	9920352054197600	4230692640616722	1.05823e+16	2208775875771857
CBX3	Q13185	1.00394e+16	9699507613231900	4968408458404067	543048693571565	1397388543294004
CBX5	P45973	9761443187029186	1.00263e+16	-3.86178e+16	8077563212248715	8610239165334334
CC2D1A	Q6P1N0;Q6P1N0-2	9254609642121924	9929939382335152	-1.01613e+16	4752757726515843	3072966255235816	*
CC2D1B	H0Y517;H7C1U3;Q5T0F9;Q5T0F9-2;Q5T0F9-3	8252219877169966	1.04904e+16	-3462114640645558	2562298055644789	8578128273245599
CCAR1	Q8IX12;Q8IX12-2	1.00319e+16	1.02255e+16	-2.75797e+16	5403684171447229	1.39507e+16
CCAR2	Q8N163;Q8N163-2	9627321227527916	1.03293e+16	-1015297231015105	2173803518200348	2.06414e+16	*
CCDC12	J3KR35;Q8WUD4	802081027408998	9889507420667644	-3021506773943329	1.05764e+16	2208638362607128
CCDC124	Q96CT7	1.00769e+16	9511004780714326	8337953665494167	3.42828e+16	1.03336e+16
CCDC178	A0A0A0MS97;F8W7A7;Q5BJE1;Q5BJE1-2;Q5BJE1-3;Q5BJE1-4	1078558089301151	1.0067e+16	9946760923017178	7929450462468958	1.80739e+16
CCDC22	O60826	1.08224e+16	1.11289e+16	-4028810128511161	5792844549673946	6875755792564227
CCDC43	Q86WV7;Q96MW1	788065588056604	8869147684334392	-1.7048e+16	3082990761340676	4471392422697864
CCDC47	Q96A33;Q96A33-2	1.1078e+16	1.09165e+16	2.1197e+16	9632817450894236	2.06766e+16
CCDC51	Q96ER9;Q96ER9-2	3.66107e+16	1.05056e+16	-1520820282176758	9769388390498524	4.79969e+16	*
CCDC6	Q16204	9835557012604144	1.02197e+16	-5526841341728404	3958517243471818	5305211929874277
CCDC85C	A6NKD9;G3V4C8;H0YJE0;H0YJY5	6943039494033193	9710050381616856	-4839114033067458	7.85842e+11	1.30243e+16	*
CCDC86	Q9H6F5;Q9H6F5-2	8077469121630929	9386954264625760	-2167537997803344	2829575102138605	4218081462762672
CCDC88A	A0A2R8Y5D7;A0A2R8Y7B1;A0A2R8Y820;A0A2R8Y885;A0A2R8YCU9;H0Y470;H7C2C6;Q3V6T2;Q3V6T2-2;Q3V6T2-3;Q3V6T2-4	9179967187039248	1.12846e+16	-2.97795e+16	8721044153635643	1.9337e+16
CCDC9	Q9Y3X0	8469374002995305	9053570843144402	-962315821057886	5942734624202166	7002819720056965
CCDC90B	E9PKQ5	5819737519048355	7752034338834287	-4.13621e+16	9963764270159464	4.83812e+16	*
CCDC97	Q96F63	9458894728172448	1016053912292341	-1.03233e+16	4139221744026393	5467749247021764
CCNA1	P78396;P78396-2;P78396-3	1.48178e+16	1.04734e+16	5006033085179564	2.6214e+11	7.45159e+16	*
CCNA2	P20248	1.66911e+16	1.40924e+16	2.44167e+16	1.30929e+16	1.64702e+16	*
CCNB1	P14635	1.72504e+16	1.56554e+16	1.39972e+16	4.02377e+12	9468516705690924	*
CCNB2	O95067	1.9378e+16	1.31962e+16	5542998680737126	6.06699e+07	1284685660594	*
CCND1	P24385	1.83942e+16	1.47848e+16	3151387202067786	9.90616e+09	1.84544e+16	*
CCND2	P30279	1.70206e+16	9840078678191908	790536679886099	6.03872e+09	1.50435e+16	*
CCND3	P30281	2146395919302347	1.53363e+16	4.84969e+16	1310615156368048	1.64702e+16	*
CCNE1	C9J2U0;P24864-3	1.7154e+16	1.31935e+16	3.78715e+16	2.24177e+12	697565820561079	*
CCNE2	O96020	1737362540239889	1.35361e+16	3600918027247772	7.50974e+11	1.30243e+16	*
CCNF	P41002	1.59384e+16	1304505203383131	2890028313756813	8435721960485703	4351435140396706	*
CCNH	A0A2R8YEM2;P51946	8866829340040612	1.04094e+16	-2.3139e+16	2.25896e+16	3.65141e+16
CCNJ	Q5T5M9;Q5T5M9-2;Q5T5M9-3	1625273441171064	1.34908e+16	2687093021626102	1909096810925938	195763317052575	*
CCNJL	B4DZA8;Q8IV13	1.71429e+16	1.49277e+16	1.9962e+16	1144701530380705	5.2866e+16
CCNK	G3V235;G3V2Q3;G3V5E1;O75909;O75909-1;O75909-2;O75909-4	9782460561334036	100648895274503	-4106204335354742	2624042600624065	4.02056e+16
CCNO	P22674	1.48623e+16	1.16305e+16	3537413913266594	5.82284e+11	1.14165e+16	*
CCNY	Q8ND76	9748690749840884	1.01807e+16	-625533186841199	7236343031357655	7997367624686761
CCNYL1	Q8N7R7;Q8N7R7-3	9553591340166148	9892636110289092	-5031184391331131	7389683467408885	8115167786241502
CCT2	P78371	1.01264e+16	1023083988849151	-1.47989e+16	6929076265980724	1.66344e+16
CCT3	P49368	1.04395e+16	1.04667e+16	-3759738899497892	3.67373e+16	5035027470036506
CCT4	P50991	1.02839e+16	1.02938e+16	-1.40018e+16	8282701519876623	8759295496188294
CCT5	P48643	1.00266e+16	1022970579110134	-2.89325e+16	1.23924e+16	5557520832151456
CCT6A	P40227	1.03403e+16	1.04662e+16	-1745471233038928	1.72268e+16	3.0377e+16
CCT6B	Q92526	1037620454117277	1030157632570306	1.04137e+16	513074647053263	6333054882747213
CCT7	Q99832	1.01695e+16	1.03488e+16	-2.52187e+16	1.03301e+16	2.18194e+16
CCT8	P50990	1.01656e+16	1.02425e+16	-1.08696e+16	2.50373e+16	3.90085e+16
CCZ1	F8WD66;P86790;P86791	883631386351574	1.02803e+16	-2183637275974332	1.24136e+16	245042014524733
CD109	Q6YHK3	8580031435387585	1.00017e+16	-2211849234753495	489825744504318	1.3063e+16
CD2AP	Q9Y5K6	8567363938798622	9926930637328532	-2.12496e+16	47327211409628	5999124223878317
CD2BP2	O95400	9987934899132638	9745824070885124	3.54022e+16	4919004406034789	1.31101e+16
CD320	Q9NPF0	8261697374532746	9697004630805604	-2.31101e+16	2418188553651322	3815656337551066
CD44	H0YD13;P16070;P16070-10;P16070-11;P16070-12;P16070-13;P16070-14;P16070-16;P16070-17;P16070-18;P16070-3;P16070-4;P16070-5;P16070-6;P16070-7;P16070-8	9762779253016222	1.03146e+16	-7933100177220478	2.94805e+16	4.34505e+16
CD46	P15529-16;P15529-2;P15529-3;P15529-4;P15529-5;P15529-6;P15529-7	1129338067952623	1.02766e+16	1361193464670523	2.24881e+16	2.09419e+16	*
CD47	A0A2R8Y484;Q08722;Q08722-2;Q08722-3;Q08722-4	9206030732258116	9873259261405338	-1009471526534544	2.00068e+16	3367607423770556
CD55	A0A8Q3SI94;A0A8Q3WKT6;B1AP13;H3BLV0;P08174;P08174-2;P08174-3;P08174-4;P08174-5;P08174-6;P08174-7	1013945149798697	1.07814e+16	-8856537797088244	2.30009e+16	3.69515e+16
CD58	B1AMW1;P19256;P19256-2;P19256-3	877378086307169	1.02204e+16	-2.20177e+16	7414911796199235	1.72445e+16
CD59	A0A2U3TZL5;E9PNW4;P13987;P13987-2	9620287957890324	1.07018e+16	-1536958226746965	1619023627092502	2.92391e+16
CD63	F8VV56;F8VWK8;F8W022;P08962;P08962-2;P08962-3	1.14484e+16	9910248391145738	2.0815e+16	1.76666e+16	6756593131832682
CD70	P32970;P32970-2	1.53998e+16	1287705766200515	2581053327137679	1.10755e+12	4917005733347176	*
CD81	A6NMH8;E9PIF1;E9PJK1;E9PRJ8;H0YDJ9;H0YDL9;H0YEE2;P60033	7046616083604879	9810190575057928	-4773505480911775	2587544274350236	3981515523938745
CD9	A0A087WU13;A0A2R8Y478;A0A7I2V3T0;A0A7I2V3T7;A6NNI4;F5GXT1;G8JLH6;P21926	8005569291863213	987462924199688	-3.02723e+16	4.28409e+16	5608387573877804
CDA	P32320	1.00544e+16	9730053746783948	4731435095346475	6339741953138223	1.56553e+16
CDC123	O75794	1.03685e+16	9937857585184036	6120036524559073	586500463073173	3534434844773833	*
CDC16	Q13042;Q13042-2;Q13042-3	9.60586e+16	1.05614e+16	-1.36818e+16	1.82209e+16	6907754698922298
CDC20	Q12834	9445138183591566	1.10133e+16	-2.21608e+16	9845580505655158	2.10267e+16
CDC23	Q9UJX2	7774453312997041	9824093859564552	-3375831134833315	783968958659525	179271519434292
CDC25C	P30307;P30307-2;P30307-3;P30307-4	1198200291922699	1.27598e+16	-9073309527684272	4.92823e+16	616508780693806
CDC27	G5EA36;P30260;P30260-2	1.07606e+16	1054206764458563	2.95944e+16	5665699068343877	6778815355371952
CDC37	Q16543	96426901509958	9811527197483118	-2.5042e+16	4058178465583097	1148217478950995
CDC37L1	B1AL69;Q7L3B6	8996576547923862	9340921451436766	-5418875455411925	5694420364703716	6798662609985215
CDC40	O60508	848986069927683	8090995919669927	6942358765065353	573669401452681	6824409874022764
CDC42	P60953	9815589218138788	9717388150440766	1450627667659153	6557038603874688	7482904469795015
CDC42BPB	H0YLY0;Q9Y5S2	9109696423179864	1.06286e+16	-2224825777773642	3595180811195581	1.06657e+16
CDC42EP1	Q00587;Q00587-2	1152289306951401	1.11309e+16	4993097719750855	5312308469961741	6478292086375683
CDC42SE2	Q9NRR3	1.10137e+16	1022170357126665	1.0766e+16	2.93179e+12	8121931169593342	*
CDC45	A0A5F9ZH29;C9J911;C9K087;O75419;O75419-2;O75419-3	1.21017e+16	1.02794e+16	2.35455e+16	4765228487421725	1283762254722074
CDC5L	Q99459	8445875707050714	9272748945283722	-1347500792425363	9.45173e+11	1.41781e+16	*
CDC6	Q99741	1.12387e+16	1009984613661418	1.54143e+16	1.42332e+16	2674258809426232
CDCA3	Q99618	7670081900772319	9489886541102980	-3071488559800087	1260221031054911	2.46856e+16
CDCP1	Q9H5V8	1.01028e+16	1043745975076544	-4701625543476256	3.84844e+16	5212073914936534
CDK1	P06493	1.82175e+16	1.71215e+16	89518603665527	3.44034e+16	2.55611e+16	*
CDK11B	A0A0D9SEI3;A0A0D9SEN2;A0A0D9SER5;P21127;P21127-10;P21127-12;P21127-2;P21127-3;P21127-4;P21127-5;P21127-6;P21127-8;P21127-9	8130829105820294	9851954522639676	-2.77007e+16	1486503351311635	2.75507e+16
CDK12	Q9NYV4;Q9NYV4-2	9037284209277712	1.0553e+16	-2.23699e+16	4296763616502989	1.19841e+16
CDK14	O94921	1.6407e+16	1.28905e+16	3480038817909808	1.41172e+11	221430755344023	*
CDK16	Q00536;Q00536-2;Q00536-3	1.30456e+16	1.06178e+16	2970838151704757	5.78758e+10	4039375853931535	*
CDK17	F5H6Z0;Q00537;Q00537-2	1.43446e+16	1.25491e+16	1.92926e+16	2.59488e+16	2.22456e+16	*
CDK2	P24941	1901603511681569	1.91439e+16	-9664699365287668	6173034735095542	7179773633679849
CDK2AP1	O14519	7533350123829912	7993272987424891	-8549477888726605	4.92304e+16	616508780693806
CDK2AP2	O75956	8556053865007771	1102950545240819	-3663506337592173	6094959672402278	1.52284e+16
CDK3	Q00526	1.22159e+16	1.07843e+16	1798262665877399	7908370761511252	1804523177532336
CDK4	P11802	1652088734987251	1420305895451615	2.18089e+16	6.46012e+10	4039375853931535	*
CDK5	Q00535	1.64364e+16	1.46447e+16	1.66515e+16	5.11348e+10	1.06155e+16	*
CDK5RAP1	H0Y721;Q96SZ6;Q96SZ6-2;Q96SZ6-3;Q96SZ6-4;Q96SZ6-5;Q96SZ6-6	1217987964802056	1.10736e+16	1.37379e+16	1.63039e+16	2.93756e+16
CDK5RAP3	Q96JB5;Q96JB5-4	9357004925941672	1017573010486267	-1.21014e+16	4.6305e+16	5913803061907301
CDK6	Q00534	1331350486375293	1.13984e+16	2240639171428734	4.05517e+11	9468516705690924	*
CDK9	P50750;P50750-2	8602433963799262	1.02756e+16	-2.56407e+16	1082173894212315	1.48468e+16	*
CDKAL1	Q5VV42;Q5VV42-2	1.26381e+16	1.21806e+16	5319419753685248	7688831689083624	1.76872e+16
CDKN1A	P38936	2.05538e+16	2.06198e+16	-4626659297048053	8409076981664027	8852487062194236
CDKN2A	P42771	1.02764e+16	9609137332104712	9685136680504354	1.67935e+16	663438823546873
CDKN2AIP	Q9NXV6	9578818847453608	984255799508078	-3918553821740166	2.26128e+16	7868948478358681
CDSN	G8JLG2;Q15517;Q2L6G8	1.12833e+16	9827126203528648	1.99344e+16	4.12645e+10	3.49511e+16	*
CDV3	A0A8I5KX85;Q9UKY7	9955301904336558	9690985390812592	3882169972692806	1.52707e+16	2804267153655246
CEBPZ	Q03701	1.05611e+16	1.11381e+16	-7673844035552856	4.19826e+16	552848954121993
CELF1	G5EA30;Q92879;Q92879-2;Q92879-3;Q92879-4;Q92879-5;Q92879-6	9905361462588008	1.07029e+16	-1.11718e+16	4.62729e+11	1.01375e+16	*
CELF2	A0A0J9YX66;A0A0J9YXJ0;A0A1B0GU44;A0A1B0GUN8;E9PC62;O95319;O95319-2;O95319-3;O95319-4;O95319-5;Q5VZZ6;V9GYD9	7836254443880143	1.03356e+16	-3.99391e+16	1.50516e+16	6.22615e+16
CENATAC	E9PPT8	1.22069e+16	1234709495935632	-1.64719e+16	6045494342886316	7089795255010274
CENPT	H3BQ71	8116128577658099	9457680652828424	-2.20695e+16	1.63144e+16	2937569445937109
CEP131	I3L2J8;Q9UPN4;Q9UPN4-2;Q9UPN4-3	8602597067992683	8304309195912928	5091210496951002	7039344517877167	7843495767728768
CEP170	H0Y2V6;Q5SW79;Q5SW79-2;Q5SW79-3	8726812577762697	9301424001592404	-9199678922782496	6705654733471196	7602721675516426
CEP41	A0A6Q8PH93;C9JXA0	1.1382e+16	1.15337e+16	-1909835035820746	8772795421403788	9103844305230346
CEP43	A0A087WV25;O95684;O95684-2	8895196799084061	9595163072726452	-1.09281e+16	6321553181267501	7296750537658181
CEPT1	A0A8V8TQ23;A0A8V8TQL1;A0A8V8TRF3;Q9Y6K0	1.17935e+16	1.16827e+16	1.36188e+16	4032792544761316	537159628329394
CERS2	H0YKH6;Q5SZE1;Q5SZE2;Q5SZE3;Q5SZE4;Q96G23	1024842826740492	1.0251e+16	-3.58581e+11	9928327679977156	9951826680403136
CFAP298	P57076	8356685822555897	9613101932760022	-2.02071e+16	278413005216906	4176689864351704
CFDP1	Q9UEE9	6165137582390354	8318652357389985	-4322167366237525	3346558207147859	4724224669090394
CFL1	P23528	987685744170447	9522472789222096	5271582665961492	1.6605e+16	6618331438914649
CFL2	Q9Y281	983321870701513	9389997104207174	6653901820644594	9888176668043268	4818921540755263	*
CGN	Q9P2M7;Q9P2M7-2	9989025064034392	9967654122929544	3089869035598952	9895152341654136	9928539591080608
CHAF1B	Q13112	1.06801e+16	1.05375e+16	1.93908e+16	1.49398e+16	2.76294e+16
CHAMP1	Q96JM3	9861955545026672	1.03457e+16	-6909249863466242	6984506789261706	7808708092007213
CHCHD2P9	Q5T1J5;Q9Y6H1	7950007913813297	9586629028878916	-270067309306664	3538227270152123	4.90835e+16
CHCHD3	C9JRZ6;F8WAR4;Q9NX63	1.12538e+16	1.05807e+16	8897267631120377	9.99636e+09	1.44557e+16	*
CHCHD4	Q8N4Q1;Q8N4Q1-2	1.26682e+16	1.18847e+16	9210252632435876	701542327272515	3.92994e+16	*
CHCHD5	F8WC14;Q9BSY4;Q9BSY4-2	8311401053413319	8584936504741862	-4671577122288863	4223142060049266	5552625465479243
CHD1	O14646;O14646-2	873497127803593	9332848106677568	-955144563933551	5653066554343782	3434825948012327	*
CHD3	Q12873;Q12873-2;Q12873-3	7848290088781186	8264441120639644	-74538893681119	1.86378e+16	3.21418e+16
CHD4	A0A2R8Y521;A0A2R8Y5J0;A0A2R8YFK9;A0A2U3TZM0	8162186705412278	8526665055971652	-6302587405140782	1830532551774876	6921701211398751
CHERP	J3QK89;Q8IWX8	927050608627175	9736428969746104	-7074463285274409	2790151384249864	2307869357870737	*
CHML	P26374	8335632591459077	9559606216245588	-1.9766e+16	2.15934e+16	3.54298e+16
CHMP1B	Q7LBR1	1.09215e+16	9779824937258984	1.59289e+16	5.03427e+16	3163225057860994	*
CHMP2A	M0R1T5;O43633	8372659542872309	9557716850767946	-1.9098e+16	1.7966e+16	3131106704849795
CHMP2B	A0A087WW88;C9J0A7;Q9UQN3;Q9UQN3-2	6678936344738302	8953279042513117	-4.22798e+16	3423646677004827	4796276439667695
CHMP3	Q9Y3E7;Q9Y3E7-4	8068349496543084	1.0105e+16	-3247262937957267	42064129210651	1.17975e+16
CHMP4A	E9PQ80	1.03188e+16	1042079867258906	-1.41903e+16	8869175977894641	9179120299702788
CHMP4B	Q9H444	9741361794051908	9614626267711248	1889268868211256	508715523570197	6299445152981825
CHMP5	Q9NZZ3;Q9NZZ3-2	9602153561469452	9512385332671884	1.35509e+16	6885760619560632	7739170972356496
CHMP6	I3L3E4;Q96FZ7	9204693923055432	1.00107e+16	-1.21095e+16	6275167222205047	1.55502e+16
CHMP7	Q8WUX9	7470795852577915	8466938010492369	-1.80578e+16	1.43567e+16	2.69268e+16
CHORDC1	Q9UHD1	9197821999373238	9648279812519108	-6897946958846275	1.15437e+16	2334645796001508
CHP1	Q99653	1.12677e+16	1091855514352424	45410335007686	3.52263e+16	4.89447e+16
CHPF2	A0A8I5KRN5;C9JZF7;G5E9W2;Q9P2E5;Q9P2E5-2	1.44056e+16	1047839260396368	4.59217e+16	1.1146e+12	4917005733347176	*
CHRAC1	E5RGS9;Q9NRG0	9802455747703264	9509927547851946	4.37089e+16	373460829430862	1.0953e+16
CHTOP	Q9Y3Y2;Q9Y3Y2-3;Q9Y3Y2-4;X6R700	8011888691363173	9027562588206420	-1.72194e+16	2.25811e+11	697565820561079	*
CIAO1	O76071	1.07279e+16	1.02919e+16	598543127141465	1.32365e+16	2537643958627104
CIAO2B	Q9Y3D0	1.16421e+16	1071492407856743	1.19726e+16	5.82505e+10	4039375853931535	*
CIAPIN1	Q6FI81;Q6FI81-3	3.67539e+16	8949334738035664	-1.28388e+16	3.03781e+16	9635865417993744
CIB1	Q99828;Q99828-2	7587092576566823	8494421878984373	-1.62969e+16	2.77078e+16	4166986852086346
CIP2A	Q8TCG1;Q8TCG1-2	7228665433963329	1.05537e+16	-5459485688906822	2.44717e+16	3.84271e+16
CIR1	Q86X95	6403578980374501	1.03238e+16	-6890222703293027	3.44823e+16	1.03536e+16
CIRBP	D6W5Y5;K7EJV1;K7EJV5;K7ELT6;K7ELV6;K7EMY9;K7ENX8;K7EPM4;K7EQR7;K7ER40;Q14011;Q14011-2	9546261380622368	1.01472e+16	-8806999455731457	919050252804043	2004211030188013
CISD1	Q9NZ45	1.24043e+16	1125784865725319	1.39907e+16	1.16859e+16	1560125082266877	*
CISD2	Q8N5K1	1.08125e+16	1.05121e+16	4.06446e+16	4585219291047683	5886148438189432
CKAP4	Q07065	1.00566e+16	1.03881e+16	-4678384549260664	3064187198405111	4.4548e+16
CKAP5	Q14008;Q14008-2;Q14008-3	979687033512021	1.01185e+16	-4660161162971937	1.32959e+16	1651265951405374	*
CKB	P12277	9588434339322418	9639840527869032	-7714018079417451	4295915898267479	5618654672378867
CKM	P06732	9110811357393478	1007501609029402	-1.45131e+16	2.39352e+16	8168046995670035
CKMT1B	P12532	1.01735e+16	1.04356e+16	-3.67018e+16	2527652511146198	8495720940241387
CKS1B	P61024	1389763514350966	1.25579e+16	1.4625e+16	2702706231748922	8956150932282227
CKS2	P33552	1.42375e+16	1.42254e+16	1226169435738615	9657436962542132	9742554915761296
CLASP1	A0A8V8TLP7;A0A8V8TQK9;A0A8V8TRF6;F8WA11;Q7Z460;Q7Z460-2;Q7Z460-3;Q7Z460-4;Q7Z460-5	8618959262480707	9600650210496516	-1.55618e+16	517206239682958	6371054174105081
CLASP2	A0A0U1RQI6;A0A804HJG7;E3W994;E7ERI8;E7EW49;J3KR49;O75122;O75122-3	790047157296798	9568955273126112	-276422652424671	1.66232e+16	2.97392e+16
CLCC1	A0A6Q8PEZ7;A0A6Q8PG30;A0A6Q8PG68;A0A6Q8PG75;A0A6Q8PGA4;A0A6Q8PHQ1;A0A8I5KRC0;Q96S66;Q96S66-2;Q96S66-3;Q96S66-4	868877080727745	8702246440789669	-2.23578e+16	9868196277216094	9915002615380484
CLDND1	A0A0R4J2F2;D6R9S8;D6RA76;D6RC11;D6RCE6;D6RCR8;D6RDI6;D6RDP6;D6RDY1;D6RFX6;D6RHU6;D6RIU2;H0Y8T9;Q9NY35;Q9NY35-2	1.06904e+16	9797371008995824	1.25846e+16	5000251421634678	6233754716109173
CLIC1	O00299	9269969622785892	9228349990730832	6491891084328495	762458751235744	8292277379258798
CLIC4	Q9Y696	9439055098999200	9368361541360806	1084569213372541	7042994513035759	7845103041216843
CLINT1	Q14677-3	1006962418520228	9888696172995096	2.61576e+16	5662358564167875	6778815355371952
CLIP1	P30622;P30622-1;P30622-2	1.01599e+16	9966766360387400	2768766897614156	6058163694430394	7095222136590907
CLK2	B1AVT0;P49760;P49760-3	5857236852535951	8389226124131131	-5183174986500054	3245835040184883	998265170311037
CLK3	P49761;P49761-1	643094299560974	7432256159806727	-2087699250701498	1.37037e+16	2604817489929267
CLK4	Q9HAZ1	6135893404865822	8244852016218545	-4262201795011482	8917509259163084	1962871710631791
CLNS1A	E9PMI6;J3KN38;P54105	101020611533472	9979004969175636	1768180711695324	2626480035630214	4.02144e+16
CLP1	E9PL17;Q92989	4812586144032412	9944867002992068	-1.04714e+16	2.80159e+16	9176144219839552
CLPB	A0A2U3TZY2;Q9H078;Q9H078-2;Q9H078-3	1040817217253916	1.03019e+16	1.48041e+16	5062634596106355	6282550360821639
CLPP	M0R208;Q16740	9610543150258096	9868154179982528	-3816228769652804	8226872000070911	872328565856292
CLPTM1	O96005;O96005-3;O96005-4	1.02043e+16	1.09593e+16	-1.02969e+16	5617167402725429	6737654808423628
CLPTM1L	Q96KA5;Q96KA5-2	1.04702e+16	1.10894e+16	-8288959904784432	2.12374e+11	2569723064195968	*
CLPX	O76031	1.15189e+16	1.06457e+16	1.13729e+16	2.59347e+10	2776744931160304	*
CLTA	P09496-2	9489646620265176	96172871000056	-1.92756e+16	7253844241187455	8012527480810869
CLTB	P09497-2	8120132493295751	9474833697610854	-2.22597e+16	2.05639e+16	3436063936020742
CLTC	A0A087WVQ6;A0A8V8TQ14;A0A8V8TR47;A0A8V8TRF0;K7EJJ5;Q00610;Q00610-2	8896208484719902	9555704823977332	-1.03172e+16	1.09269e+16	2.26023e+16
CLTCL1	P53675	1.06311e+16	9570778819906728	1.51581e+16	3.70253e+16	5064662327930096
CLU	H0YAS8;P10909;P10909-2;P10909-3;P10909-4;P10909-5;P10909-6	1.29434e+16	9799532250812824	4014268018258092	5661776205822804	3435189431469853	*
CLUH	A0A494C0R8	1.02852e+16	1.06093e+16	-4476717502715925	945254306906435	2044005118722837
CMAS	Q8NFW8	1.07505e+16	1.05226e+16	3.0923e+16	2.57866e+16	3.97403e+16
CMBL	Q96DG6	1.0144e+16	1.01182e+16	3.67454e+16	8696949137714206	9049528156810728
CMC1	Q7Z7K0	1.09106e+16	9800197335964480	1.54843e+16	12628676184609	2.47032e+16
CMPK1	P30085	961987566076476	9431503400736724	2853048918975953	1.14816e+16	2.32319e+16
CMTR1	Q8N1G2	6830308024775239	9732821425020164	-5109074442971191	1.50054e+16	2.77017e+16
CNBP	P62633-2	8335556435399986	9441044546066444	-1.79668e+16	2.69906e+16	4095499232188309
CNDP2	Q96KP4	991332302802187	962888419546408	4200011497634348	1730771511002463	1.87055e+16	*
CNN2	B4DDF4;B4DUT8;H3BVI6;Q99439	9630397119875916	9534050115546052	1.45061e+16	2989665612909349	4.38777e+16
CNN3	Q15417;Q15417-3	9064044063512560	9640870815279212	-8900858968802339	6293294273789555	3.65598e+16	*
CNNM2	Q9H8M5-2	1.09442e+16	1.11723e+16	-2.97617e+16	826561533785857	8749032980712582
CNOT1	A5YKK6;A5YKK6-2	6437269935303197	116865820467709	-8603321771429074	5680507796843145	1448006240941653
CNOT10	H7C1X9;Q9H9A5;Q9H9A5-2;Q9H9A5-3;Q9H9A5-4;Q9H9A5-6	1.15413e+16	1.1458e+16	1.04422e+16	9455312502678066	9601106457824302
CNOT3	A0A0G2JNJ7;A0A2H2FJL5;B7Z6J7;H7C148;O75175	1.07479e+16	1.04033e+16	4701911280779927	70867688151262	7872001404764273
CNOT4	O95628;O95628-10;O95628-2;O95628-3;O95628-4;O95628-5;O95628-6;O95628-7;O95628-8;O95628-9	797887804628138	1.03718e+16	-378411317503168	1.1997e+16	1.58279e+16	*
CNOT7	Q9UIV1;Q9UIV1-2	1137327375256878	1.37915e+16	-2.78131e+16	3.93251e+16	1.13217e+16
CNP	P09543;P09543-2	1.07446e+16	1.09242e+16	-2.39173e+16	3.21739e+16	4.60637e+16
CNPY2	Q9Y2B0	1022271093708094	9471272027498884	110147728780182	3.62603e+16	2631389563287724	*
CNPY3	Q9BT09	9189609700895372	9624584928406760	-6672073512331421	4276773576281166	560186269685971
CNPY4	A0A0J9YYJ0;Q8N129	745102087217498	8731230169302686	-2287468295467228	1793790144453449	3131106704849795
CNTN1	Q12860;Q12860-2	9575898542359528	1070066326856381	-1.6022e+16	4822736676100079	6080954744178094
CNTNAP1	P78357	1.12034e+16	1201370494052092	-1.00739e+16	5183537433449105	637962250237052
COA3	Q9Y2R0	1.17697e+16	1037233958986536	1.82336e+16	1.50854e+16	1.74078e+16	*
COA4	Q9NYJ1;Q9NYJ1-2	9005465638123389	9005160826000371	4.88324e+09	9993059045749432	9993059045749432
COA6	Q5JTJ3;Q5JTJ3-2;Q5JTJ3-3	9542730666191716	9325086078186418	3328511189506872	2925823969192278	4.32189e+16
COA7	Q96BR5	947279425086056	9031618691764852	6880547159489647	2824874463011506	4.21541e+16
COASY	Q13057;Q13057-2	9694712142797284	9968685285018404	-4.02052e+16	4.81473e+16	6077606583737851
COBL	H7C1N2;J3KR05;O75128;O75128-2;O75128-3;O75128-6;O75128-7	9069180130638396	1.00304e+16	-1.45328e+16	3.6191e+16	4.99085e+16
COG4	A0A0A0MS45;A0A6I8PIQ6;A0A8V8TQ33;A0A8V8TQ38;A0A8V8TQL5;A0A8V8TQL9;A0A8V8TQM1;A0A8V8TRG1;E9PRT5;H3BMV9;H3BSD2;J3KNI1;Q9H9E3;Q9H9E3-2	1.06194e+16	1039729319243395	3.04976e+16	2668183716731465	4061739051171011
COIL	P38432	843123409265016	1.03531e+16	-2.96251e+16	4339187953682402	1.2066e+16
COLGALT1	Q8NBJ5	1027947050872543	1071075304825525	-5929396238234205	2.03682e+16	742334173837915
COMMD2	F8WBW1;Q86X83;Q86X83-2	1.10024e+16	1.11e+16	-1.27457e+16	6600993847936464	7510803048364031
COMMD3	Q9UBI1	1.05824e+16	1046524767213186	1606431904358332	1356346299975633	2.58744e+16
COMMD4	Q9H0A8	1.13275e+16	1.06485e+16	8917516643592076	9799619888425376	4803401646699244	*
COMMD9	Q9P000;Q9P000-2	1.0125e+16	1006942651668818	7942633782660429	9027094605313816	9282583904809458
COMT	P21964;P21964-2	1.06748e+16	1.01718e+16	6963781779975999	6.76416e+11	1.23475e+16	*
COPA	P53621;P53621-2	1.01436e+16	1.0207e+16	-9000070796630861	2768809991207575	4166986852086346
COPB1	P53618	1.03277e+16	1042261036858834	-1.31974e+16	5943917589789723	1.50015e+16
COPB2	H0Y938;H0YAC7;P35606	1034729612247622	1011987746887745	320620007289531	2.01612e+16	1.98194e+16	*
COPE	O14579	1.0223e+16	1021808789862786	6.88297e+11	9501634207812872	9629555371938452
COPG1	Q9Y678	1005831185122896	1022595623588095	-2.38476e+16	2.39062e+16	816472566949664
COPG2	Q9UBF2	1.09915e+16	1.05867e+16	541372934463101	8.7589e+10	1.37896e+16	*
COPRS	J3QRX4;J3QRX9;Q9NQ92	707045231303663	9305210010244402	-3962362004904007	3947826116842511	1.13363e+16
COPS2	P61201;P61201-2	9799369428950532	1.00362e+16	-3445389595481678	1.8047e+16	3.14005e+16
COPS3	Q9UNS2	9838225350992324	9961110729540440	-1.79085e+16	6052112463204595	7092057631895811
COPS4	Q9BT78	9945711598141208	998841802769058	-618160406740562	6540371633141271	7469922833428609
COPS5	Q92905	9783682466826568	9896904513654304	-1659977801875561	4824277004720723	6080954744178094
COPS6	E7EM64;Q7L5N1	9448295689722680	9849519091184264	-5999917042409309	2.62317e+16	4.02056e+16
COPS7A	F5GYF7;F5H248;F5H7C6;Q9UBW8	7283529817684096	990318990652139	-4.43256e+16	2.30661e+16	3701585701519775
COPS8	Q99627	9935148662155048	1.00603e+16	-1.80534e+16	3.25375e+16	4.63961e+16
COPZ1	F8VVA7;P61923	9821473533888272	9895704433749648	-1.08629e+16	5918984664041487	6986315510650974
COQ5	Q5HYK3	9636875128227432	1233058755570342	-355604229859357	7787554316552844	1785614105609166
COQ8A	Q8NI60;Q8NI60-2;Q8NI60-3;Q8NI60-4	9930686366395562	1.17425e+16	-2.41777e+16	7936012223432443	1.80791e+16
CORO1B	Q9BR76	9055173921004600	9502797604755564	-6960995152102305	3.17169e+16	4.56253e+16
CORO1C	Q9ULV4;Q9ULV4-2;Q9ULV4-3	8290582202342591	9938062405048500	-2614911832949342	2.87417e+16	2.35894e+16	*
CORO2A	Q92828	8436898562503532	1.08096e+16	-3575262332624555	1.29049e+16	2.4944e+16
CORO7-PAM16	A0A0A6YYL4;I3L0X9;I3L3T0;P57737-3;Q9Y3D7	1.15955e+16	1.12225e+16	4.71593e+16	3816980079419861	5181061101392023
COTL1	Q14019	1.00735e+16	9283918899280744	1.17757e+16	3.23069e+16	9966360964848622
COX17	C9J8T6;Q14061	1.02069e+16	9688318581040594	7522494403981915	1.1957e+16	2.38938e+16
COX20	Q5RI15;Q5RI15-2	1.1875e+16	1.0729e+16	1.46416e+16	8061581783787693	4256957463134773	*
COX4I1	P13073	1.06969e+16	1.00242e+16	9370711850137042	1.01955e+16	1.44557e+16	*
COX5A	P20674	1.01787e+16	986897769888712	4457604615508283	4037404395244255	1.14601e+16
COX5B	P10606	1.01626e+16	9699106036963444	673441351775759	5793147094818227	146998070380798
COX6B1	P14854	9597933691234936	9163379026151448	6684415103801529	3998816027159797	1.14094e+16
COX6C	P09669	1.14675e+16	9845601099470248	2200047161743945	1688791001885493	1.84331e+16	*
COX7A2	D6RGV5;D6RIE3;H0UI06;P14406	1.19114e+16	1.0463e+16	1.87053e+16	6.57433e+11	1.2255e+16	*
COX7A2L	E5RJZ1;H0YBD2;O14548	1034789039001612	1.0213e+16	1.8929e+16	9093327279730712	9336653992602432
COX7C	D6R9Z7;P15954	9209607158274792	9880130799492840	-1.01391e+16	1.13572e+16	2313512065895178
CPA4	Q9UI42;Q9UI42-2	9645614663160336	9312494257395884	5.07055e+16	707014346379991	7867067149025913
CPEB4	A0A590UJI5;A0A5K1VW61;A0A5K1VW71;A0A5K1VW79;A0A5K1VW93;B7ZLQ8;E5RFP2;E5RJM0;H0Y9D9;Q17RY0;Q17RY0-2;Q17RY0-3;Q7Z5Q1;Q7Z5Q1-3;Q7Z5Q1-4;Q7Z5Q1-5;Q7Z5Q1-6;Q7Z5Q1-7;Q7Z5Q1-8;Q7Z5Q1-9;Q8NE35;Q8NE35-2	7856019265069851	9765306351733384	-3138668367117788	2354238753705984	8098666076713001
CPM	P14384	1027814375096397	1.09424e+16	-9035438688125136	3228220910361598	4.61408e+16
CPNE1	F2Z2V0;Q99829	9391176055468324	9187698129899492	3160238121164194	2520090269484025	3916073312741127
CPNE2	Q96FN4	5034564074656824	9120487279206342	-857244039439979	3.76676e+16	2.69009e+16	*
CPNE3	O75131	9211122710038240	9493084853785408	-4349996686519359	2.15934e+16	7653291494654423
CPNE5	A0A0J9YWA1;Q9HCH3	1.05742e+16	1.04117e+16	2234292333936344	5666353331290841	6778815355371952
CPNE7	Q9UBL6;Q9UBL6-2	1.06743e+16	1.04205e+16	3.47082e+16	9213563287939148	9415888157437812
CPNE8	Q86YQ8	8083580056459431	9458835466864700	-2.26668e+16	5031270709358497	1.33005e+16
CPOX	P36551	9792021700642944	9491699946294958	4494026081072105	1.47887e+16	2744788187391106
CPS1	P31327;P31327-3	1003467218679735	9860876283384576	2.52057e+16	3.81578e+16	2.71594e+16	*
CPSF1	Q10570	7722846521433093	8552886649486517	-1472787197078753	1.23928e+16	5557520832151456
CPSF2	Q9P2I0	880174884384541	9169802300979812	-5.91004e+16	8997926020505495	4.5788e+16	*
CPSF3	Q9UKF6	7943917560455933	8871944011465513	-1593996099580537	5.21022e+11	1.07113e+16	*
CPSF4	O95639;O95639-2;O95639-3	7020203790087984	804427829578018	-1.9645e+16	231384249611502	7992759356482144
CPSF6	F8WJN3;Q16630;Q16630-2;Q16630-3	9863901229503694	9785956559678416	1.14455e+16	529771713294428	6475322213781118
CPSF7	F5H669;Q8N684;Q8N684-2;Q8N684-3	9838751156805584	9911390944665204	-1.06123e+16	5942888801389548	7002819720056965
CPT1A	P50416	1172281069640285	1150391688918215	2.71934e+16	2549458249606565	3.94049e+16
CPT2	A0A1B0GTB8;A0A1B0GVF3;A0A1B0GWC0;P23786	990990120145157	1.00859e+16	-253924617595365	8192500588194453	8695548869925691
CRABP2	P29373	7653168887102922	8204226374992671	-1003100630719852	8499266422952406	8907298515516812
CRACD	F5H1N7;Q6ZU35	9202499209672152	8501464244686077	1.14314e+16	6298847212486693	7280463412904243
CRBN	A0A1W2PPJ5;Q96SW2;Q96SW2-2	1056251746948663	1.00219e+16	7579610813870315	8191932846114663	4294586623345751	*
CREB1	C9J4L5;C9J896;C9JBT4;E7EWP8;H7C3I0;P16220;P16220-1;P16220-3	9210406656824588	9851969814005540	-9714735206083084	3563110047176761	4932909790713823
CREG1	A0A3B3IRL2;O75629	1.11427e+16	1.0288e+16	1.15132e+16	1.17788e+16	2.37087e+16
CRELD2	A6PWM2;Q6UXH1;Q6UXH1-2;Q6UXH1-3;Q6UXH1-4;Q6UXH1-5;Q6UXH1-6	8812007093121508	9266002667718076	-7247644140906202	5279585860947605	6456553890012448
CRIP1	P50238	1059211366999592	9674586195248284	1.30719e+16	2367348324974209	2.14822e+16	*
CRIP2	H0YFA4;P52943;P52943-2	9560509176036518	9610756601509928	-7562555168141883	9466723701237328	9602772425087444
CRIPT	Q9P021	1.18602e+16	998048482961549	2489477093528894	1472517384336524	2.73927e+16
CRK	P46108	8695220488027948	9017588153713432	-5.2519e+16	7853298815543901	8435922385636199
CRKL	P46109	9903651146379488	9475807654297912	6371158270255273	4654078776211764	1262653659017093
CRLF3	Q8IUI8-2	1.02435e+16	9767248093256138	6868783170883942	9455031942333028	2044005118722837
CRNKL1	Q5JY65;Q9BZJ0;Q9BZJ0-2;Q9BZJ0-3	660316770257084	8451642015931147	-356073373735553	5266557076679957	1.37255e+16
CRTAP	O75718	1.25079e+16	1.14981e+16	1214425003937772	1.76918e+12	5.94642e+16	*
CRTC3	Q6UUV7;Q6UUV7-3	8531502277805978	9073208199318324	-8881296181923157	5937473821844539	7002819720056965
CRYBG3	Q68DQ2	9963364101714508	1.00271e+16	-9195458879302848	6316606855668117	7293028907784752
CRYZ	Q08257	1.04098e+16	1.04535e+16	-6048342922890845	6936675244966053	7777789968361998
CS	B4DJV2;O75390	946976694554949	9914638196753306	-6623120596452778	1.91456e+16	19584977665871	*
CSDE1	O75534;O75534-4	9722365495168380	1029537577502096	-8261721260013559	4.70216e+11	3570482157873212	*
CSE1L	P55060;P55060-3	1.03487e+16	1023351487153211	1614113790419663	3.30318e+16	4.68015e+16
CSK	P41240	9040031299461152	9285512652267884	-3865379569733481	4.8167e+16	6078278789076074
CSNK1A1	A0A590UJ43;P48729;P48729-3;U3KPX3	1.02054e+16	1.05804e+16	-5.20526e+16	519846141407025	1.35975e+16
CSNK1D	H7BYT1;P48730;P48730-2	8570309122235678	1.02515e+16	-2584105591496369	1.18148e+16	2.37249e+16
CSNK1G1	A0A0U1RQT7;A0A0U1RQY7;Q8IXA3;Q9HCP0;Q9HCP0-2;U3KQA5;U3KQB3	1.06754e+16	1.10517e+16	-4997158611383149	7225706286872112	7987696717541999
CSNK1G2	P78368	8958444461497828	1.05945e+16	-2.42e+16	1.27629e+16	2.47826e+16
CSNK1G3	Q9Y6M4	9669013567676212	1.13144e+16	-2.2672e+16	2.83762e+16	4.22253e+16
CSNK2A1	A0A2R8YD58;E7EU96;P68400	9081657023551800	9786131135594552	-1.07783e+16	2.34534e+12	697565820561079	*
CSNK2A2	P19784	920674790165999	981675378558504	-9255438817501252	2.55418e+16	2.21205e+16	*
CSNK2B	P67870;Q5SRQ6	937970455400828	9994713526172784	-9162273544145368	8.94821e+11	1.39836e+16	*
CSRP1	P21291	1.01101e+16	9852699128474180	3721109056122671	1.32346e+16	2537643958627104
CSRP2	F8VW96;Q16527	9669324720834506	1063521987617082	-1.37363e+16	3912343969255712	5270402277609538
CST1	P01037	1188804906957087	1007239722982798	2.39105e+16	1.37474e+16	2.61142e+16
CST4	P01036	1.1382e+16	1.0009e+16	1.8545e+16	2.02716e+16	7405083058772939
CST6	Q15828	1.13638e+16	1168089910991456	-3.97079e+16	7957076361759399	8513951084398953
CSTA	P01040	1.12386e+16	9473351248460420	2.46518e+16	8380711542526528	4.34758e+16	*
CSTB	P04080	1.04243e+16	9470952602968528	1383691752803485	1.19869e+16	5.44941e+16
CSTF1	Q05048	9843718798220932	1.02826e+16	-6292899428137047	8187559081425863	4294586623345751	*
CSTF2	E7EWR4;P33240;P33240-2	9989199937972616	9848401273998684	2047958753924053	1098377714424325	2.26423e+16
CSTF2T	Q9H0L4	1.00942e+16	1.01459e+16	-7370710149187198	8402066193753298	8851430430483885
CSTF3	Q12996	9979293354538936	1039391994933291	-5873028761778995	819225278462354	1.85332e+16
CT45A6	P0DMU7;P0DMU8;P0DMU9;P0DMV0;P0DMV1;P0DMV2;Q5DJT8;Q5HYN5;Q8NHU0	5880000284011406	9621865576114576	-7105004194024704	8760003426527724	1.93726e+16
CTAG2	O75638;O75638-2	1.2312e+16	1134838808037796	1.17572e+16	3415809020098372	4.79155e+16
CTBP1	H0Y8U5;Q13363;Q13363-2	1.02135e+16	9796341841660368	6016010838169503	4616943387286522	5903609675470538
CTBP2	P56545;P56545-2;P56545-3	908351055415927	935253060268853	-4.21068e+16	8259619570995395	8749032980712582
CTDSP1	Q9GZU7-2	8039619884150047	96215972528632	-2.59149e+16	2276281792473415	3.66681e+16
CTH	P32929	9531684706958552	9693848079329932	-2.43382e+16	2.17962e+16	3566381732101393
CTNNA1	P35221	1.0097e+16	1.02724e+16	-2.48489e+16	7362771636995219	1.71988e+16
CTNNB1	A0A2R8Y543;A0A2R8Y5A3;A0A2R8Y5C3;A0A2R8Y5Z1;A0A2R8Y750;A0A2R8Y7Z0;A0A2R8Y804;A0A2R8YCH5;B4DGU4;P35222	1.03834e+16	983913408603154	7767243041660213	2.07286e+16	7496630156216523
CTNNBL1	A0A087WUB9;Q8WYA6;Q8WYA6-2;Q8WYA6-3;Q8WYA6-4	880066557390988	9671030647729708	-1.36057e+16	6598701437149496	3771322616238612	*
CTNND1	A0A669KB05;A0A669KB62;C9JZR2;H0YC95;O60716;O60716-10;O60716-11;O60716-12;O60716-13;O60716-14;O60716-15;O60716-16;O60716-17;O60716-18;O60716-19;O60716-2;O60716-20;O60716-21;O60716-22;O60716-23;O60716-24;O60716-3;O60716-4;O60716-5;O60716-6;O60716-7;O60716-8;O60716-9	1.02021e+16	1022987042629398	-3925212726281482	7989396660833855	8537747882571632
CTPS1	P17812	1066545760967159	1018485644630642	6652022102442343	4.91275e+11	1.04469e+16	*
CTPS2	Q9NRF8	1.00779e+16	9990560195289716	1.25571e+16	2.93624e+16	4.33577e+16
CTR9	Q6PD62	8518182065500778	1.03695e+16	-2837325572472142	1.50498e+16	2.77716e+16
CTSA	A0A7I2V4K5;P10619;P10619-2;X6R5C5;X6R8A1	994703159068117	9376057987423478	8528456616798591	6983410891803285	1.66927e+16
CTSB	A0A7I2V440;A0A7I2V668;E9PHZ5;P07858	1.18227e+16	1.09273e+16	1.13623e+16	1.9424e+16	1.96067e+16	*
CTSC	A0A7I2V2Q8;A0A7I2V466;A0A7I2V6E3;A0A7I2YQT5;P53634	1.11424e+16	1026685209633476	1.18064e+16	3292399163457757	4671775799559183
CTSG	P08311	1.22965e+16	9890242785459524	3141727931086304	3.72836e+16	2.67168e+16	*
CTSH	A0A087X0D5;A0A7I2V2E4;A0A7I2V2L7;A0A7I2V314;A0A7I2V3E8;A0A7I2V3T9;A0A7I2V439;A0A7I2V4X5;A0A7I2V673;A0A7I2YQ92;A0A7I2YQH4;A0A7I2YQX6;E9PKT6;P09668	1.23384e+16	1.02649e+16	2654380685794992	5.34627e+16	1.38593e+16
CTSL	P07711;P07711-3	8081619158899667	9846803915165458	-2850111621931946	2.10754e+16	3485129467851697
CTSV	A0A7P0Z415;O60911	1.09664e+16	1.10074e+16	-5384754260178476	9515747644691196	9638648953663532
CTSZ	A0A7P0T8I6;A0A7P0T989;Q9UBR2	1.02529e+16	9696427570937572	8051320466290336	5127884780421342	3.21014e+16	*
CTTN	Q14247	9359552460973922	1.00134e+16	-9741603002337352	1.25942e+11	5229046600565265	*
CUL1	Q13616	9950646942572740	1.04034e+16	-6419792716866976	1.93151e+16	7188002496177412
CUL2	A0A0A0MTN0;A0A8I5KQQ5;A0A8I5KUA9;A0A8I5KYP8;A0A8I5QJI3;Q13617;Q13617-2;Q5T2B5	1.06094e+16	1.01642e+16	6185039063199077	424100483870313	2882930255522914	*
CUL3	Q13618;Q13618-2	9643750704854832	1.01231e+16	-6997908642296038	1.53991e+16	1.76429e+16	*
CUL4A	Q13619	9900195703023844	1.04485e+16	-7776047061001226	995345085014854	4.83812e+16	*
CUL4B	A0A669KAX4;A0A7P0T8P8;A0A7P0T954;A0A7P0T9C8;A0A7P0T9L3;K4DI93;Q13620;Q13620-1;Q13620-3	9819944568182660	1.01892e+16	-5.32479e+16	1.30286e+16	2509141802611614
CUL5	Q93034	9813659168702074	9851910407344416	-5612341069372036	7845843064887689	8433285629390701
CUTA	O60888;O60888-2;O60888-3	995825449685683	935652532537582	899200213460297	1.03815e+16	4.93768e+16	*
CUTC	A0A0B4J226;Q5TCZ7;Q9NTM9	9843481314912036	9727162621496200	1.71496e+16	3.45309e+16	4.82317e+16
CUX1	A0A2R8Y852;P39880-3	102816802101144	1.03957e+16	-1590615510024157	5312658421719657	6478292086375683
CWC15	Q9P013	8460235919765184	8770054417061478	-5.18879e+16	6029552535201042	70755569387365
CWC22	Q9HCG8	6338530637450809	8636173000081214	-4.46244e+16	7.1793e+11	1.27061e+16	*
CWC25	Q9NXE8	8668378043851672	9380823405116732	-1139524879916906	8837898948278455	1.9494e+16
CWC27	A0A8I5KP46;A0A8I5KQK1;A0A8I5KQW2;A0A8I5KRF5;A0A8I5KRH9;A0A8I5KT14;A0A8I5KU89;A0A8I5KUW8;A0A8I5KW10;A0A8I5KX65;A0A8I5KXM7;A0A8I5KZ67;D6REK3;Q6UX04;Q6UX04-2	5690515286900277	9127308007761706	-6816301197914221	4.87677e+09	3623353157449189	*
CWF19L1	Q69YN2	9816808267389988	9934579985522168	-172049362009403	3.92828e+16	5283033089298789
CXADR	P78310;P78310-7	1.01397e+16	9004244170193596	1.71339e+16	3.96231e+16	5305211929874277
CXorf38	Q8TB03;Q8TB03-3	7720873261424811	8297342850109326	-1.03885e+16	3.4134e+16	4.79155e+16
CYB5A	J3KNC7;P00167;P00167-2	9788400084864438	1.01865e+16	-5.75116e+16	7588827990978162	826399756795899
CYB5B	A0A8I5QKN7;D6RFH4;O43169	1.01857e+16	1022285698729865	-5.24912e+16	8964029823082145	9236583780456160
CYB5R1	H7C0R7;Q9UHQ9	8935097778739225	1.13118e+16	-3402704146161732	3.96873e+16	1.13565e+16
CYB5R3	A0A8I5KR71;A0A8J8YWN6;A0A8J8Z3C6;P00387;P00387-2;P00387-3	1.04851e+16	1.01791e+16	4273837619553943	2.27314e+16	3665071395403828
CYBRD1	Q53TN4;Q53TN4-3	9160579471173664	1054938406167836	-2.03648e+16	3938319413930446	2.76823e+16	*
CYC1	P08574	1.12949e+16	1.03041e+16	1.32456e+16	9685826559436104	4764166722324263	*
CYCS	C9JFR7;P99999	1.07761e+16	9968343148092080	1.12415e+16	7315697608456917	4.03937e+16	*
CYFIP1	Q7L576	1081936689339247	1.11769e+16	-4.69066e+16	1.33955e+16	2562337016855778
CYFIP2	A0A8V8TNU3;Q96F07	1382118629574735	1.59536e+16	-2.07001e+16	3.64379e+16	5008591110444459
CYP19A1	E7EQ08;H0YNJ7;P11511	1.25632e+16	1.07181e+16	2291548456649543	3.83379e+16	519686113166457
CYRIB	Q9NUQ9	6986454323309067	9057107759963644	-3.7449e+16	2.19301e+16	3.57667e+16
CZIB	Q9NWV4	1.02347e+16	9794085531277792	6348070839361393	6268145422940867	1554191795442305
CAAP1	Q9H8G2	6972700832980375	8550520919794953	-2942947319389865	1.95185e+16	3313067630702513
DAB2	P98082	9964666683076484	9661835100519708	4452431752933248	4.64085e+16	5921665355666546
DAD1	A0A0B4J239;F5GXX5;F5H895;P61803	1.04957e+16	1.03829e+16	1.55785e+16	8899293932556736	9196805711170760
DAG1	Q14118	9925019762384104	1.02321e+16	-4.39588e+16	4022683528214598	5363272874686802
DAP	P51397	1.01916e+16	9501684759690594	1.01129e+16	1.92031e+16	3277919738795028
DAP3	P51398;P51398-2;P51398-3	9691569693954936	1009537729151877	-5889257347570229	1.65993e+16	6618331438914649
DAPK1	P53355;P53355-3;P53355-4	8670562618800274	9344694967633662	-1.08022e+16	3.00922e+16	4.40057e+16
DAPK3	O43293	7695013719228179	9963670717001816	-3727534449613414	2247269251081246	2.09419e+16	*
DARS1	P14868	9843122136969164	1.02501e+16	-5.84514e+16	2.25655e+16	7868948478358681
DARS2	A0A3B3IS01;A0A3B3IS54;A0A3B3ISK7;A0A3B3IT01;A0A3B3ITS3;Q6PI48	1120580735798981	1.05498e+16	8702925345221867	3.53073e+16	2.59145e+16	*
DAXX	Q9UER7;Q9UER7-2;Q9UER7-3;Q9UER7-4;Q9UER7-5	903742755922388	9478500188182160	-6874661718842684	6661309061346516	7567232799035005
DAZAP1	K7EK33;K7EQ02;K7EQ55;Q96EP5;Q96EP5-2	9771142150389644	1.01826e+16	-5950823542267995	3.72204e+16	1.09312e+16
DBI	P07108	1.05126e+16	9547713417343548	1.38897e+16	1937440933207946	7197423115908466
DBN1	Q16643	7743659390870754	9905816752490936	-3.5526e+16	1.37674e+16	5919261862064121
DBNL	Q9UJU6;Q9UJU6-2;Q9UJU6-3	9561859781043822	9703165025677136	-2.11642e+16	3.65661e+16	5018064977510248
DBR1	A0A8V8TMF7;A0A8V8TNX0;Q9UK59;Q9UK59-2	8223292262850758	9939577984095788	-2734684945392976	2.46068e+16	8348345883542661
DBT	A0A7P0T9W1;A0A7P0Z494;P11182;Q5VVL7	5939784291596661	1.05511e+16	-8289159429778733	6695271268856494	1.62118e+16
DCAF7	A0A087WWI6;A0A8I5KRG1;P61962	792356545805651	9024222638480064	-1.87653e+16	7.98002e+10	4398833737076424	*
DCAF8	Q5TAQ9;V9GY54	1.17714e+16	1155350415371061	2696043347907815	6359326517359348	732662351453966
DCD	P81605	1.12641e+16	95876521024957	2.32489e+16	2510695886072867	2.20597e+16	*
DCK	D6RCP9;D6RFG8;P27707	1057482239351742	1.04237e+16	2.07654e+16	4.36917e+16	5684615344045562
DCP1A	Q9NPI6;Q9NPI6-2	2717577885639355	1.00725e+16	-1.89003e+16	933583965588577	467066474603186	*
DCP2	A0A6Q8PGL6;Q8IU60;Q8IU60-2	1.25699e+16	1.06358e+16	2.41042e+16	8193685930728138	4294586623345751	*
DCPS	Q96C86	730425916808141	9018838880902356	-304203751861397	1987134364177821	3352784383465901
DCTD	P32321;P32321-2	3698232043072398	7890874080501107	-1093349369443884	1.4161e+16	2664003816473214
DCTN1	A0A7P0Z4C3;A0A804CDA6;E7EX90;Q14203;Q14203-3;Q14203-4;Q14203-6	1049216861478759	1.04726e+16	2.6947e+16	8263301965843638	8749032980712582
DCTN2	Q13561;Q13561-2;Q13561-3	9943874324617836	1.00073e+16	-9177154725149372	6577300455846447	74973580069337
DCTN3	A0A0A0MRV8;O75935;O75935-2;O75935-3;X6RA56;X6RCK5;X6RLR1	6842545849089993	8367882409789822	-2.90329e+16	2.24245e+16	363164771997313
DCTN4	Q9UJW0;Q9UJW0-3	9539088838268792	102414480224384	-1.02496e+16	733665077367247	1.71946e+16
DCTN5	H3BR94;Q9BTE1;Q9BTE1-2	1.02399e+16	1.00954e+16	2.04943e+16	818709925167282	8694173854271413
DCTPP1	Q9H773	1.00322e+16	9455687838310264	853880101930007	1.98427e+16	1.98193e+16	*
DCUN1D1	C9JVE2;Q96GG9	9337976623345926	9630552613832004	-4.45086e+16	4.56033e+16	5863084261770383
DCUN1D3	Q8IWE4	6199338610775754	1.02386e+16	-7238364603796574	1.67117e+16	297995667958667
DCUN1D5	E9PM04;Q9BTE7	1.00727e+16	9794277574921716	4.04396e+16	5710688300817777	6803028116445368
DCXR	J3KS22;Q7Z4W1	101444751942988	9496186035415232	9527412831515976	1.16128e+16	5340067256974846
DDAH1	O94760	953189448441247	9448653366346964	1265425203858579	4.50021e+16	581048946515513
DDAH2	O95865	7167861144457782	8930234038876104	-3171552954036853	1597380528242338	2898417539462854
DDB1	Q16531	1.05026e+16	1.02061e+16	4.13214e+16	983338457868494	4.80882e+16	*
DDOST	A0A0C4DGS1;P39656;P39656-3	1.108e+16	1.06963e+16	5084966978537724	1.85911e+07	1968331538186	*
DDRGK1	Q96HY6	1.01908e+16	1008187611065008	1549801395685661	7316700210422833	8060932724022034
DDT	P30046	9963440248115578	9212573166025858	1.1304e+16	1999182894732864	7355811954121354
DDX1	A0A7I2V430;A0A7I2V4F0;Q92499	978612899747098	1.02588e+16	-6804884229229882	1.21431e+16	1592140161114416	*
DDX17	A0A1X7SBZ2;A0A5H1ZRQ2;Q92841;Q92841-1;Q92841-3	9080599426066922	9644111001472964	-8686072066667612	1.27697e+16	1.63041e+16	*
DDX18	Q9NVP1	9755771281501158	1007563199336925	-4.65425e+16	3501704391747152	1.04707e+16
DDX19A	Q9NUU7	9707354109788432	9927316609405176	-3.23257e+16	1.05702e+16	2208638362607128
DDX19B	Q9UMR2	1.01004e+16	9971797778094348	1849066714347342	8126007470754644	8646643627800481
DDX20	Q9UHI6	9454513594813236	9570493929978540	-1.75901e+16	368349412341275	5046780204675831
DDX21	Q9NR30	8448958200350738	9185836720315996	-120637678954028	2776600959303661	2307869357870737	*
DDX23	A0A8V8TR86;Q9BUQ8	9254417272526988	9870705345392436	-9301103106650616	2.13111e+16	7603417713585624
DDX24	G3V529;Q9GZR7	8059002430295541	9859483909239212	-2909108629921468	1.2417e+16	245042014524733
DDX27	B7Z6D5;Q96GQ7	8414332581006969	9213083909289314	-1.30835e+16	2972802348745534	4369947222123338
DDX28	Q9NUL7	7538977031178462	9453430002753884	-3264691030899752	3950980231888014	1.13363e+16
DDX39A	O00148	1.01207e+16	1.03296e+16	-2.9473e+16	9740161855328766	2.08859e+16
DDX39B	Q13838	9662902838638620	9936733880684224	-4031507311481891	1.58645e+12	5724538833494288	*
DDX3X	A0A0D9SF53;A0A0D9SFB3;A0A0D9SG12;A0A2R8YF78;O00571	8745793492198841	945440753904556	-1.12398e+16	1.63558e+12	5724538833494288	*
DDX41	Q9UJV9	9865299424879968	9431126901665924	6493267410819138	3.09059e+16	9745831408725204
DDX42	Q86XP3	9064949796716008	9471778951560972	-6333638224965708	1.14011e+11	1941972113904081	*
DDX46	A0A0C4DG89	9589512277396722	9924210580652772	-4949490629272297	1.7993e+16	1.89288e+16	*
DDX47	Q9H0S4;Q9H0S4-2	9697627166841336	9981600122761756	-4163931934453297	7968164507752001	852366170505929
DDX49	Q9Y6V7	8851674790688729	9809304144785436	-1.482e+16	9138071788625034	1.99689e+16
DDX5	J3KTA4;P17844	8572010723190852	9387876553699868	-1.31165e+16	4.64384e+11	1.01375e+16	*
DDX50	Q9BQ39	6888625162436148	8244583717381558	-2.59231e+16	8259390383737965	4312423368689445	*
DDX54	F8VRX4;Q8TDD1;Q8TDD1-2	8291703128865775	9552368990565524	-2.0419e+16	2.06231e+16	3.43742e+16
DDX59	Q5T1V6;Q5T1V6-2	7285190149457639	9556452041722316	-3915084698267286	7864852876342669	179652923038356
DDX6	P26196	9969248090462012	1.00272e+16	-8357082207202753	4.45406e+16	5766714841429832
DDX60L	A0A804HKC9;Q5H9U9	6726173302894918	909762576241178	-4.35704e+16	1.72794e+16	3041482968303472
DECR1	Q16698;Q16698-2	991193252294716	1.00817e+16	-2.45047e+16	2970648581543406	4369517395246396
DECR2	A0A0J9YWI0;A0A0J9YXZ6;A0A0J9YY83;G3V0I9;Q4VXZ8;Q9NUI1;Q9NUI1-2	1.28839e+16	1.20879e+16	9201238453388228	7263108399991858	1.7079e+16
DEFA1B	P59665;P59666	1.19015e+16	1018079923978817	2.25288e+16	4.04775e+16	1146637237650832
DEK	A0A494C028;H0Y993;P35659	1.00098e+16	1016454535952337	-2212833780951689	3702413057689615	5064662327930096
DENND3	E9PF32	6780642594278643	936656683179913	-4660983450133201	3403710281483745	1.03281e+16
DENND4C	Q5VZ89;Q5VZ89-3;Q5VZ89-7	1.08067e+16	1.10424e+16	-3.11177e+16	2.45222e+16	3846752788522107
DENND5A	A0A7P0T9Z2;A0A7P0Z4N9;H0YDS8;H0YEA8;Q6IQ26;Q6IQ26-2	9113504612212656	9279724740992500	-2.60761e+16	7943588844085161	8501667615542243
DENND5B	G3V1S3;Q6ZUT9;Q6ZUT9-2	1.05827e+16	9730102532856528	1.21176e+16	2533368322522416	3927282368596174
DENR	O43583	1.0357e+16	9671550754836964	9878328922583764	1.67696e+16	2.98351e+16
DERA	G3V158;Q9Y315	1.01703e+16	9933417144972316	3399318910598693	2874305016089212	4265112130655134
DES	P17661	6589266850674104	1010700884520597	-6171662378717778	6420080216259261	1.57613e+16
DESI1	Q6ICB0	8920179783826985	9725532356408366	-1.24704e+16	4450737357232112	576460793900465
DFFA	O00273	9563944064277016	9412390751143478	2.30445e+16	4.74081e+16	6007585535363248
DGKI	A0A087WV00;E7EM72;E7EWQ4;O75912	1.41688e+16	1.1203e+16	3388345068788643	1684984656281758	1.84331e+16	*
DGUOK	Q16854	1.00404e+16	1.01935e+16	-2.18278e+16	5433679764242517	6584158455383994
DHCR24	A0A0A0MTI1;Q15392;Q15392-2	1.14077e+16	1150470639673976	-1.2211e+16	4.58203e+16	588533642396647
DHCR7	A0A804HI25;A0A804HJQ7;A0A8I5KRR9;E9PM00;Q9UBM7	1.09241e+16	1.12924e+16	-4.78423e+16	1032218103364164	2181586116247953
DHPS	P49366	9840214364524772	9813218390804598	3.96338e+16	8434635734136912	886587022708689
DHRS2	C9JZP6;Q13268;Q13268-2	7682571537975502	847655998339263	-1.4189e+16	2164097359729122	3546808172775863
DHRS4	Q9BTZ2	9929171201990360	1.00291e+16	-1.44535e+16	4862810205077096	6114320375428001
DHRS7	Q9Y394;Q9Y394-2	9232325374747156	9984078082120852	-1.12935e+16	485351750181927	610473615093692
DHRS7B	A0A0C4DGQ8;J3KRS1;Q6IAN0	1.27322e+16	1.13715e+16	1.6306e+16	4010950089857268	1.14156e+16
DHX15	O43143	8602764285947126	9450496015779364	-1355897434130208	2.27667e+12	697565820561079	*
DHX16	O60231	9630485504772126	1.00422e+16	-6039809476851756	1.26448e+16	5636912927261663
DHX30	Q7L2E3-2	794183048425178	8883506231152837	-1.61658e+16	1023550963675739	4909103432804932	*
DHX33	I3L1L6;Q9H6R0	8081116378863255	9341165304489908	-2.09048e+16	4.77393e+16	1285046746538097
DHX34	Q14147	7717275723210782	9844375014793248	-3.51208e+16	1813787778478744	3153280476952989
DHX35	Q5THR1;Q9H5Z1;Q9H5Z1-2	8474690876370109	9025688051108896	-9087617116955620	530294227600721	6477634998237823
DHX36	Q9H2U1	8184042798699255	9205478060213054	-1.69679e+16	2.25769e+16	7868948478358681
DHX38	Q92620	9075183202308120	9472097373049332	-617571445920187	5734509723944234	6823728204805797
DHX40	Q8IX18;Q8IX18-2;Q8IX18-3;Q8IX18-4	1.04203e+16	1.00916e+16	4624507105560117	6791853436771557	7668221622161435
DHX57	Q6P158	8418534992907161	9876199978636704	-2.30387e+16	1.91291e+16	3.2685e+16
DHX8	Q14562	8708661901500583	88901141947186	-29750887114455	7867292177781289	8443482608439877
DHX9	Q08211	8229372480834585	9352345786349260	-184545847768419	7.57938e+11	1.30243e+16	*
DIABLO	Q9NR28;Q9NR28-2	7061710503888798	9211187122550972	-3.83369e+16	1.15958e+16	2.34071e+16
DIAPH1	O60610;O60610-2;O60610-3	9971945511863538	1.02513e+16	-3986430913180162	1.26817e+16	2472695601153428
DIAPH3	Q9NSV4;Q9NSV4-4	9800391700293096	9990483126003812	-2.7715e+16	2.74189e+16	9050583147646068
DIDO1	Q9BTC0;Q9BTC0-1	9502654522208672	1.03012e+16	-1164035512893833	6060825518228365	7096377127369955
DIMT1	A0A7P0T9J1;A0A7P0T9Y7;A0A7P0Z4I0;Q9UNQ2	1.00503e+16	11216269478993	-1583603600132856	1.26743e+16	2472695601153428
DIP2B	Q9P265	4976865618398797	891245531265791	-8405855048856764	1.04262e+16	2.19256e+16
DIS3	Q9Y2L1	9732601028000494	1036656910429131	-9104118166328998	4989027824113743	3157342672356021	*
DIS3L2	Q8IYB7	8310728826943053	932237068710464	-1657218774233423	2908426547358884	4.3022e+16
DKC1	A0A8Q3SIS9;A0A8Q3SIY6;A0A8Q3SJE8;O60832	8851107941450522	9907190522732636	-1.62618e+16	5.91545e+16	3534434844773833	*
DLAT	A0A7P0TAG1;A0A7P0TAX2;A0A7P0TBE2;P10515	9977376982737974	1.00592e+16	-1.17775e+16	2158767306462753	3.54298e+16
DLD	P09622;P09622-3	1000521357815725	9912748044028378	1.3395e+16	5305229972702699	6477835100284792
DLG1	A0A0C4DFT3;A0A590UJ08;A0A590UJ18;A0A590UJ68;A0A590UJ81;A0A590UJC5;A0A590UJD9;A0A590UJR4;A0A590UJR5;A0A590UJS9;A0A590UJX2;A0A590UK48;A0A590UKA8;Q12959;Q12959-2;Q12959-3;Q12959-4;Q12959-5;Q12959-6;Q12959-7;Q12959-8;Q12959-9	8811866547549367	1030495445364989	-2.25819e+16	3.66303e+16	5021995137941613
DLGAP5	Q15398;Q15398-1;Q15398-3	1001855282883917	8950449139553383	1626421428380718	1.16137e+16	2340927052862204
DLST	P36957	968899955774378	1.02508e+16	-8132089357752967	3.98607e+16	5328595514793263
DMAC2	B4DFT4;K7EIV4;M0QZC4;M0QZP7;Q9NW81;Q9NW81-4;Q9NW81-5	1.45044e+16	1.13419e+16	3.54831e+16	3.37694e+12	8755209781595592	*
DMBT1	A0A590UJ76;A0A590UJZ9;Q9UGM3;Q9UGM3-2;Q9UGM3-3;Q9UGM3-4;Q9UGM3-5;Q9UGM3-6;Q9UGM3-7;Q9UGM3-8	1.10951e+16	9461089739345148	2.2984e+16	9551727488925956	2.05756e+16
DMGDH	E5RG50;E5RK15;Q9UI17	1.064e+16	1.09774e+16	-4503437387469146	2773698534690446	4168422034923363
DMXL1	F5H269;Q9Y485	9946737079239572	1.02793e+16	-4744580832003645	7302793824054337	8051895820065117
DNAH10	A0A1C7CYW8;A0A669KB38;Q8IVF4	6896865482504656	9710981799191184	-4.93676e+16	812536090145834	1841771240715023
DNAH2	Q9P225;Q9P225-2	7595433016103592	1.07627e+16	-5028351864193037	1806001924512956	6853421281641907
DNAJA1	P31689	1.08531e+16	1076887882528564	1.124e+16	2574794681700962	3.97096e+16
DNAJA2	O60884	1.11194e+16	1.08591e+16	3417049477940184	4321087145735087	2.91398e+16	*
DNAJA3	Q96EY1	1.09583e+16	1.14867e+16	-6794463381441461	4.3322e+11	9707347387822302	*
DNAJB1	P25685	1.01356e+16	1.02221e+16	-1.22564e+16	4353853484046368	5671660875095776
DNAJB11	Q9UBS4	1.02892e+16	1.04056e+16	-1624159007585858	5078663780121458	629445159754591
DNAJB12	J3KPS0;Q9NXW2;Q9NXW2-2	1.24191e+16	1162239389104847	9565757637960372	2.77431e+16	2307869357870737	*
DNAJB4	Q9UDY4	9271745676221064	9755735786126388	-7340969246563231	1.30019e+16	2507432084502129
DNAJB6	A0A0J9YX62;C9J2C4;C9J2P2;C9JB42;C9JDR7;C9JDX6;E9PH18;F8WCZ4;O75190;O75190-2;O75190-3	1.20749e+16	1.16733e+16	4879679356562872	1.39629e+16	5971688420271337
DNAJC10	A0A7P0TAQ9;A0A7P0Z431;Q8IXB1	1.03399e+16	1.0335e+16	6.85742e+11	9785377701713902	9845824320921448
DNAJC11	Q9NVH1;Q9NVH1-3	1.15817e+16	1.09335e+16	8308894874607559	4659515911589145	3037773321987059	*
DNAJC13	O75165	846311715849376	9094858720326706	-1.03862e+16	2056770266307575	3436063936020742
DNAJC19	A0A8I5KQT8;Q96DA6	1.28169e+16	1.07814e+16	2.49492e+16	3.01096e+11	8121931169593342	*
DNAJC2	Q99543	1.00881e+16	1.01645e+16	-1.08892e+16	6965454467435113	779357983344457
DNAJC21	Q5F1R6;Q5F1R6-2;Q5F1R6-3	9823165725252008	1.01111e+16	-4167969297369668	1.49488e+16	2763338473369935
DNAJC3	Q13217	1.02093e+16	1.06597e+16	-6227900633882278	1.864e+16	3.21418e+16
DNAJC7	A0A6I8PIK4;A0A6I8PU73;Q99615	990949711861268	1.01068e+16	-2.84493e+16	1513359698073947	6237642729148729
DNAJC8	O75937	870693444176528	9439611784048588	-1.16563e+16	7568281345787298	8252232620857158
DNAJC9	Q8WXX5	1.02414e+16	1.00564e+16	2.62939e+16	2.43413e+16	3829378026476426
DNASE1L1	P49184	1.0411e+16	1.07282e+16	-4330458102534626	8889238523972409	919089969458573
DNASE2	O00115;O00115-2	1.02405e+16	9511488717209492	1.06546e+16	1.46953e+16	2.73927e+16
DNER	Q8NFT8	1.22504e+16	1091611519383813	1.6637e+16	6395468737474838	1.57266e+16
DNM1	A0A0D9SFB1;A0A0D9SFE4;A0A0U1RQP1;Q05193;Q05193-2;Q05193-3;Q05193-5	9690053162895316	9820767567198588	-1933120569320294	785427201099493	8435922385636199
DNM1L	O00429;O00429-3;O00429-6	9634643746927416	9952404499938188	-4681380070377421	6826291355465217	1.64538e+16
DNM2	P50570;P50570-2;P50570-5	1068463212064224	1045287421410169	3163754289808746	7634944583871276	4130132618608043	*
DNMT1	A0A7I2V5D0;A0A7I2YQA8;A0A7I2YQQ0;P26358;P26358-2	9929199620621272	1.03248e+16	-5.6361e+16	9321489982677686	467066474603186	*
DNPEP	E5RIA4;E7ETB3;Q9ULA0;Q9ULA0-2	9641570013722024	9460266097127064	2738732704874189	8865431383431066	9177487633544504
DNPH1	H0Y8X4;O43598	872886705199801	9789285991496408	-1.65409e+16	1.70211e+16	3018605749414412
DNAAF10	Q96MX6	8295371714864376	9570233087644612	-20624743300774	3177261192530125	4567447776770224
DNAAF5	Q86Y56	1.19168e+16	1.07616e+16	1.471e+16	2220430027004684	7798734096819468
DOCK5	Q9H7D0	1.06237e+16	1.1863e+16	-159189431102722	4232119443125604	5560976060079719
DOHH	Q9BU89	1002670101677696	9124961621123736	1.35957e+16	2.46968e+16	2188093171736091	*
DPH2	E9PLL2;E9PMH7;Q9BQC3;Q9BQC3-2	7864633649164147	9313861742995574	-2439999031365769	1.64905e+16	2.96046e+16
DPH5	Q9H2P9;Q9H2P9-5	7906121325713905	9247356977126984	-2.26071e+16	2.41808e+16	3815656337551066
DPM1	H0Y368;O60762;Q5QPK2	1.26235e+16	1.26679e+16	-5066580467325665	8183186561866385	8693947575047482
DPP3	G3V180;G3V1D3;Q9NY33	8794923362424392	9485060686279406	-1.08986e+16	5030217450079899	6260375439568063
DPP7	Q9UHL4	1.02202e+16	8732145222226462	2.27021e+16	1.55408e+16	2.84107e+16
DPP9	A0A2R8YF65;A0A8V8TR99;Q86TI2;Q86TI2-2;Q86TI2-4	7209309055521409	9920619633331240	-4.60569e+16	1.62485e+12	5724538833494288	*
DPY30	Q9C005	9503793110775834	9873346410738604	-5503571538958841	1.14143e+16	2.31825e+16
DPYSL2	A0A1C7CYX9	9890642310770912	9714953640245556	2.58571e+16	1466654998725763	6131573464564271
DPYSL3	Q14195	7431645076502169	937904796980553	-3357598853297624	1096604216530336	2.26211e+16
DR1	Q01658	9010399644456600	9706628244641996	-1.07379e+16	583614859040211	6911658076161336
DRAP1	C9JCC6;E9PQX9;Q14919;Q14919-2	8738813581906942	9.66031e+16	-1.44632e+16	5704097634741726	679900182469215
DRG1	Q9Y295	9650218308138484	1006984824399027	-6140845696334935	2.9021e+16	9332126148648528
DRG2	P55039	9367849865296996	9615301281758884	-376141085255913	3392774290824895	4.77197e+16
DROSHA	Q9NRR4;Q9NRR4-2;Q9NRR4-4	9052196376659168	1.01846e+16	-1700564643557441	1.21349e+16	2.41256e+16
DSC1	Q08554;Q08554-2	1.15147e+16	9850169087868706	2252553467951312	9.71644e+10	4686712722222378	*
DSC2	A0A3B3ISU0;Q02487;Q02487-2	9542661024985272	1064796633324987	-1.58114e+16	3872104778510574	5230738034128319
DSC3	Q14574;Q14574-2	1.11845e+16	9491227750426596	2.36835e+16	5247706977259233	3.24561e+16	*
DSG1	Q02413	1147982149752364	9794250665794834	229093184627015	9.18073e+10	4574163210991714	*
DSG2	Q14126	9356109741228532	1.02373e+16	-1298522922081547	2.41764e+16	3815656337551066
DSN1	Q5JW54;Q9H410;Q9H410-2;Q9H410-3;Q9H410-4	9396836766531048	1173444932593839	-3.20503e+16	1.39844e+16	5971688420271337
DSP	P15924	9977511988436508	9690765048543688	420695418531685	4427214543040594	2.95264e+16	*
DST	A0A7P0T890	9206495079679654	1.00366e+16	-1.24541e+16	1.1148e+16	2.28327e+16
DSTN	P60981	9712052223408796	9380393533172176	5012773022454776	7748544521167626	1.78053e+16
DTD1	A0A2R8Y6X2;A0A2R8YCT7;Q8TEA8	1.19369e+16	1020272626867407	2.26477e+16	2.95029e+11	2776744931160304	*
DTD2	Q96FN9	9935053217117078	1.0094e+16	-2290052666858592	4.36001e+16	5674829907258749
DTWD1	H0YML0;Q8N5C7	1.31075e+16	1186714000330572	1.43419e+16	6880508465603497	3.86971e+16	*
DTWD2	Q8NBA8;Q8NBA8-2	1.189e+16	1257344198731405	-8062678653823052	1.58985e+16	2890944300303129
DTYMK	P23919	9923103262952372	9553380265951502	5478007550516329	2.63397e+16	4025567928907709
DUS2	E7EUN9;J3QLD5;Q9NX74	8943336824576881	9049931816561082	-1709371081770456	8920812644523161	9207809297966264
DUSP12	Q9UNI6	8245522614397875	8602892664257443	-6121090092445377	7716476239159307	8364288935971247
DUSP23	Q9BVJ7	1.32801e+16	1.25693e+16	7935633263884857	1.04326e+16	2.19256e+16
DUSP3	P51452	1.00597e+16	9882410667032346	2564569060149461	6127006073326575	7144237533187788
DUSP9	Q99956	1.07135e+16	1.05055e+16	2829398262424982	8461372401991589	8885175334102251
DUT	P33316-2	9375985180920828	9335113756598788	6302686460208134	876116932459642	9097674343886324
DYNC1H1	Q14204	1.02758e+16	1.05538e+16	-3850923063953768	5.06357e+16	3176923717936065	*
DYNC1I2	Q13409;Q13409-2;Q13409-3;Q13409-5;Q13409-6;Q13409-7	1033978337775806	1.04447e+16	-1456805592208029	3.03449e+16	4419207223837158
DYNC1LI1	Q9Y6G9	1.01784e+16	1.05678e+16	-541670876856331	1.20825e+16	5466806319233269
DYNC1LI2	O43237	1.06558e+16	1.05374e+16	1.61297e+16	7490774899029719	1733520857780921
DYNC2I2	Q96EX3	888712236700779	1.01782e+16	-1.95698e+16	3741138488392534	5100426239793803
DYNLL1	P63167	8389790662472432	8803641718523305	-6946561935188635	489997767413453	3115383428172138	*
DYNLL2	Q96FJ2	8488039104352334	8830711054334495	-5709830649434509	4698071030400469	5965916285980806
DYNLRB1	Q9NP97	9754545372598864	9618255384383404	2029940188110657	4033453643654009	537159628329394
DYNLT1	P63172	9467987365330678	1036368129361472	-1.30407e+16	3.02165e+16	4.40997e+16
DYNLT3	A6NGJ0;P51808	8187680565358633	1.12994e+16	-4.64717e+16	2.37847e+16	3771180670596088
DYNLT5	Q8N7M0	1.00622e+16	9821575680046636	3491884461656071	857468252210808	8970795573401117
DYRK1A	A0A2R8Y6I6;A0A2R8Y6L5;A0A2R8YDF3;Q13627;Q13627-2;Q13627-3;Q13627-4;Q13627-5	7170150693790301	8810569647677575	-2.97232e+16	5682612449693099	1448006240941653
DZIP3	C9J9M8;Q86Y13	1191522893847743	9811609028224672	2802450198273539	1.90524e+16	195763317052575	*
DAAM1	Q9Y4D1;Q9Y4D1-2	944451170211386	1.12078e+16	-2.46957e+16	4.17792e+16	5505133108407164
E5RI56	E5RI56	1.03709e+16	9931837782743346	6241527967229286	2.16656e+12	6898789427603997	*
E9PSI1	E9PSI1	9623690713083028	9466760232892184	2371949474236331	6205524918006624	7194196010883672
EAPP	G3V2W9;Q56P03	8917863800312414	1.00512e+16	-1725972609292317	3224372551563768	4610134286250019
EARS2	Q5JPH6	1.26569e+16	1.1456e+16	1.43828e+16	3.40492e+16	2.54318e+16	*
EBNA1BP2	H7C2Q8;Q99848	9912040362687824	1.10597e+16	-1.58064e+16	7208493810632476	4001044729754723	*
EBP	A0A494C0F3;C9J719;C9JJ78;Q15125	1.11668e+16	1.04342e+16	9790231299053244	9.35106e+11	1.41781e+16	*
ECD	O95905;O95905-3	9863837343593188	1.07563e+16	-1.24955e+16	2.83119e+16	9244475851687508
ECE1	A0A3B3ISF9;B4DKB2;P42892;P42892-2;P42892-3;P42892-4	957669577469195	1.1419e+16	-2.53838e+16	1.39823e+16	2.64329e+16
ECH1	Q13011	9887032440705116	9762401758707976	1.83014e+16	1.15644e+16	2.33548e+16
ECHDC1	H0Y5L2;Q9NTX5;Q9NTX5-2;Q9NTX5-3;Q9NTX5-6	1.05151e+16	9963151040565568	7779031328954142	1.36944e+16	5.89986e+16
ECHDC3	Q96DC8	56638650417242	9874118222435904	-8018650291448391	9599162928515048	4.73805e+16	*
ECHS1	P30084	944270697824244	944355840892853	-1.30079e+12	9954454829103884	9971872859654094
ECI1	P42126;P42126-2	9320004831867246	9383778885364748	-9838315997083724	6174435790758444	7179773633679849
ECI2	A0A0C4DGA2;O75521;O75521-2	818313810968039	1.01305e+16	-3079810916848374	1518079317517947	2.79411e+16
ECM1	Q16610-2	1.16199e+16	9622958399630098	2.72045e+16	1.60795e+16	1782633718987311	*
ECPAS	A0A804HJA4;J3KN16;Q5VYK3	1.05265e+16	1.05593e+16	-4485275150113069	745184988430894	8165847753337158
EDC3	Q96F86	9786597995857360	1.04104e+16	-8915235829480368	2.33944e+16	806146506262923
EDC4	Q6P2E9	9992718498890542	1.03237e+16	-4701268905997515	8295078156040248	1.86959e+16
EDF1	O60869;O60869-2;O60869-3	1.10842e+16	9967829504644668	1.53155e+16	531244218940074	1.3811e+16
EED	A0A5F9ZI63;O75530;O75530-2;O75530-3	6852758935055704	1.06711e+16	-6389481881338445	4.7073e+16	1.27464e+16
EEF1A1	A0A087WVQ9;A0A7I2V659;P68104	1.04556e+16	1.0297e+16	2.20467e+16	1.45157e+16	6.11681e+16
EEF1A2	A0A2U3TZH3;Q05639	1.02436e+16	1.03748e+16	-1835149245775755	3201558187736801	9.94032e+16
EEF1B2	P24534	1.00136e+16	1.01431e+16	-1.85448e+16	4.42268e+16	5736616754052851
EEF1D	P29692	9863421212234152	1011498140573015	-3.63336e+16	3.39948e+16	1.03277e+16
EEF1E1	O43324	100168414621325	104232286298333	-5.73746e+16	1.13472e+16	5246204633544985
EEF1G	P26641	9730606628119988	1.00526e+16	-4696869587725259	1.93044e+16	1.96053e+16	*
EEF2	P13639	9784670459558200	9927204555905342	-2.08643e+16	3.798e+16	2.70783e+16	*
EEFSEC	P57772	1.09156e+16	1039068359533245	7110048758646825	4770682594442901	6036402984005285
EEIG2	Q5T8I3;Q5T8I3-2	8337287416273534	9232561868022508	-1471529540583631	4532240938315544	5835828632948108
EEPD1	Q7L9B9	8816996698603851	1.07773e+16	-2.89637e+16	3729229602666164	5089683328163457
EFEMP1	A0A0U1RQV3;Q12805;Q12805-2;Q12805-3;Q12805-4;Q12805-5	1.00485e+16	1.05256e+16	-6691966571538381	6952461487662271	778727172712238
EFHD1	Q9BUP0	1.02159e+16	9408816448952208	1.18736e+16	1.64584e+16	2956967337779553
EFHD2	Q96C19	1.00019e+16	9589382136081558	607598978207318	7510283205114149	4098717702791033	*
EFL1	H0YKI9;Q7Z2Z2;Q7Z2Z2-2	8659653819215316	9485637220073156	-1.31435e+16	281828297071742	4208342826591839
EFNA1	P20827;P20827-2	9833928668658248	9939814387227434	-1545102116389051	7394515481614223	811710032779581
EFNA3	B4DXG7;P52797	7323200609057933	1.10238e+16	-5900725733173642	2.21584e+16	3.59951e+16
EFNA5	D6RDV5;P52803	895375752476276	1.03084e+16	-2.03251e+16	1880220943676496	3225085336763856
EFR3A	A0A1B0GUZ7;Q14156	1132000102753802	1.10019e+16	4111634809793477	5728178259826445	6818109873627037
EFTUD2	Q15029;Q15029-2	9971685030460672	1.00148e+16	-6226262031127075	7077845205739193	7870354910666584
EGFR	P00533	1.12568e+16	1.0615e+16	8469053843684947	2885844700795117	9308112953440456
EHBP1	Q8NDI1;Q8NDI1-2;Q8NDI1-3	6657570560835555	9003566211908185	-4355007359721042	118480406947577	1.56801e+16	*
EHBP1L1	A0A0U1RQH4;E9PIH6;Q8N3D4	8.87462e+16	1062500811650409	-2597073585269586	3.75527e+16	1.09604e+16
EHD1	A0A024R571;Q9H4M9	972050447350025	9875570234961332	-2.28329e+16	2216171239143053	3.59951e+16
EHD2	Q9NZN4	8586218737978235	9887744254328238	-2036185019476655	2497713541139806	389750068044476
EHD4	Q9H223	9164429774555192	1.01563e+16	-1.48261e+16	3.20929e+16	4600936975536785
EHHADH	Q08426;Q08426-2	7061241053125021	1.01294e+16	-5205520759298969	1.05216e+16	4987182150134983	*
EHMT2	A0A0G2JIS2;Q96KQ7;Q96KQ7-2;Q96KQ7-3	1345996359164008	9677761954528032	4.75929e+16	4003479752915715	2.80244e+16	*
EI24	E9PK61;E9PL33;E9PM05;E9PS58;O14681	1.06445e+16	1075922295491	-1.54591e+16	5050798529433337	6272238974971696
EIF1	K7EM18;P41567	1.07847e+16	9765695272093546	1431965916164773	1.86301e+16	7015132222774025
EIF1AD	E9PLI6;E9PS76;Q8N9N8	9632473228378038	9421395082693444	3196556699770814	8643530957216464	9011657706502148
EIF1AY	O14602;P47813	1049047604174568	9780263526282632	1011349028920492	4.632e+16	1.25989e+16
EIF1B	O60739	1.10208e+16	9913988627800744	1.52689e+16	4472958157002224	2.9621e+16	*
EIF2A	Q9BY44;Q9BY44-3	9675219484127828	1.00977e+16	-616594879211335	8.04533e+11	1.30243e+16	*
EIF2AK2	A0A7P0TBA9;P19525	9942989096876242	1058137069062519	-8977499328978221	1705792114321697	6695115481142157
EIF2B1	Q14232	914356364678899	951733004767772	-5780034634534206	3041816727347258	4.42774e+16
EIF2B3	Q9NR50	1066898244917096	1.05329e+16	1.85204e+16	3147335896820261	453454025245853
EIF2B4	E7ERK9;Q9UI10;Q9UI10-2;Q9UI10-3	1.08334e+16	1150906907720406	-8729090706459498	6.19344e+10	4039375853931535	*
EIF2D	P41214;P41214-2	9882958540218396	1.22917e+16	-3146696905044818	3.16731e+11	841043655950239	*
EIF2S1	P05198	9924626235929116	1.02054e+16	-4024430232892534	4716407640871512	3.0588e+16	*
EIF2S2	P20042	9991134876274472	1034965996354138	-508629032322919	2.81876e+16	9214087363932276
EIF2S3	P41091	104899985493464	1.0405e+16	1.17422e+16	9038851251451684	1.9842e+16
EIF3A	Q14152	9379556365576104	1.0303e+16	-1.35479e+16	1.72845e+16	1.87055e+16	*
EIF3B	P55884;P55884-2	9770825103280192	1021637926404369	-6433168680011551	537864335452965	3.31084e+16	*
EIF3C	Q99613	9064174639799776	1.02169e+16	-1.72713e+16	9.93914e+11	1.44557e+16	*
EIF3D	O15371;O15371-2;O15371-3	9807029536331884	1015624552356396	-5047904916681865	2752304880125675	9070825811153488
EIF3E	A0A7I2V2H9;A0A7I2V2W0;A0A7I2V3S3;P60228	9552924394850600	1.03441e+16	-1.14794e+16	4788498649254415	3.08459e+16	*
EIF3F	H0YDT6;O00303	978535814294709	1.03033e+16	-7440732913974067	1.0859e+12	4917005733347176	*
EIF3G	O75821	9749148415854818	1.00623e+16	-456067744520316	3367980662289905	1.02614e+16
EIF3H	B3KS98;O15372	9702401948433694	1032145079152937	-8923191794840513	1.4405e+16	1.70882e+16	*
EIF3I	A0A7I2YQF8;Q13347	9937798903746624	1020189726347731	-3.78392e+16	8747542777961596	1.93653e+16
EIF3J	O75822	9906284463251452	1.00659e+16	-2.30597e+16	9066284157594016	1.98633e+16
EIF3K	Q9UBQ5	9406774809550486	101351807424877	-1.076e+16	4090593605694257	2821443635197912	*
EIF3L	Q9Y262;Q9Y262-2	8868021615345613	1.01964e+16	-2.01378e+16	2.15268e+16	2.05286e+16	*
EIF3M	Q7L2H7	9178614841346276	1014529721934292	-1.44463e+16	1432624208753034	1.70882e+16	*
EIF4A1	P60842	9377226377969572	9657270324717056	-4245420028759492	1.05749e+16	500389267810279
EIF4A2	Q14240;Q14240-2	8874227804258151	951216969219541	-1.00153e+16	6260607437622451	1.55414e+16
EIF4A3	P38919	7992788617485332	855910365526382	-9876078426199616	2.32455e+11	697565820561079	*
EIF4B	E7EX17;P23588	9569188949463848	9746967520923808	-2655678483888169	1.25484e+16	2.4644e+16
EIF4E	D6RBW1;P06730;P06730-2;P06730-3	9345383228082044	9935523834177732	-8834220712661385	3569558480427184	1.06234e+16
EIF4E2	B8ZZ50;B9A044;C9JEL3;O60573;O60573-2	8630492229443346	1.00763e+16	-2.23455e+16	8461813114520667	1.89507e+16
EIF4EBP1	Q13541	9847081119099720	9265096775901116	878900973515369	5158140959050445	1350941679751307
EIF4G1	A0A7I2Y1C3;E7EUU4;E7EX73;E9PGM1;Q04637;Q04637-3;Q04637-4;Q04637-5;Q04637-8;Q04637-9	9909633742061748	1.00529e+16	-2071477184170412	7634028154700405	1.75803e+16
EIF4G2	P78344	9807600661577134	1.017e+16	-5234055220296135	3.4886e+16	257680672110533	*
EIF4G3	A0A0A0MSA7;A0A0U1RQK7;A0A804HJV5;A0A8I5KT99;A0A8I5KV92;A0A8I5QJH9;A0A8J9G7U8;O43432;O43432-3;O43432-4	952652441662458	1.11115e+16	-2220374359599198	3415262163570907	1.03281e+16
EIF4H	Q15056;Q15056-2	9822188039425328	9549046693411638	4068772998386983	9175807936908536	2.00204e+16
EIF5	P55010	9960097471824552	9.82526e+16	1.96647e+16	2674342509560167	4067595149362841
EIF5A	P63241	1046761452392341	1.0107e+16	5057218483624881	4854167895820402	1.30017e+16
EIF5B	A0A087WUT6;O60841	9824457983578896	1.02274e+16	-5799347890283034	2.02172e+16	1.98194e+16	*
EIF6	P56537	1.01198e+16	958215496116003	7876511099701293	3050563890459718	2.43006e+16	*
EIPR1	A8MUM1;Q53HC9	9391674617216706	9803226578254776	-6.18742e+16	5945036040644172	7003401288491813
ELAC2	Q9BQ52	1.01195e+16	1.01884e+16	-9782306365986472	1.66679e+16	661941654674588
ELAVL1	Q15717	7821545236990327	9028647514833820	-2.07056e+16	2.10089e+16	2035986821062482	*
ELMO2	Q5JVZ5;Q5JW01;Q96JJ3;Q96JJ3-3	1.13918e+16	1.17251e+16	-4.16118e+16	3915866122036676	1.13122e+16
ELOA	Q14241	8765150876928953	9336611372124836	-9112010877919662	5340974214666412	6501588329724707
ELOB	Q15370	1.00954e+16	9787395919992604	4470792220357639	2371104177635662	2.14822e+16	*
ELOC	E5RHG8;Q15369	100724144111848	9928517697442000	2075929823015982	2.55457e+16	8562075513897341
ELOVL1	Q9BW60;Q9BW60-2	1.05819e+16	9006411623990594	2.32577e+16	5051855287751701	6272238974971696
ELOVL5	A0A0A0MTI6;Q9NYP7;Q9NYP7-2;Q9NYP7-3	1071472002765661	1.09531e+16	-3.17404e+16	3.14727e+16	9880426060992992
ELP1	A0A6Q8PEX6;A0A6Q8PFB7;A0A6Q8PG86;A0A6Q8PGW3;A0A6Q8PHF4;O95163	1073911358638838	1.07884e+16	-6609176064872499	5022328648260617	6257801614831758
ELP2	Q6IA86;Q6IA86-2;Q6IA86-3;Q6IA86-4;Q6IA86-5;Q6IA86-6;Q6IA86-7	1.09166e+16	1.09465e+16	-3949613014280298	9667880577562632	9750767860437664
ELP3	B4DKA4;Q9H9T3;Q9H9T3-2;Q9H9T3-4;Q9H9T3-5	1.08944e+16	1.08265e+16	9028430190545418	790857448556472	8472758144792965
EMC1	A0A8I5KRL9;A0A8I5KW55;H7C5A2;Q8N766;Q8N766-2;Q8N766-3;Q8N766-4	1.06908e+16	1.07868e+16	-1.28937e+16	2.42548e+16	3822821017799948
EMC2	Q15006	7444985639090956	105879330089066	-50808000081947	1.55602e+16	2842862732643583
EMC4	H0YK61;H0YMH5;H0YNK0;H0YNK8;Q5J8M3;Q5J8M3-2;Q5J8M3-3;S4R329	7941383640775297	1.0888e+16	-4552741103828536	1.65492e+12	5744739842739397	*
EMC7	H0YDT8;Q9NPA0	9786930244877320	1.10275e+16	-1.7218e+16	9377126069257404	4674098150226081	*
EMD	P50402	1.05099e+16	1.00838e+16	5.97136e+16	7597776981480368	1.75158e+16
EMG1	Q92979	1.05157e+16	1.03291e+16	2582340381720388	2.15776e+16	3.54298e+16
EML2	O95834;O95834-2;O95834-3	1.05449e+16	9740858539962784	1.14421e+16	4122271775462378	2.83406e+16	*
EML4	Q9HC35;Q9HC35-2	9756665753015606	1.02755e+16	-747458997782983	4832621407460328	6086579802092494
ENAH	Q8N8S7	4808287394862469	9696972904318374	-1.01201e+16	8.38934e+06	444110768081	*
ENDOD1	O94919	7550575066461452	9386247819427544	-3139620243956769	7470487577003518	1730717444672314
ENDOG	Q14249	1.03583e+16	1063511510490282	-380441696138372	3509363325489606	4.88084e+16
ENO1	P06733	9745298639694602	9335800655813788	6193264081648138	5337840030599542	1.38516e+16
ENO2	P09104	9854470302038708	9398309825086548	6837699706984467	5423204666840329	1397388543294004
ENO3	P13929;P13929-2	9585661318105124	942415352688513	2.45149e+16	4.63646e+16	5919581981753156
ENOPH1	Q9UHY7	8721605135610058	9140185178371196	-6762971938059596	7189681632603457	7960340317405397
ENOSF1	Q7L5Y1	9138441763065822	9340031175884308	-3.14792e+16	8015484578076073	8556989460083734
ENPEP	Q07075	1.06433e+16	9908412330861318	1.03218e+16	6992389297317984	1.66927e+16
ENSA	A6NMQ3;O43768;O43768-2;O43768-3;O43768-4;O43768-5;O43768-6;O43768-7;O43768-9;Q5T5H1	9822716237635680	9621645167358012	2.98384e+16	5135581384448159	6337175746835069
ENY2	Q9NPA8;Q9NPA8-2	9708978186875614	1.05416e+16	-1.18698e+16	4651997838560754	5928742355192536
EPB41	A0A2R8Y420;A0A2R8Y5C8;A0A2R8Y5G2;A0A2R8Y5Z6;A0A2R8YCW8;A0A2R8YD30;P11171;P11171-2;P11171-3;P11171-4;P11171-7	963952875363126	1037093400617357	-1.05511e+16	2775181443365609	4.16917e+16
EPB41L1	Q9H4G0-2;Q9H4G0-4	1.01032e+16	9964458044480816	1.99435e+16	4897920034744192	614416212889267
EPB41L2	E9PHY5;O43491	9461019010932454	9677883638264072	-3.2696e+16	2.81914e+16	4208342826591839
EPB41L4A	Q9HCS5	7836908263171585	1.17891e+16	-5890971071892054	5.53528e+16	1.419e+16
EPB41L5	Q9HCM4-2	7130102005412532	1.06224e+16	-5751168685070449	1927611156073697	1.96053e+16	*
EPCAM	B5MCA4;P16422	9624502104151152	1.0047e+16	-6.19742e+16	4883267405951003	6131229606938184
EPHA2	P29317	1.06211e+16	1.03261e+16	406427458801609	2.64178e+16	4.03605e+16
EPHA5	B7ZKJ3;B7ZKW7;F8VP57;F8W9W0;P54756;P54756-2	9539464693653700	1098171753093112	-2031234913302169	1.08678e+16	2.25393e+16
EPHA7	A0A7P0TA58;A0A7P0TBL4;B1AKC9;P29323;P29323-2;P29323-3;Q15375;Q15375-2;Q15375-4	1.01418e+16	1046536900260625	-4.53037e+16	6201735757852871	7191993956960631
EPHX1	P07099	9207695682812356	9986872560880232	-1.17193e+16	8403599202299458	1.88602e+16
EPHX2	E5RFH6;E5RFU2;P34913;P34913-2;P34913-3	7596509898277914	8980919646402842	-2.41526e+16	5.21951e+16	1.36196e+16
EPM2AIP1	Q7L775	9437942738872468	9077976051025588	5610173624901826	5105738207287623	6311383919399617
EPN1	Q9Y6I3;Q9Y6I3-1;Q9Y6I3-3	8596256738418275	9860757297033534	-1.9799e+16	2730541855051739	9027201214788536
EPPK1	P58107	7828650920857653	849564481409654	-1.1796e+16	5909879847247483	697751356372821
EPRS1	P07814	9841744602423208	1.04834e+16	-9112008522044448	1.12235e+16	1523444272478589	*
EPS15	P42566	6040784009255291	9204268566712696	-6075672765120738	1.52505e+11	5567731154877566	*
EPS15L1	Q9UBC2;Q9UBC2-2;Q9UBC2-3	9797667143182712	1.00154e+16	-3170686396289095	1062720259039813	2.21415e+16
EPS8L2	A0A3B3ISQ4;Q9H6S3;Q9H6S3-3	8284618557034497	1.002e+16	-2743800345054334	4.14549e+16	5472612122266403
ERAL1	J3QRV9;J3QSB2;O75616;O75616-2	1.05814e+16	146503748572969	-4.69405e+16	1.75637e+16	6756593131832682
ERAP1	Q9NZ08;Q9NZ08-2	9786142238120316	947579897247034	4.64927e+16	5310028548637317	6478292086375683
ERBIN	A0A8V8TML4;A0A8V8TML6;A0A8V8TN23;A0A8V8TP09;A0A8V8TPC7;Q96RT1;Q96RT1-2;Q96RT1-3;Q96RT1-4;Q96RT1-5;Q96RT1-6;Q96RT1-7;Q96RT1-8;Q96RT1-9	1.00632e+16	979867839258277	3843424263160537	4861666031755354	1.30064e+16
ERCC2	A0A804HK53;A0A804HK75;A0A804HL97;A8MX75;B4E0F6;E7EVE9;K7EIT8;P18074;P18074-2	1.0708e+16	1.18195e+16	-1424823149061152	4844430738428336	6096928433059139
ERCC6	A0A7P0T9G4;A0A7P0TA32;D6R9X7;P0DP91;Q03468	7034599044257569	8965696754773733	-3499475086345442	7435246226384418	1725601866669813
ERCC6L	B5MDQ0;Q2NKX8	739834231906991	1.06085e+16	-5199432583834285	5.40655e+11	1.08477e+16	*
ERGIC1	Q969X5;Q969X5-2	1.05952e+16	1.02364e+16	497048637504892	1.46446e+16	6131573464564271
ERH	P84090	8880916314859869	8265817299463845	1.03551e+16	523955610200733	3.24561e+16	*
ERI3	O43414;O43414-2;O43414-3	9821221320446896	1.0564e+16	-1051834269938671	1985305936823861	3.35238e+16
ERLIN1	O75477	9655870180829158	1.01247e+16	-6839417299631882	3433924646827046	2.55598e+16	*
ERLIN2	E5RHW4;O94905	9714957616936348	1.00032e+16	-4217616204807523	3936631456243543	113258384627659
ERMP1	A0A8I5KUT1;A0A8I5KWW9;A0A8I5KXJ0;A0A8I5KYJ3;A0A8I5QJH1;A0A8I5QJT4;A0A8I5QL16;Q7Z2K6	1.01499e+16	1.06693e+16	-7200220832033918	1.03468e+16	2.18439e+16
ERO1A	Q96HE7	7293547375363167	9118004840926168	-3.22098e+16	2478872468288871	8371630704308906
ERP29	P30040	9958106547371638	9677672592222436	4.12113e+16	2931743085017794	938468024569188
ERP44	A0A8I5KW59;Q9BS26	9443862739542656	9418757600575782	3.8403e+16	8864956910977992	9177487633544504
ESD	P10768	9319835078152968	9163690247886260	2437573215380093	5253880389604285	6434408169454641
ESPNL	Q6ZVH7;Q6ZVH7-2;Q6ZVH7-3	1142837547343638	1.00606e+16	1.839e+16	1.94909e+16	1.96067e+16	*
ESRP2	Q9H6T0;Q9H6T0-2	1.05672e+16	1109289809982579	-7004554693083716	1789323201451823	682068745107873
ESRRA	F5H0E9	9685461225871380	9797555881970884	-1.66011e+16	6302446977325479	7281029662823832
ESS2	Q96DF8	8265486623327314	9262626035243822	-1.64322e+16	3.48315e+16	4849158178448892
ESYT1	Q9BSJ8;Q9BSJ8-2	9268346983423556	9462131698635554	-2.98532e+16	1.22477e+16	2.42719e+16
ESYT2	A0FGR8-6;H7BXI1	9892297660313312	9757616837264372	1.97768e+16	1.17967e+16	2.37154e+16
ETF1	P62495	9759564204781376	1013123254329959	-5392106642714388	1.41545e+16	1.69813e+16	*
ETFA	A0A8I5KVL5;A0A8I5KYH4;H0YLU7;P13804	9936421085785756	9602749885797756	4927871189171874	400554896316989	1.14155e+16
ETFB	P38117	9873412108557888	9504226998009752	54979451676731	3.80106e+16	1.10636e+16
ETFRF1	Q6IPR1	8008320218810272	1.07419e+16	-423675679139206	4707003642088891	3.05739e+16	*
ETHE1	M0QXB5;O95571	1.03782e+16	929807326657371	1.58557e+16	2.75737e+16	2.30325e+16	*
ETNPPL	Q8TBG4;Q8TBG4-2	1.03459e+16	9171900646815016	1.73769e+16	1.03949e+16	1.46127e+16	*
EWSR1	B0QYK0;Q01844;Q01844-3;Q01844-5;Q01844-6	9508782061700944	988806598361865	-5642780603695401	7084901361388997	3.95838e+16	*
EXD2	A0A8I5KSH7;C9JLF4;Q9NVH0;Q9NVH0-2	9964265340456152	1.08686e+16	-1.25337e+16	3923646466977291	528183178246943
EXOC1	Q9NV70;Q9NV70-2	6952554611968396	9671386996476852	-4761796329327996	3313268010843009	4686603215070188
EXOC2	Q96KP1	1.08881e+16	1141081062671159	-6764454903240587	1.59383e+16	6453027328812903
EXOC3	O60645	8915819040108458	121739515207475	-4.49358e+16	2.09341e+16	347125938372035
EXOC4	Q96A65	1.09321e+16	1.11318e+16	-2.61053e+16	2.95854e+16	9463307988665424
EXOC5	A0A0A0MSI8;F8W9B8;O00471	9827212357259638	1055596558193308	-1.03204e+16	2.04523e+16	3.42489e+16
EXOC7	A0A0A0MSB8;Q9UPT5;Q9UPT5-1;Q9UPT5-2;Q9UPT5-5;Q9UPT5-6	1.03242e+16	1070838369023174	-5270684464052251	5047238344978916	1.33344e+16
EXOC8	Q8IYI6	1.10161e+16	1.03014e+16	9677625066139546	2975342585338473	9490177494156152
EXOSC1	B1AMU3;B1AMU4;Q9Y3B2;R4GMQ7;R4GNH9	7388472382939193	1.01266e+16	-4.54796e+16	3238184814080686	9966360964848622
EXOSC10	Q01780;Q01780-2	9533088257573680	1.07935e+16	-1.79146e+16	2.07887e+16	3455263572645644
EXOSC2	A3KFL5;Q13868;Q13868-3	9827775685092758	1.04767e+16	-9224765114278948	3.12722e+16	4512356939619857
EXOSC3	Q9NQT5	9460054160971840	9768657217270442	-4.63118e+16	8528593480979236	8931402915911737
EXOSC4	E9PI41;Q9NPD3	9610611631490826	1.08413e+16	-1.73835e+16	1.0289e+16	4.9292e+16	*
EXOSC5	M0R102;Q9NQT4	7559832299221114	9924026016216446	-3.92571e+16	715097720458346	1688093002308303
EXOSC7	Q15024	1059390607865836	1.13379e+16	-9791814848570940	5640769280555848	6757865728183597
EXOSC9	D6RIY6;Q06265;Q06265-2	933640701299572	1028263737750764	-1.39271e+16	2.21224e+16	3.59924e+16
EXPH5	E9PPH6;Q8NEV8;Q8NEV8-2	7770179479209243	88039907933031	-1.8021e+16	9261411806119334	2.01656e+16
EZR	P15311	9826593657953756	1.00101e+16	-2669015372658638	6398700423861199	3.69072e+16	*
F10	P00742	9381498336096704	1.33815e+16	-5123513186955292	4389499939350425	2.95264e+16	*
F11R	A0A087WY82;Q9Y624	1.01065e+16	1002997339440272	1.09715e+16	7850269375623546	8435902259773084
F5	A0A0A0MRJ7;P12259	1007614765528924	1.256e+16	-3178936759344137	8616206633522171	1.91748e+16
FABP5	Q01469	1.0754e+16	9336133492408518	2.03979e+16	2441448166831962	2.18028e+16	*
FADD	Q13158	1.00665e+16	9339680900966040	1.08115e+16	1265933581970016	2472695601153428
FADS1	A0A0A0MR51;H0YB97;H7C2V0;O60427	962824988984414	1.12627e+16	-2.2621e+16	7039147973008363	1.67007e+16
FAF1	B3KT28;Q9UNN5;Q9UNN5-2	7530760008014	8385823861319511	-1551570579083695	3.14795e+16	453454025245853
FAF2	Q96CS3	1181659035163431	1.12854e+16	663617584301744	1.54938e+16	6339751775921777
FAH	P16930	9356684423017786	9828738193695796	-710088204591002	2.33876e+16	806146506262923
FAHD1	Q6P587;Q6P587-2;Q6P587-3	8490655759325202	1.01566e+16	-2584670136716525	2.26886e+16	3660433578252874
FAHD2A	Q96GK7	1.01206e+16	9648233339455976	689614267797996	2735073344729001	413384568698334
FAM107B	A0A1C7CYX8;C9J6N5;C9JQ40;C9JW51;Q9H098	1.02448e+16	9591820050019138	9500874148003380	9.49219e+11	1.41781e+16	*
FAM114A1	Q8IWE2	9125786290210042	985991044809451	-1.11626e+16	382667059687064	5189225096941134
FAM120A	Q9NZB2;Q9NZB2-6	4.68072e+16	8638510622267642	-8840521982889094	4.01037e+16	1.14156e+16
FAM120C	F8W881;Q9NX05	7721353540153937	1.04984e+16	-44324384498676	3092733065793037	2443605323439088	*
FAM133B	G3XAI9;Q5BKY9	8638294030065798	9516003546082918	-1396093855716277	1.0936e+16	2.26033e+16
FAM136A	Q96C01	9815996549305428	9625304272628276	2830259432083796	4.60149e+16	5892744704766719
FAM162A	A0A8I5KUL7;E9PH05;F8W7Q4;Q96A26	1.02911e+16	1.00866e+16	2.8963e+16	2.74567e+16	4143944365467685
FAM184A	A0A087X2A7;E7EQ67;H0YBA5;H7BY63;Q8NB25;Q8NB25-2;Q8NB25-3;Q8NB25-4	8839128282750599	9315790039225532	-7577402656986283	6193118209418272	7187893426735352
FAM210A	K7EK00;Q96ND0	1.24895e+16	1240503073343064	9791822312346146	8005942374484198	8551113734159036
FAM3C	Q92520	1.05692e+16	1.00521e+16	723687680030639	2.89821e+16	9330115144678180
FAM50A	Q14320	1002583539034005	9531531531531532	7294250159295865	2725967722092301	9019119768016324
FAM83B	Q5T0W9	651339057342687	8807502438192041	-4353242290787502	6.52576e+16	1592888274505486
FAM83D	A0A087WXK8;Q9H4H8;Q9H4H8-2	1.15712e+16	1.21601e+16	-7161890915811249	1.5627e+16	6369603094885644
FAM83H	A0A494C1T9;Q6ZRV2	1.11914e+16	9208900818363864	2.81289e+16	5.52614e+11	3966642220662791	*
FAM89A	Q96GI7	1.19885e+16	1.14428e+16	672130178950171	8400503575063464	8851430430483885
FAM98A	A0A8I5KR56;A0A8I5KZA5;A0A8I5QKV5;Q8NCA5	9618519334361296	1.03205e+16	-1.01622e+16	2215519000621643	2085049548362813	*
FAM98B	Q52LJ0	1039828117123035	1.05309e+16	-1.82872e+16	1.61528e+16	2.92338e+16
FANCD2	A0A6Q8PFY3;Q9BXW9;Q9BXW9-1;Q9BXW9-3	1.17138e+16	1.09451e+16	9792021402755482	1471637295084532	2.73927e+16
FANCI	A0A6Q8PGF4;A0A6Q8PH09;A0A8Q3SIW9;A0A8Q3SIZ6;Q9NVI1	1.24564e+16	1.25605e+16	-1.20076e+16	8215465702246989	8717739225511401
FAR1	Q8WVX9	1.26126e+16	1.22844e+16	3803455155323066	515200757984818	3218105029595434	*
FARP1	Q9Y4F1	8781175734159319	1.02555e+16	-2239137474239611	3416302954573976	4.79155e+16
FARSA	Q9Y285	1.03459e+16	1.05958e+16	-3444259123423794	5387140102325818	3.31125e+16	*
FARSB	Q9NSD9	9878161988639552	1.03211e+16	-6328351539352264	838891436615275	4.34758e+16	*
FASN	P49327	979899489018619	1.00554e+16	-3.72642e+16	5971710232592014	1.50627e+16
FASTKD2	Q9NYY8	1210267462540905	1.16414e+16	5605620443994723	2.2296e+16	2093650816627683	*
FASTKD5	Q7L8L6	1225306143518486	1.19112e+16	4081889117420242	1629276910998669	2.93756e+16
FAT1	Q14517	6077951687271953	1110600799481483	-8696832273352868	4229183866405592	1.18535e+16
FAU	E9PR30;P62861	9805359167348996	1002976939365668	-3264605363366751	4059517510439197	5394432587609036
FBL	M0QXL5;M0R0P1;M0R299;M0R2Q4;P22087	9746396360122404	1066899484729349	-130483463232494	1.17148e+16	1560125082266877	*
FBLN1	B1AHL2;P23142;P23142-2;P23142-3;P23142-4	1259197212210676	1.2666e+16	-8454956612408734	7057915601449138	7859656211448094
FBXO2	A0A286YF37;Q9UK22	9077554012958776	9825777771864674	-1.14268e+16	712291885602438	1.68648e+16
FBXO21	O94952;O94952-1	1.1223e+16	1.04106e+16	1.084e+16	5.3233e+16	1.38308e+16
FBXO22	Q8NEZ5	9518209229211968	9460064852835548	8840094262797528	5811775365300049	689050074805311
FBXO30	Q8TB52	1191362140408915	1.32408e+16	-1.52381e+16	2.59292e+16	3985857165590337
FBXO40	Q9UH90	1160413165165264	1.06547e+16	1.23153e+16	1031949857622905	4.93768e+16	*
FBXO46	Q6PJ61	8648974590337422	850521799037202	2.41809e+16	8984661617107457	9251165073778282
FCHO2	Q0JRZ9;Q0JRZ9-3	9190522009294446	9308171072105640	-1.83509e+16	9028326588880792	9282583904809458
FDFT1	E9PJG4;P37268	1.08718e+16	1.00506e+16	1.13307e+16	622770788498167	3631204736989291	*
FDPS	P14324;P14324-2	9481956850401276	9517264783235768	-5.36218e+16	7453582143548634	8165847753337158
FDX1	P10109	1.1352e+16	1007926653869295	1.71562e+16	2.09109e+16	3470129086686876
FEM1C	Q96JP0	1162745173214016	1.23526e+16	-8728206996570975	1.39638e+16	2642392033897531
FEN1	P39748	1.06117e+16	9957350148556684	918252593816361	1009357403407376	4.87042e+16	*
FERMT2	Q96AC1;Q96AC1-3	8776672483287457	9691796745267352	-1.4309e+16	2.11853e+16	7577665534928399
FEZ2	H7C0L4;H7C0W1;H7C434;Q7Z674;Q9UHY8;Q9UHY8-2	8737686925097581	1.0599e+16	-278598788047852	1.1619e+16	2340927052862204
FGF2	A0A0A0MQV6;P09038;P09038-1;P09038-2;P09038-3	1.054e+16	1.04639e+16	1.04515e+16	8616405116213978	8992231559183389
FH	P07954;P07954-2	9221181023913228	9480582018105124	-4.00241e+16	1.0946e+16	2.26128e+16
FHIP1A	Q05DH4	6443735260344655	7865954173176158	-2877245587985758	1605571507792313	6488163488072944
FHL1	Q13642-1;Q13642-4;Q13642-5	1.0036e+16	99377586600189	1.41942e+16	8119276263930278	8643824780730198
FHL2	Q14192	1.05107e+16	1.02766e+16	3250831309261766	2853194162381926	4.24123e+16
FHL3	Q13643	1065684477917356	1.01601e+16	688624148761462	1.56912e+16	2863077316797024
FIP1L1	Q6UN15	7952006260792637	8878331156810125	-1.5897e+16	4.70339e+11	1.01627e+16	*
FIS1	Q9Y3D6	1.09962e+16	1.02385e+16	1.03001e+16	7.90636e+11	1.30243e+16	*
FKBP10	Q96AY3	9704519688272736	971909297160543	-2164870964725031	8646462335392074	9012495198224324
FKBP15	A0A8I5KQM8;A0A8I5KRH4;A0A8I5KRZ8;A0A8I5KV70;A0A8I5KX71;A0A8I5KXA6;A0A8I5QJ94;A0A8I5QJL3;Q5T1M5;Q5T1M5-2;Q5T1M5-3	8234173855938683	9763860773606272	-2458278133872046	2.81971e+16	9214087363932276
FKBP1A	P62942	1033420313936793	9476988425620128	1.24927e+16	8190413073907522	1.85332e+16
FKBP2	A0A494C1N0;P26885	1.10233e+16	9884972524310952	1.57248e+16	4483366227125968	2.9621e+16	*
FKBP3	Q00688	1.14157e+16	1071927601485085	908083206389485	1.30525e+16	2.51261e+16
FKBP4	Q02790	9871276765725508	9865927442066824	7.8202e+11	9550051747889840	9657227591287840
FKBP5	Q13451	8735093388681779	1.01682e+16	-2191671920140973	1545843988036276	2830428703334519
FKBP7	A0A8I5KRR8;B4DRE2;H7BZJ4;Q9Y680;Q9Y680-1;Q9Y680-3	8793019006536441	9321134867980128	-8414702955354082	3.53609e+16	4.90834e+16
FKBP8	Q14318;Q14318-2	1.15975e+16	1099360027570509	7714869425780704	1083273214919345	1.48468e+16	*
FKBP9	O95302;O95302-3	8916386018967323	9834715491646380	-1414242405535515	1.35946e+16	5.87479e+16
FLAD1	Q5T196;Q8NFF5;Q8NFF5-2;Q8NFF5-3;Q8NFF5-4;Q8NFF5-5	8230097569507971	9763385159677812	-246471911372146	8140517088497455	1.84359e+16
FLG	P20930	1142481212970841	9385164023205744	2.83717e+16	1.48423e+16	1.7337e+16	*
FLG2	Q5D862	1.12582e+16	1017901963215095	1.45376e+16	1.43318e+16	6.06579e+16
FLII	Q13045;Q13045-2	9872750331305128	1.05613e+16	-972625413361155	4085549108180378	2821443635197912	*
FLNA	P21333;P21333-2	959778913814084	1.00791e+16	-7059749025134782	6175028050959449	1.5374e+16
FLNB	A0A804HK76;O75369-8	9522949759265928	993289591410677	-6.08059e+16	3982010945645705	1.13714e+16
FLNC	Q14315;Q14315-2	989566243353343	9962566731874054	-9721195563981018	2512926475514022	3912589567574221
FLOT1	O75955	1.1612e+16	1114081705101033	5.97646e+16	4.69301e+16	5963065242860649
FLOT2	Q14254	1.15512e+16	1.11099e+16	5619615324133625	563608877854882	6757865728183597
FLYWCH2	I3L1Y9;Q96CP2	9844982793688952	9711504000728664	1969394452407785	623619703317706	7225798751164118
FMC1	Q96HJ9	7863785234224889	9262224141394780	-2.36135e+16	1.03233e+16	2181586116247953
FMNL1	O95466-2	1.08734e+16	1.03141e+16	7617539230789666	1.00837e+16	2.14811e+16
FMNL2	Q96PY5;Q96PY5-3	1035482923313905	1.06527e+16	-4.09147e+16	8042904522782104	8577612856706676
FMNL3	F8W1F5;Q8IVF7	1.00471e+16	1.0419e+16	-5.24407e+16	7784061217571523	8396917166914506
FMR1	Q06787;Q06787-3;Q06787-5	7376450557394514	8286539082953595	-1678428992571417	1.43785e+16	2694376525760019
FN3K	Q9H479	8920559219800801	9121267303803352	-3210013165627185	7476473731465882	8182620045916711
FN3KRP	I3L139;I3L2G3;I3L3W5;Q9HA64	9203724714798956	9682897938965822	-7322105512824773	7480762828242863	8184198030898611
FNBP1	A0A8V8TQ35;Q96RU3;Q96RU3-2;Q96RU3-3;Q96RU3-4;Q96RU3-5	852209234814044	1.21592e+16	-5127662704863941	6.90653e+16	3879198252391039	*
FNBP1L	Q5T0N5;Q5T0N5-2;Q5T0N5-3;Q5T0N5-4;Q5T0N5-5	1.00393e+16	1.0472e+16	-6087549967308739	4540344616992046	1.24455e+16
FNTA	P49354	8517314539424512	9471749364989194	-1.53232e+16	2349863013622441	3739247972194801
FOCAD	Q5VW36	9321003247096216	8810170543042792	8131529835061016	8620786199054535	4425336915514662	*
FOSL2	C9JCN8;P15408;P15408-3	8895409451395826	1.10654e+16	-3.14917e+16	1.03317e+16	4.93768e+16	*
FOXK1	P85037;P85037-2	8071624130268025	9125972428191512	-1.77119e+16	502680984507952	6259494176392756
FOXK2	Q01167;Q01167-2	7877628348301091	8792272758083102	-158474788038626	4.0234e+16	5363272874686802
FOXRED2	A0A8I5KTD3;A0A8I5KV30;A0A8I5KVQ6;A0A8I5KZ46;Q8IWF2	1476415834499727	1.21762e+16	2780300425987162	1.01287e+12	4766099883547389	*
FPGS	Q05932;Q05932-2;Q05932-3;Q05932-4	1.23914e+16	1.20983e+16	3.45343e+16	6727165883348674	7615629371915698
FPGT	A0A0S2Z5C6;O14772;O14772-2	7170695331913837	8578977035856901	-2586926081062112	8110903018868362	1.84082e+16
FREM3	P0C091	8623186947378471	8905276626371136	-4643926932701425	8467728355700834	8887442276677332
FRG1	Q14331	9786882367312038	1.01927e+16	-5861159498354499	115572748983338	2.33517e+16
FRS2	Q8WU20	8870590021502988	9580939398191768	-1.11137e+16	4.66429e+16	5940520716577888
FSCN1	Q16658	8833990887662412	9081938237658580	-3993488142293455	2288340744877631	3.68064e+16
FSTL1	Q12841;Q12841-2	9697355815554448	9444803731188016	3807060346979788	777004422819013	8390115149574023
FTH1	P02794	1020474109171982	1.00271e+16	2.53317e+16	6465943182648747	1.58376e+16
FTL	P02792	9990422653438468	1.01954e+16	-2929722501170313	1.66357e+16	2.97392e+16
FTO	A0A1B0GTC3;A0A1B0GTC5;A0A1B0GU26;A0A1B0GUC3;A0A1B0GV98;A0A1B0GVH5;Q9C0B1	9435604415792638	9382542874228904	8135957762158428	8276581782675081	8756263764583804
FTSJ1	Q9UET6;Q9UET6-2	1.25163e+16	1.14335e+16	1.30547e+16	3230355834066215	9966360964848622
FUBP1	Q96AE4	1007806367136474	1029086909243257	-3014635084122774	3860488260879617	2.73397e+16	*
FUBP3	Q96I24	9480389423836674	9902962402036366	-6291384029882385	3.05617e+16	2.43006e+16	*
FUCA1	P04066	8407777910520966	9275631731258508	-1.41721e+16	1.70506e+16	3019231756888027
FUCA2	Q7Z6V2;Q9BTY2	9966666696524516	1.03554e+16	-5519552405117716	6688217393724969	7589657197863142
FUNDC2	H7C0K8;Q9BWH2	8998058187974044	1.04017e+16	-2.09133e+16	2.25381e+16	3648652422984514
FUS	H3BPE7;P35637;P35637-2	1.01229e+16	1.05205e+16	-5557602952087377	9270688760910438	4.66287e+16	*
FXR1	P51114	7704313222114723	8377854918292981	-1209145431074138	6.76299e+16	3824429920649521	*
FXR2	P51116	6994864453310997	8106410505420273	-2.12767e+16	5110831528007878	1344370901932507
FYN	P06241	8895357725019215	1023667649833419	-2.02623e+16	5100320958797439	6306528251242964
FYTTD1	Q96QD9	6997944849962554	8329987927270954	-2.51383e+16	4891814351933367	613832112012972
G3BP1	Q13283	9714526854860196	1.00981e+16	-558629753205272	8214245712964516	4300040864574131	*
G3BP2	Q9UN86	9123576747271448	9972845213797376	-1.28406e+16	4057945451534048	2811696534056883	*
G6PD	P11413;P11413-2	9302049213566088	9789660749519896	-7371029297616698	2.54078e+16	2.20949e+16	*
GABARAPL2	H3BQ50;P60520	109786281041392	9127217282463096	2664508039078042	1.45869e+16	6.12941e+16
GADD45GIP1	Q8TAE8	108494766965018	1.12495e+16	-5223482666921583	1.32846e+16	1651265951405374	*
GAGE13	Q4V321	9877033220501454	9650043495581336	3354231732848043	6896200949066904	7746793373819189
GAK	O14976;O14976-2	1.0053e+16	1.01512e+16	-1.40283e+16	790598086014169	8472758144792965
GALE	Q14376;Q14376-2;Q5QPP1;Q5QPP3;Q5QPP4	8675974626086141	9086017020412394	-666221742465066	3.63469e+16	5002574331632835
GALK1	P51570	1.35706e+16	908539894098078	5788636699965342	5381797643795647	1.3923e+16
GALM	Q96C23	1.01541e+16	8729306735242175	2181210545058139	246529478300602	8348345883542661
GALNT1	K7EJV8;Q10472	1.22615e+16	1.16615e+16	7238548523729987	2632121056961094	4.02458e+16
GALNT2	Q10471	1.00841e+16	1.05081e+16	-5942214716034739	7540244543082216	4108744816860081	*
GAMT	Q14353	809595818713021	9397935334237944	-2.15142e+16	2.14724e+16	3.52874e+16
GANAB	Q14697-2	1006992198995131	1012851592505975	-8370292503619743	3.91391e+16	5270402277609538
GAPDH	P04406	9973317261942524	9987435212816084	-2.04079e+16	6693461272403413	759357312848338
GAPVD1	F8W9S7;Q14C86;Q14C86-2;Q14C86-3;Q14C86-4;Q14C86-5;Q14C86-6	9598664535097080	1.00372e+16	-6445565333769339	6423372150453359	3696057208854616	*
GAR1	Q9NY12;Q9NY12-2	4203257605170888	9364227250384684	-1.15565e+16	6.23618e+16	1.54989e+16
GARS1	P41250-2	1.01015e+16	1.00199e+16	1.17054e+16	279762989688873	4.18508e+16
GART	P22102	9909180261441628	1.00223e+16	-1.63734e+16	1.01241e+16	2.15246e+16
GAS1	P54826	7785607324200983	9719777157566256	-3201136553862728	2066528083890065	7486523896727482
GATAD2A	Q86YP4;Q86YP4-3	8747382457526669	8298217179902756	7604995772172596	8268448111867365	4312423368689445	*
GATAD2B	Q8WXI9	8381660868621167	8122895104918365	452421353486265	4839172335634117	1.29708e+16
GATD3B	A0A0B4J2D5;P0DPI2	9404075018012068	960311249375293	-3.0216e+16	3.45681e+16	4.82676e+16
GBA1	P04062;P04062-2;P04062-4	1.04316e+16	1.05976e+16	-2.27811e+16	1.71097e+16	3024657832767512
GBE1	Q04446	8221635789456937	9149494879157648	-1542666346750723	1.96122e+16	3.32166e+16
GCAT	O75600;O75600-2	1.16392e+16	1140776421146076	2.89739e+16	5299519903887924	6475322213781118
GCC2	A0A8I5KVA2;A0A8I5KW38;A0A8I5QJB7;B8ZZW2;Q8IWJ2	7924316716466482	9768204130712692	-3018068067733677	4107671651554268	1159732629622155
GCDH	Q92947	1.28029e+16	1242972692739339	4267276519198969	1.36427e+16	2.59671e+16
GCHFR	P30047	9469063175661838	9153572822313964	4888673331355487	2.96438e+16	4.36515e+16
GCLC	P48506	9890957246188532	9543600301280442	5157652936758087	4462566540941326	1.2298e+16
GCLM	P48507	1.1033e+16	1000277633320971	1.41424e+16	6257813138358917	3640362450679947	*
GCN1	Q92616	1.09995e+16	1082246454141524	2.34141e+16	8742935447117657	1.93652e+16
GCSH	A0A1W2PQV2;H3BUH9;P23434	9631437319864058	9762488186659272	-1.94978e+16	4.96995e+16	6200368960608061
GDA	Q9Y2T3;Q9Y2T3-3	9943619564346548	9625307928659088	46938405478544	1.61137e+16	6505394230568755
GDAP1	A0A6Q8PEZ4;A0A6Q8PGL3;A0A6Q8PGS2;A0A6Q8PGU0;A0A6Q8PH79;A0A7I2RYU0;Q8TB36	9639669564965784	1.12708e+16	-2.25539e+16	2.96839e+16	948050338768566
GDAP2	Q9NXN4;Q9NXN4-2	9110223482678368	9104503738457264	9.06063e+11	9896257331145298	9928539591080608
GDI1	P31150	8206356586853557	9184926240930278	-1625262915720302	2.4098e+16	3809449611512426
GDI2	P50395	9279209030501960	9455275113813740	-2.71176e+16	691952724299417	1663121332240653
GEMIN2	A0A8J9FJK1;O14893-5	9348614610601260	9654619395248476	-4646680126796355	3229511061731406	4614365501495447
GEMIN4	I3L2C7;P57678	9919959989687264	9923819940999592	-5.61257e+11	9535961947718364	9647586920350520
GEMIN5	Q8TEQ6	9952746272989280	1.03137e+16	-5139876632178743	4.67795e+16	1.26751e+16
GEMIN6	Q8WXD5	6246545492356343	8902427472142658	-5111402158813678	2.24127e+16	3.63113e+16
GEMIN7	Q9H840	820793295169612	8899827718799274	-1.16758e+16	5094994262517113	6301781747009338
GET3	O43681	9727526720420028	977657204926791	-7.25566e+16	6582914541710007	7498290232421161
GFM1	Q96RP9	9722942451339814	9630582388671728	1376993772960139	3068657737218781	4.45824e+16
GFPT1	Q06210-2	9566976019054144	9584781452056526	-2682554573200226	9112263506975828	9346194224277702
GFPT2	O94808	9063519917978966	1.15776e+16	-3.53188e+16	6141498064388763	3.6124e+16	*
GFUS	E9PKL9;Q13630	6483766066285519	9253102100845774	-5131050704957131	1.81183e+16	1.89288e+16	*
GGA3	A0A087WYN2;B0QYR5;B0QYR6;B0QYR9;B0QYS0;B0QYS1;B0QYS2;B0QYS3;B0QYS5;B7Z1E9;H3BMM6;H3BPI3;J3KSS7;J3QRP3;J3QRS8;Q9NZ52;Q9NZ52-4;Q9UJY4;Q9UJY5;Q9UJY5-3;Q9UJY5-4;Q9UJY5-6	80792484930028	9320437021722648	-2061764982002194	9584173051618894	2.06035e+16
GGCT	O75223	1.12079e+16	9665961788318238	2.13534e+16	4207933092644247	2.88e+16	*
GGCX	A0A8I5KXJ8;A0A8I5KXY4;A0A8I5QJS0;A0A8I5QKY1;P38435;P38435-2	1.35764e+16	1264765119760191	1.02227e+16	3666698157794263	1.08212e+16
GGH	Q92820	9685782517480140	1.08382e+16	-1.62182e+16	1.04569e+16	2.19559e+16
GGT7	Q9UJ14;Q9UJ14-4	1.26355e+16	1.15564e+16	1.28792e+16	4276387145560366	1.1962e+16
GHITM	Q9H3K2	8347670591019054	9496487033828292	-1860202553146308	1102070487772248	2.26773e+16
GID8	Q9NWU2	1.00163e+16	1026253793932321	-3504015729278248	4.44487e+16	5760104703589418
GIGYF1	O75420	8658904582446567	9924598608342454	-1.96824e+16	4096731607867655	5428486090762789
GIGYF2	Q6Y7W6;Q6Y7W6-4;Q6Y7W6-5	1.04465e+16	1.03426e+16	1.44176e+16	640622209082307	736290319257459
GINS1	A0A8Q3SJ10;A0A8Q3WLK7;Q14691	8589216353397556	8828108029365958	-3957777245456588	7089448254491366	7872001404764273
GINS2	Q9Y248	9466208542388476	952893641876065	-9528490076803192	6544926983976954	7473110212224967
GINS3	Q9BRX5	797535721377917	951745753236481	-2550270891958518	4908504036895219	3115383428172138	*
GINS4	Q9BRT9	8457634567420198	9473937147817578	-1637098742139616	1.67851e+16	2.98351e+16
GIPC1	O14908	9880243214312716	9288276008099200	8913571234871975	7027726447405416	1.67007e+16
GIT1	Q9Y2X7	8429140224091336	9014603150541302	-968784981978363	1.00634e+16	4.86513e+16	*
GIT2	Q14161	8669626265508015	9032111943954236	-5909356459377625	2.27948e+16	3669166782870102
GLA	A0A3B3IUC4;A0A6Q8PFA9;A0A6Q8PHD1;P06280	1.08513e+16	1.0312e+16	7353891342899133	1.2732e+16	2.47742e+16
GLB1	P16278;P16278-3	8148048922539313	8746441398751396	-1.02242e+16	3.23643e+16	9966360964848622
GLDC	P23378	1.03594e+16	1.03697e+16	-1.43818e+16	9431360015200588	9582606574221668
GLE1	A0A804HJY9;Q53GS7	6620309695974186	1.04494e+16	-658453063139848	1.27312e+16	5669482402473437
GLG1	Q92896;Q92896-2;Q92896-3	1056642049785661	1.02725e+16	4069716994649015	4454093302594627	1228865481204446
GLIPR2	Q9H4G4	6001301355874415	1.08116e+16	-849239156726475	1.99015e+16	7342561158607497
GLMN	Q92990	9759397901728306	1.01473e+16	-5.62293e+16	1.25081e+16	2463814001192047
GLO1	Q04760;Q04760-2	9969950687496640	9584566662840718	5.68732e+16	3222660017700831	9966360964848622
GLOD4	Q9HC38;Q9HC38-2	9096114632863760	8960908390749567	2.16054e+16	8299592028474111	8771842336058862
GLRX	P35754	1.08239e+16	939778237428368	2038284656616814	416962105420338	2.86197e+16	*
GLRX3	O76003	9783723213485948	9347265544474824	658392101484872	2.00779e+16	7356519211017035
GLRX5	Q86SX6	1031199741485264	8709602251498382	2.43645e+16	1.31215e+16	576497036333684
GLS	O94925-3	9384108826350388	9727506347381174	-5185027236459711	7844544014250748	4173573354315568	*
GLT8D1	Q68CQ7	1161083230586817	1.11069e+16	6402145218606344	2.04959e+16	7457042138873236
GLTP	F5H0U5;H0YFS9;Q9NZD2	7241403907773789	840822490425622	-2.15532e+16	3221626406781957	9966360964848622
GLUD1	P00367	1135539918939371	1.15693e+16	-2.69202e+16	1.43373e+16	6.06579e+16
GLUL	P15104	9803428992333712	985039807520405	-6895572216177126	5588780748249124	6716728907807584
GMDS	O60547;O60547-2	1.07768e+16	1.0316e+16	630436794307025	6.04461e+16	1.51563e+16
GMFB	P60983	1038152086482663	9452856412761216	1.35196e+16	4000776282003848	534151562241056
GMNN	E2QRF9;O75496	8681185803718698	9627165615743596	-1.49219e+16	297774066731884	4.37569e+16
GMPPA	A0A804HIS0;Q96IJ6;Q96IJ6-2	9974505803111082	9761321662443368	3.11689e+16	3.09727e+16	4484055999081236
GMPPB	A0A7I2YQI5;Q9Y5P6;Q9Y5P6-2	1.04905e+16	9904897564109608	8286629139074922	4.2299e+16	2.88e+16	*
GMPR2	H0YLB8;H0YNJ6;Q9P2T1;Q9P2T1-2;Q9P2T1-3	8645461586778396	9372703032696052	-1.16522e+16	5674354277109681	6782639109105137
GMPS	P49915	917626684308179	9540016089632816	-5.60844e+16	1.43617e+16	6070058109744896
GNA11	P29992	8953035612128146	9908297292968124	-1.4626e+16	2.06227e+16	3.43742e+16
GNA13	Q14344	9005361040775344	977761430192151	-1.18698e+16	3.3829e+16	4.76283e+16
GNAI1	P63096	9548334546983266	1.02746e+16	-1.05756e+16	2.99016e+16	4.38777e+16
GNAI2	P04899	9753163232190556	1024967176178821	-7163560173201082	4258428626922157	5586878945172037
GNAI3	P08754	960093567169365	1.01859e+16	-8532057806209027	372305208777597	5082890261679959
GNAQ	P50148	8033657546420486	1.01949e+16	-3437216201876702	1.41348e+16	2663932781181752
GNAS	P63092;P63092-4	950670095073032	1.03167e+16	-1.17964e+16	1.93283e+16	3293253636916957
GNAT2	P19087	7389391482011964	1092524662596626	-5641383792917931	5.63999e+16	1.44124e+16
GNB1	P62873	9328749051156344	1.01363e+16	-1.19776e+16	1.52206e+16	2797254521760885
GNB2	P62879	9512558070893376	1015386400140316	-9412358126052612	2.09014e+16	3469905240158702
GNB4	Q9HAV0	8637332175409893	1.00957e+16	-2.25078e+16	4.19472e+16	1.17803e+16
GNE	Q9Y223-2	9705895427205612	978168632502189	-1122188531342667	5941275601908256	7002819720056965
GNG10	P50151	8948462171136136	9857425431984734	-1395711210953188	4912014790949606	6156372488804849
GNG11	P61952	8700511007850458	9497527758501040	-1264518860929789	3.93529e+16	5287422481481019
GNG12	Q9UBI6	9520927179372036	1.02104e+16	-1.00871e+16	2.53993e+16	3.93274e+16
GNG2	P59768	9072523990756138	1.00665e+16	-1.49986e+16	2108223478657606	7564749128289554
GNG5	P63218	8235366584161213	9789150315420296	-2.49351e+16	3165014785115761	4556029100939921
GNG7	O60262	8326638144345698	9766583181362	-2.3012e+16	3268524304639926	4652840480722718
GNL1	A0A140T8Y2;P36915;P36915-2	7691419601986262	9375975783209604	-2857189431295469	1.01844e+16	2.16304e+16
GNL3	Q9BVP2;Q9BVP2-2	1007036244448406	1.044e+16	-5200446576461405	2888235954092066	4279803801812421
GNPDA1	P46926	9700526235342926	9681726099379872	279873267147573	7400586777999306	8119555700732398
GNPDA2	Q8TDQ7	9224889811045884	8890210358863155	5331412235300818	7499664187351485	8195605996222624
GNPNAT1	Q96EK6	9793225794458048	966482171483038	1.9041e+16	5160759114940496	6361933402602395
GNS	F6S8M0;H7C3P4;P15586;P15586-2	1.00816e+16	9649647552280866	631832843004746	1.71123e+16	3024657832767512
GOLGA2	A0A087WYC0;A0A1W2PQY5;A0A6Q8KRG2;A0A8I5KNZ1;A0A8I5KT73;A0A8I5KZ68;A0A8I5QJQ7;A0A8J9BZL8;B7ZC06;Q08379	1.01034e+16	1.10054e+16	-1.23366e+16	4.518e+16	5827819030989697
GOLGA3	A0A8I5KQ98;A0A8I5KQH9;A0A8I5KSF0;A0A8I5KWY9;A0A8I5KXF8;A0A8I5QKX6;Q08378;Q08378-2	9571727945793212	1.0547e+16	-1.39982e+16	6286780419842928	7273698433498991
GOLGA7	A0A8Q3WLM5;Q7Z5G4	1.06479e+16	1.02725e+16	5178027730041194	6333226134536939	7304251819107827
GOLGB1	A0A8J9C4H3;A0A8Q3SHH2;A0A8Q3WK92;A0A8Q3WKA7;C9J8Q0;E7EU81;H0Y867;Q14789;Q14789-2;Q14789-3;Q14789-4	6109212662591417	9849197117181840	-68901966261966	2.14069e+11	6898789427603997	*
GOLIM4	O00461	9501160497376216	1032010883748804	-1.19283e+16	1.21482e+16	2.41256e+16
GOLPH3	Q9H4A6	9556315375098416	9581379121510020	-3778863053118181	8622028372531017	8994338312901254
GOLPH3L	Q5T5I6;Q9H4A5;Q9H4A5-2	8330386262125877	8348012931360133	-3.04944e+16	987719390541687	991935408808168
GON7	Q9BXV9	1.01958e+16	9590602923636808	8828126929539129	3.18015e+16	9914452607450284
GORASP2	Q9H8Y8;Q9H8Y8-2;Q9H8Y8-3	957448004271257	9677763096202208	-1.54795e+16	613838977838087	715357201745817
GOSR1	B4DQA8;E9PCW1;G5E9T8;K7EJC8;O95249;O95249-2	8804516710678593	1036417615544915	-2352897214352328	8637931285139859	1919106121550199
GOT1	P17174	9410299066414468	9132770487789396	431879957027633	1416608404887291	2664003816473214
GOT2	P00505	9776369658034396	9703266175460136	1.08284e+16	537962763481454	6537366724085961
GPATCH1	Q9BRR8	631633150373205	9622456782120674	-60731839539815	1.03838e+16	2191101948640986
GPATCH11	A0A6I8PRS5;Q8N954	626314343881631	8686696481445713	-4719207097552082	4.4135e+16	2.95264e+16	*
GPATCH4	Q5T3I0;Q5T3I0-3	8769558733261094	1.09317e+16	-3.17943e+16	5361916079046173	3.30534e+16	*
GPC1	P35052	8234633774111602	9468586447487868	-2014445745983233	1.72933e+16	6700571909199914
GPD1L	Q8N335	9757660185291836	9893630356943428	-1.99648e+16	7327387177407281	8069542899067629
GPD2	P43304	1.07995e+16	1039112539092577	5561727582949485	3.493e+16	257680672110533	*
GPHN	F5H039;Q9NQX3;Q9NQX3-2	1.02499e+16	1133217515918523	-1.44817e+16	9416008965610100	2.04392e+16
GPI	P06744	9334507639129440	9756188830486580	-6374375407302232	1440421970696593	1.70882e+16	*
GPKOW	Q92917	9397300955574860	9785393494895428	-5838341351890967	2.0587e+16	3.43658e+16
GPN1	Q9HCN4;Q9HCN4-2;Q9HCN4-3;Q9HCN4-4;Q9HCN4-5	760769786027457	1.0457e+16	-4.58941e+16	7.93921e+10	1.30243e+16	*
GPN3	Q9UHW5;Q9UHW5-2;Q9UHW5-3	1.31282e+16	1.23556e+16	8750559256731066	6287841786314003	7273698433498991
GPNMB	A0A3B3ISS6;Q14956;Q14956-2	1.12217e+16	92567171764605	2777186092421553	3.82152e+16	1.11078e+16
GPR155	A0A087WXK4;Q7Z3F1	1116551843360258	1.08162e+16	4586231770430333	8609586474313606	8989546035186914
GPR39	O43194	967395157872672	9592924394621658	1.21346e+16	9433197553572228	9582606574221668
GPRC5A	Q8NFJ5	9592430577685076	1.04655e+16	-1256715019496723	2785997656661744	4178009941913061
GPRC5B	Q9NZH0;Q9NZH0-2	7769598657785437	9679642893755098	-3171137463743049	2.52008e+16	3916073312741127
GPRC5C	A0A0C4DFY5;A8MXZ4;Q9NQ84;Q9NQ84-2	1.11217e+16	1.04038e+16	9627155249062968	6074526453524189	7106524732230647
GPRIN1	Q7Z2K8	9204523184942798	8581041404267736	1.0119e+16	1.22063e+16	2.42011e+16
GPRIN3	Q6ZVF9	7602693060443793	8651230967060666	-1863948785909155	1.3414e+16	2563550304460355
GPS1	A0A096LP07;A8K070;C9JFE4;Q13098-5;Q13098-7	9897040906184784	1.01059e+16	-3.01256e+16	3545462900661508	1.05665e+16
GPSM2	A0A6Q8PF02;A0A6Q8PGW7;P81274	6357217331411659	9779274501745952	-6213320293964971	1.07968e+16	2240327569892057
GPX1	P07203	9979053430590076	1004600274307249	-9646694635246846	5999687872950563	7052089409365982
GPX4	K7ERP4;P36969;P36969-2	9927048136775932	9960659754907924	-4876515808521466	8589113896507694	8979109302491979
GRAMD1B	A0A024R3M2;A0A1B0GUD6;A0A1B0GWG7;A0A2R8Y5X2;E9PRD6;Q3KR37;Q3KR37-2;Q3KR37-4	8295735563555438	1.22086e+16	-5574609702402179	7636112964274138	4130132618608043	*
GRAMD1C	E9PHT3;Q8IYS0;Q8IYS0-2	8359936941436037	1.03865e+16	-313141138606998	1289558726494098	2.49374e+16
GRAMD2B	B7Z4W8;D6REP5;E9PD09;Q96HH9;Q96HH9-2;Q96HH9-3;Q96HH9-4;Q96HH9-5	1134003211069844	1.11539e+16	2387671942143589	6046833638983968	7089795255010274
GRB2	P62993	9421234724975448	898352093734456	6863515302219386	5067928939326064	6282985672730058
GRHPR	Q9UBQ7	9500822165584148	9279764923935884	3.39641e+16	4780181095171241	6046614975522762
GRN	K7EKL3;P28799	1.05412e+16	1025395207648991	3.98598e+16	1.07362e+16	2.23305e+16
GRPEL1	Q9HAV7	9148426965733080	9452942186547792	-472397324320234	4303382404344514	1.19841e+16
GRSF1	Q12849	9103128405393560	9937703168400828	-1265500193816733	3.40015e+16	2.54318e+16	*
GRTP1	Q5TC63	911446670672135	1086976892410099	-2.54091e+16	2524547339110333	3918332758291251
GRWD1	Q9BQ67	9568805249433520	9676196973455718	-1.61013e+16	4925033916290945	616508780693806
GSDMA	Q96QA5	1.1217e+16	9651581305684364	2.16847e+16	1.32077e+16	577972786057925
GSK3A	A8MT37;P49840	9717579851000936	1.01531e+16	-6325321400837516	325284412063893	9989698949170318
GSK3B	A0A3B3ITW1;A0A7I2YQK0;P49841;P49841-2	8799555429191759	9945452081242896	-1.76606e+16	3482514592082769	4849158178448892
GSN	P06396-2	7675802426064087	9318893830181192	-2798411372207982	3.01817e+16	4408573934974727
GSPT1	P15170-2;P15170-3	9552982499132104	994321776826486	-5776158258577416	2.44541e+16	2.18028e+16	*
GSPT2	Q8IYD1	8513750167595132	9185921932568892	-1096297672661792	3.22402e+16	4610134286250019
GSR	P00390;P00390-2;P00390-4	9623260106779704	9766796160439334	-2135966317654635	2.41823e+16	3815656337551066
GSS	P48637	1.02059e+16	1.0155e+16	7213389421016261	5954184555042277	701027845165528
GSTK1	Q9Y2Q3	9903767631038556	1.01734e+16	-3875129218884261	1.47138e+16	2.73927e+16
GSTM3	P21266	9324249296924612	9269976770368682	8421853857918344	6149709559760754	716282177821419
GSTM4	Q03013;Q03013-2	9071061578570232	8518695291750686	9063891124064286	6302869226273086	1559150185354353
GSTO1	P78417	8894722331693241	9159797148573888	-4236607967979265	8.57842e+16	191208552824774
GSTT1	A0A0G2JRQ5;P30711	8095394145745307	9231762984038934	-1895048610825391	2020616762907488	3.39307e+16
GSTT2	P0CG29;P0CG30;Q6ICJ4	8011494800832746	8095018546753749	-1.49629e+16	9273156782086868	946308890894889
GTF2A2	A8MYR4;H0YK39;P52657	7102425440761987	9501769082092980	-4198843644088853	4030490615862419	2.80281e+16	*
GTF2B	Q00403	9301829287838128	9588194472444996	-4.37447e+16	7817318326795655	8411164409039532
GTF2E1	C9J329;E9PER7;P29083	9079345227253534	9832065010235484	-1.14906e+16	4.4624e+16	5770461199331605
GTF2F1	P35269	949317233887329	1.01004e+16	-8945171140646274	1.4066e+16	2654610415001276
GTF2F2	P13984	9754502349956328	1.0264e+16	-7344824246177818	1392477586933805	2636183540753091
GTF2H1	P32780	8432991812806837	9078059089031144	-1.06339e+16	7466650546655115	8175094380838782
GTF2I	P78347;P78347-2;P78347-3;P78347-4	9800361780744304	9894031052759724	-1.37234e+16	873287964891432	1.93531e+16
GTF3C1	Q12789;Q12789-3	9831429363011666	1.0836e+16	-1.40361e+16	2.10973e+16	7564749128289554
GTF3C2	Q8WUA4	945732482206294	1.09263e+16	-2.08306e+16	3626353971862428	2631389563287724	*
GTF3C3	A0A494C1S7;Q9Y5Q9	9371685591382708	9584421690523456	-3238283013313539	8591110010318181	8979109302491979
GTF3C4	Q9UKN8	1.01122e+16	1.01465e+16	-4885588332231424	8014853089690634	8556989460083734
GTF3C5	Q5T7U1;Q9Y5Q8;Q9Y5Q8-3	9853409701579174	1.03298e+16	-6812056175004674	7360383178721565	809097308543309
GTPBP1	O00178	8820520500108331	1.02243e+16	-2130723092004934	2.2049e+16	3590070087579296
GTPBP10	A4D1E9	1.01089e+16	1.03655e+16	-361648709031267	2.91206e+16	9349934216258680
GTPBP4	Q9BZE4	9709505043679176	1.04956e+16	-1123118309733157	9534486393670156	2.05593e+16
GUK1	B1ANG9;B1ANH0;B1ANH2;Q16774;Q16774-2;Q16774-3	9406183655042826	9044946754249556	5649749096420518	6883824011952271	7739048232178888
GYG1	P46976;P46976-2	1.05716e+16	9935903387024400	8946436229269875	1.09221e+16	2.26023e+16
GYS1	P13807;P13807-2	8304057194109278	9209360443434438	-1.49285e+16	1.08766e+16	2.25464e+16
GAA	P10253	8540152089891937	8351890006545348	321590508462616	8427149372469278	8865549050156164
H0YC42	H0YC42	9339461339225880	9403861053033760	-991387881063248	652881598450646	7461348692820837
H1-0	P07305;P07305-2	8277174133022717	1065098167409171	-3.63776e+16	1.67757e+16	2.98351e+16
H1-1	Q02539	8346617752895684	9670978988270028	-2124702385569303	2.11077e+16	3487747009083808
H1-10	Q92522	9892607936111804	1040477690822238	-7282322583968005	1804970911041127	6853421281641907
H1-2	P16403	1.04837e+16	1.03463e+16	1904670195550396	5329123506501781	6494629654686342
H1-4	P10412	1013268376135604	1.02335e+16	-1.42834e+16	6171796683072301	7179773633679849
H1-5	P16401	1.03859e+16	1.01167e+16	3788655707791644	1.6741e+16	2.98081e+16
H2AC8	P04908;Q7L7L0;Q93077	1.08433e+16	1.01574e+16	9427437304672580	1.93192e+16	3293253636916957
H2AZ1	P0C0S5;Q71UI9	7365596288569916	9111082804042768	-3.0682e+16	5699955965803607	679900182469215
H2BC11	P06899;P23527;P33778;Q16778;Q8N257	1.19525e+16	1.07082e+16	1.5859e+16	1.18854e+16	2.38214e+16
H2BC12	O60814;P57053;P58876;P62807;Q5QNW6;Q5QNW6-2;Q93079;Q99877;Q99879;Q99880;U3KQK0	1.07804e+16	1.00846e+16	9626312836932912	1.7218e+16	3.0377e+16
H3-3B	K7EK07;P68431;P84243;Q71DI3	1.16554e+16	1.08464e+16	1.03784e+16	2.82956e+16	4218081462762672
H4C16	P62805	1.1418e+16	1.05715e+16	1.1113e+16	1.3532e+16	2.58378e+16
H7C1C5	H7C1C5	5756092347965561	7395981399210844	-3616518582226137	5.915e+16	1.49463e+16
HABP4	Q5JVS0	1.0733e+16	1029519333590935	6008716440998827	9841320525534852	2.10267e+16
HACD3	Q9P035	1.14057e+16	1.15109e+16	-1325086188861708	2.16201e+16	3544756783190564
HACL1	Q9UJ83;Q9UJ83-2	1.03011e+16	1.03844e+16	-1.16191e+16	4656578625053238	5932794969043461
HADH	A0A0A0MSE2;E9PF18;Q16836;Q16836-2;Q16836-3	9668483729200028	9869913151133436	-2974773477792195	2.29741e+16	7948979285319427
HADHA	H0YFD6;P40939	8880840312336329	9294866038945156	-6573788062615803	7361921879526472	1.71988e+16
HADHB	P55084;P55084-2	8529444943976802	9326550883424134	-1.28892e+16	1.24011e+16	5557520832151456
HAGH	H3BPK3;H3BPQ4;H3BQW8;Q16775;Q16775-2;Q16775-3	7541926832801548	8442258569059428	-1.62696e+16	6145916868690684	7160373573288872
HAL	P42357	1044238474631435	8771217403838321	2.51602e+16	1750917117905513	1.87251e+16	*
HARS1	E7ETE2;P12081	1.01184e+16	1.01653e+16	-6666821278556691	1.18045e+16	2.37154e+16
HARS2	A0A2R8Y3N3;A0A2R8Y5P7;A0A2R8Y6I1;P49590;P49590-2	9888320235664812	9798353404900732	1.31861e+16	6974717183921371	7801882534048338
HAT1	O14929	963558392972466	9802327003823204	-2.47522e+16	1559246550063151	2.8463e+16
HAUS6	Q5VY60;Q7Z4H7;Q7Z4H7-2	1.23648e+16	1.23565e+16	9.60172e+11	9895318064802824	9928539591080608
HAX1	A0A8V8TLX9;O00165;O00165-2	1.26202e+16	1207114382091383	6417619987547965	1.27855e+16	567012046800365
HBA2	P69905	1.07072e+16	1.00063e+16	9767403059623616	7497531378530765	4097038114590683	*
HBB	P68871	1.09013e+16	1.02906e+16	8317648538074948	3.35114e+16	2.52528e+16	*
HBS1L	B7Z524;H0YDX7;J3QT46;Q9Y450;Q9Y450-4	9303885297986824	1.06551e+16	-1956411803598045	9500995657462084	4.71156e+16	*
HCCS	P53701	1.01903e+16	1.011e+16	1.14058e+16	7454348858182162	8165847753337158
HCFC1	P51610	9864710573892898	1.00944e+16	-3.32103e+16	6889069763759828	1.65805e+16
HCK	H0Y3C5;J3KPD6;P08631;P08631-2;P08631-3;P08631-4	1.01246e+16	1051761202813357	-5.49456e+16	6610550002846809	751965599303149
HDAC1	Q13547	8853994035264696	8619579372069041	387109327486143	4000702639701916	1.14094e+16
HDAC10	C9J8B8;Q969S8;Q969S8-2;Q969S8-4;Q969S8-5	1.16013e+16	1.00011e+16	2141260045361665	7.93999e+11	1.30243e+16	*
HDAC2	Q92769	9122809003710508	8933733972521045	3021481804926459	3925061387819844	1.13156e+16
HDAC6	A0A2R8Y559;A0A8V8TKY7;A0A8V8TL08;A0A8V8TM63;Q9UBN7	112621670936219	1.04464e+16	1.08484e+16	1.46581e+16	6131573464564271
HDGF	P51858	9865669109550534	9744084831047262	1.78902e+16	4.3053e+16	5627451282927158
HDGFL2	Q7Z4V5;Q7Z4V5-2	97611489816813	1004119540587589	-4080815052058051	5.31033e+16	1.3811e+16
HDHD2	K7EMY7;K7ER15;Q9H0R4;Q9H0R4-2	2562397268407051	9089392447591004	-182668969987144	5697809066993307	1.45013e+16
HDLBP	A0A024R4E5	9577525864607640	1.01968e+16	-9038932932297174	1.00225e+10	1.84544e+16	*
HEATR1	Q5T3Q7;Q9H583	1.16215e+16	1.09717e+16	8300186800173187	4.32275e+16	5646769127671643
HEATR3	Q7Z4Q2	1.29155e+16	1.13119e+16	1.91258e+16	9.63575e+08	4534155037001	*
HEATR5A	F5H619;Q86XA9;Q86XA9-2	1.02434e+16	1040854451897671	-2.30692e+16	6135981136567985	7152733309486765
HEATR5B	Q9P2D3;Q9P2D3-2;Q9P2D3-3	8964485923797746	9986141366193060	-1.55706e+16	2372459786596791	3.76588e+16
HEBP1	Q9NRV9	8585484250557021	930787584568507	-1.16552e+16	2862234798025893	4.25169e+16
HEBP2	Q9Y5Z4;Q9Y5Z4-2	9914427570015328	8996449264360993	1401737697082156	6003283665581183	7054358025454026
HECTD1	A0A087X2H1;A0A8I5KU01;A0A8I5QJU2;H0YJD4;H0YJP0;Q9ULT8	6790686685081626	1.03211e+16	-6039663357748682	9625759074891412	2.0672e+16
HELLS	A0A087WSW7;A0A0B4J1V9;F6RPV8;Q9NRZ9;Q9NRZ9-2;Q9NRZ9-3;Q9NRZ9-4;Q9NRZ9-5;Q9NRZ9-6	5576666882235013	1.24764e+16	-1161726655116104	3754306361373643	1.09604e+16
HERC1	Q15751	806866228200882	1.14693e+16	-5073716095441003	2.63397e+10	2776744931160304	*
HERC4	Q5GLZ8;Q5GLZ8-2	1.00567e+16	1012435206512595	-9674896833544220	6370158196839155	7334861327790599
HEXA	A0A804HIQ5;A0A804HKX5;A0A804HLJ5;H3BP20;H3BS10;P06865	8733586446427675	9534092589853572	-1.26521e+16	3470592935733726	4.83918e+16
HEXB	P07686	8169698997025223	9596700526161940	-2.32256e+16	9017841152107036	1.98187e+16
HEXIM1	O94992	9856941054532080	1021015044675397	-5.07922e+16	1489493207484134	2.7582e+16
HGH1	Q9BTY7	9680401192157664	9825439347801840	-2145507996809984	7350147249841681	808516197482585
HGS	A0A7I2V2D8;A0A7I2V2K2;A0A7I2V2R9;A0A7I2V2W5;A0A7I2V3F9;A0A7I2V3I8;A0A7I2V3J3;A0A7I2V5A2;A0A7I2V5A3;A0A7I2YQD1;O14964;O14964-2	9392478796258996	9703921279109012	-4.70619e+16	777124234842761	8390115149574023
HIBADH	P31937	9338901570882324	94746058806547	-2.08131e+16	5536051360052766	6673833620786639
HIBCH	Q6NVY1;Q6NVY1-2	1015794019243579	1033719576853313	-2523698557527798	8109030029571497	8635087295759439
HIGD1A	Q9Y241	1.20409e+16	1.15114e+16	6487843394021696	2580391412309633	3.9748e+16
HIGD2A	Q9BW72	1012293890308219	1.01845e+16	-8747770328931129	9777655574439244	9840392432925428
HINT1	P49773	9673424431998994	9314293122927896	5458041528026358	1839162329779226	3.18496e+16
HINT2	Q9BX68	8977416429686199	8739473562223802	3.87539e+16	8318509654800144	8785258949645537
HIP1	O00291;O00291-4	974023115793	1.04848e+16	-1.0627e+16	8480457362603318	1898241909652487
HK1	P19367	104358630014343	1.04274e+16	1.17365e+16	9027895326869382	9282583904809458
HK2	P52789	1.04506e+16	1.06067e+16	-2.13878e+16	1.38631e+16	2.62686e+16
HKDC1	Q2TB90	1.17294e+16	1.16635e+16	8131620735825525	5610655180334922	6735012666870294
HLA-A	A0A0G2JPD3;A0A140T8W8;A0A140T8Y4;A0A1W2PPF8;A0A1W2PR61;Q5SPM2	1.05378e+16	1.03907e+16	2027826746665158	4289053017844344	5613145714020642
HLA-B	A0A1W2PP29;P01889	8727757970902406	1070360275046239	-2.94413e+16	2.76065e+16	9084177082230498
HLA-C	A0A140T962;A0A140T9B3;A0A140T9J9;A0A1W2PR11;Q5QT33	1070531110069349	1.03891e+16	4325234628854425	4648427169237066	1262653659017093
HLCS	A0A6Q8PFK4;A0A8C8QSB1;P50747;P50747-2	8846227934943416	9066519616978332	-3548643110068957	778188387319106	8396917166914506
HLTF	A0A0C4DGA6;Q14527;Q14527-2	1.02752e+16	1068260343769666	-5609469983406715	3406621143796072	4786675694749955
HM13	A0A3B3IUB5;Q8TCT9;Q8TCT9-5	1.12411e+16	1048432581459954	1005542681324629	2227464909813323	7809034679684952
HMBS	A0A3B3IRR1;A0A3F2YNY7;A0A8I5KXV4;F5H345;P08397;P08397-2	1086012808349146	1.05449e+16	4249938158822915	6949894761707478	7786456168209305
HMGA1	P17096;P17096-3	1.13186e+16	1.01783e+16	1532027214748254	2.78947e+16	2307869357870737	*
HMGB1	P09429;Q5T7C4	1.07659e+16	1.04074e+16	4.88564e+16	1.57649e+16	2873562644179615
HMGB2	P26583	1.11922e+16	1.1018e+16	2.26376e+16	550257014563772	6646715506781443
HMGB3	E7EQU1;E7ES08;E9PES6;O15347	1.1316e+16	1108917327334218	2921099074590567	3.09243e+16	4482007919966404
HMGCL	P35914;P35914-2;P35914-3	8091010965814857	9312930495947556	-2.02915e+16	2.8359e+16	4.22145e+16
HMGCS1	Q01581	9549677292329800	9814749390801786	-3949944880696634	6021159416682576	1.51243e+16
HMGN2	P05204	1.21427e+16	1.13612e+16	9597592093067528	3.58591e+16	4.95314e+16
HMGN5	P82970;Q5JSK6;Q5JSL0	945412756993704	1.02242e+16	-1.12978e+16	1.25217e+16	2.4644e+16
HMOX1	A0A7I2V3I1;P09601	9832370652035666	9522217695959320	4624169016415348	6727547783693066	7615629371915698
HMOX2	A0A087WT44;P30519;P30519-2	8478114999354129	1.01931e+16	-2.65781e+16	2452475213461556	3846752788522107
HNRNPA0	Q13151	8852323743723864	9908761904054160	-162648590705711	4.20546e+12	9595831636427248	*
HNRNPA1	A0A7I2V3R8;F8W6I7;P09651;P09651-2;P09651-3	9471588492008008	1.02396e+16	-1.12485e+16	5.35078e+11	1.08477e+16	*
HNRNPA2B1	P22626	9276121435946960	1023895479062838	-1424748382784647	4.21446e+12	9595831636427248	*
HNRNPA3	A0A7I2V2R3;A0A7I2V402;A0A7I2V5D8;P51991	9125706520453848	1.03062e+16	-1755046236873623	4.29174e+12	966782258063713	*
HNRNPAB	D6R9P3;D6RBZ0;D6RD18;Q99729-2;Q99729-3	9413250499304552	1.01756e+16	-1.12347e+16	7.97792e+10	4398833737076424	*
HNRNPC	B4DY08;G3V4C1;G3V4W0;P07910-2	7757958943416079	8913145890159485	-2.00258e+16	4.16762e+11	9592324635515206	*
HNRNPD	Q14103;Q14103-3	9731624970152004	1023237685955598	-7238867593357437	3.39275e+12	8755209781595592	*
HNRNPDL	O14979-2;O14979-3	9611462828824374	1028150012176313	-972228506062905	1.2956e+16	164277457918336	*
HNRNPF	P52597	9726263188062668	996254219434952	-3.46283e+16	3576802450241691	1.06375e+16
HNRNPH1	G8JLB6;P31943	9275284937851658	9855357540273568	-8751660924657409	5.42722e+11	1.08477e+16	*
HNRNPH2	P55795	9176369460109752	9904602956715814	-1101756648396493	2.35924e+16	8098666076713001
HNRNPH3	P31942;P31942-2	8901173696926344	978126919746279	-1.36026e+16	6014695768944431	3.57254e+16	*
HNRNPK	P61978-2	9640328571784708	9893191358082400	-3735366370156809	8.82275e+11	1.38386e+16	*
HNRNPL	P14866	9580305130249818	1041038956238912	-1.19881e+16	1.03845e+16	1.46127e+16	*
HNRNPLL	B7WPG3;C9IYN3;Q8WVV9;Q8WVV9-4;Q8WVV9-5;V9GYK2	8808643235943213	1.04145e+16	-2.41599e+16	2.07269e+16	3.44912e+16
HNRNPM	P52272-2	9338220178025156	9567504301858712	-3499503950429317	1.97683e+16	7317509518088239
HNRNPR	O43390	8249856826274247	9329464032641868	-1.77425e+16	7.98121e+11	1.30243e+16	*
HNRNPU	Q00839	9054716342603988	9965512179646032	-138274508063885	1.01143e+16	1.44557e+16	*
HNRNPUL1	A0A0A0MRA5;B7Z4B8;Q9BUJ2;Q9BUJ2-2;Q9BUJ2-4	8671966085558767	9372369611996858	-1120547353498768	6.54152e+11	1.2255e+16	*
HNRNPUL2	Q1KMD3	835630066391544	9274996706115776	-1.50482e+16	7802530668037262	4166925268491527	*
HOMER3	M0QYF9;Q9NSC5;Q9NSC5-2;Q9NSC5-5	1052174850957013	1.03704e+16	2090707747235732	6808798776984704	7679164532764372
HOOK1	A0A8I5KRQ9;Q9UJC3;Q9UJC3-2	9575462078071856	1.0617e+16	-1.48959e+16	4929158751899001	616508780693806
HOOK3	Q86VS8	1.00461e+16	107707994127577	-100484212191903	2.6566e+16	4.04701e+16
HP1BP3	Q5SSJ5	9862526799841996	1.02789e+16	-5966028322771537	6784635721342577	7664159050382985
HPCAL1	P37235	7735000456035496	9882103405670736	-3.53417e+16	9006229063404664	4.5788e+16	*
HPDL	Q96IR7	103091723684237	8869290375203915	2.17038e+16	3.81854e+16	1110681404938526
HPF1	A8MVJ9;Q9NWY4	1.03444e+16	1.00344e+16	4.38955e+16	7882372879007623	8453241109799262
HPRT1	P00492	9547179681440194	9404449413994588	2173112837312574	3685696694674745	5048164780707486
HPSE	A0A7P0TBD9;D6RAQ1;D6RHG4;Q9Y251;Q9Y251-2;Q9Y251-3;Q9Y251-4	9535038525808012	9729790190328868	-2.91699e+16	7856357129701003	8436022425021233
HPX	P02790	1.23799e+16	1.02227e+16	2.76214e+16	3302011562178395	1011136584658388
HRAS	P01112	9835107753426252	1.00336e+16	-2.8832e+16	4963562795460178	6198748229593566
HRNR	Q86YZ3	1.00094e+16	9246914757869896	1.14313e+16	4.37109e+16	5685369178635709
HS2ST1	A0A8I5KW95;A0A8I5QKN0;Q7LGA3;Q7LGA3-2;Q7LGA3-3	1.08754e+16	1.11997e+16	-423842695120576	2.50447e+16	3.90085e+16
HSBP1	O75506	9473980894342420	991048098707737	-6498431515906199	5506068954583307	6649045344357087
HSD17B10	Q99714	1.00406e+16	9980086757317328	871962789523057	2.87039e+16	4260810319752133
HSD17B11	D6RCD0;Q8NBQ5	1.07231e+16	1.10081e+16	-378449015428792	1919859760891616	3277919738795028
HSD17B12	Q53GQ0	1.19338e+16	1178134215760236	1854642257506874	3348458227679221	4.72533e+16
HSD17B4	P51659	9847927061700788	1.01549e+16	-4.42872e+16	2.44094e+16	2.18028e+16	*
HSD17B8	Q92506	6107263414950403	8475876215843343	-4.72836e+16	2.54826e+11	7391713442974392	*
HSDL2	Q6YN16	9754620303139374	1.00078e+16	-3696211052484398	5678064691491376	1448006240941653
HSP90AB1	P08238	9887315215387572	1.0109e+16	-3.19837e+16	5.93138e+16	3534434844773833	*
HSP90AB2P	Q58FF8	9719663850972968	1.00471e+16	-4.77998e+16	2.26032e+16	3652212629888331
HSP90AB3P	Q58FF7	9967857730233756	1.02132e+16	-3507808876121288	2.63116e+16	4.02458e+16
HSP90AB4P	Q58FF6	1001163053404994	1.03213e+16	-4.39541e+16	1.05117e+16	2.20054e+16
HSP90B1	A0A7P0TAE1;A0A7P0TAT8;H0YIV0;P14625	9821481499339844	1.01018e+16	-4059523087211397	7.6854e+11	1.30243e+16	*
HSP90AA1	P07900	9911057464793580	1.01165e+16	-2960507973194866	3876732001806788	2740894829324165	*
HSP90AA4P	Q58FG1	7967458882625741	1.0236e+16	-3.6146e+16	694864479957442	1.66392e+16
HSP90AA5P	Q58FG0	8516852260802832	1.06862e+16	-3.27359e+16	1.80429e+16	6853421281641907
HSPA13	P48723	9814318495014098	9294610076976466	7849374745167892	3510561768379202	4.8809e+16
HSPA14	Q0VDF9	1.01468e+16	1002131821490846	1.79562e+16	3.49861e+16	486908176825598
HSPA1B	A0A0G2JIW1;P0DMV8;P0DMV9	1.00181e+16	9853154548704324	2.39494e+16	2.48607e+16	8382520132435757
HSPA1L	P34931;Q53FA3	1.0312e+16	9867548281834804	6356169150914177	8591810588781294	1.91306e+16
HSPA2	P54652	1.04181e+16	1.00208e+16	5610283548842233	1.08307e+16	1.48468e+16	*
HSPA4	P34932	1.01254e+16	9952733173848776	2481762553303629	1.08072e+16	5077873072433078
HSPA4L	O95757	1027437831235835	1.00932e+16	2566856225979744	2907789638620025	9343314961726712
HSPA5	P11021	1036461371083515	1.01921e+16	2421501457829358	1.61872e+16	2.92391e+16
HSPA6	P17066	1.05037e+16	9949331780398152	7822425814925016	2468552066848588	2188093171736091	*
HSPA8	P11142	1003306281581644	9822037201062888	3.06679e+16	5006735576860239	3.15999e+16	*
HSPA9	D6RCD7;P38646	1034379393062765	1022375676372069	1.684e+16	2210739528160564	3.59819e+16
HSPB1	P04792	1.10901e+16	1.08637e+16	2976221830776227	3834013196330608	1.11365e+16
HSPB11	Q9Y547	1048547030319688	913423839171731	1.99035e+16	6840381070312248	3857391988385136	*
HSPB8	A0A6Q8PGM6;Q9UJY1	1.05094e+16	1.02798e+16	3187513680037445	7731232803878461	1.77751e+16
HSPBP1	Q9NZL4;Q9NZL4-3	9831434595836416	9774186229369680	842535616444013	3.19492e+16	4589714364832249
HSPD1	P10809	9860824705023808	9734902778174340	1.85417e+16	1.41599e+16	2664003816473214
HSPE1	P61604	9915028827596316	9843199379263524	1.04896e+16	4.21574e+16	5544613833937814
HSPH1	Q92598	1.03168e+16	1019428098607451	1723272215934613	1554369383634876	2.84107e+16
HTATIP2	Q9BUP3;Q9BUP3-3	9980943107234724	9936480337100652	6441227170960473	8464224190438336	8885966645142874
HTATSF1	O43719	9392901691290976	9757366642453336	-5492093031995784	1848238743272333	6976195256469099
HTRA2	A0A0C4DG44;A0A8Q3SIX7;O43464;O43464-3	1.01566e+16	1.0086e+16	1.00599e+16	5525772403400302	6667135649116889
HUS1	O60921;O60921-2	1226508081277402	1254401564273617	-3244252402007987	833007748445138	8791498035045812
HUWE1	Q7Z6Z7;Q7Z6Z7-2;Q7Z6Z7-3	1.04737e+16	1.0265e+16	2.90448e+16	7015120428907674	1.67007e+16
HYCC1	Q9BYI3	8683638866542305	1.10966e+16	-3537450591545736	1.14178e+16	2.31825e+16
HYCC2	A0A804HIT6;Q8IXS8	8234369969502189	1.04026e+16	-3.37212e+16	7593186751604669	1.75148e+16
HYOU1	A0A087X054;A0A494C039;Q9Y4L1	1.00691e+16	100924621809484	-3.34296e+16	6432105399739343	7386108017325411
HYPK	Q9NX55	1.00487e+16	1003305591501372	2.25233e+16	885076720787223	9166850922932872
IAH1	F8WF34;Q2TAA2	6841296694144481	8775050552682688	-3591376384003154	7304932255759214	1.71488e+16
IARS1	A0A804HL54;P41252	9632422163766214	1.06715e+16	-1.47797e+16	2429781582120493	8278459372711415
IARS2	Q9NSE4	9283701196069848	9954128237355946	-1.00595e+16	5953076916873019	701027845165528
IBA57	Q5T440	7241032983633077	1.05329e+16	-5406389613473562	2008060497741604	7356519211017035
ICAM1	P05362	1.01488e+16	1.17666e+16	-2.1339e+16	278973289104473	4180650670054647
ICMT	O60725	1.30256e+16	1.32087e+16	-2.0131e+16	6503689702770203	7444088078711301
IDE	A0A3B3ISG5;A0A7I2V2P6	1.05879e+16	1.02934e+16	4.06927e+16	2.00571e+16	7356519211017035
IDH1	O75874	9501106084561894	9823337241851418	-4811775206612478	1020606044162274	1.44557e+16	*
IDH2	P48735;P48735-2	9029111994224652	1001406109649404	-1493711506264985	2581978668267716	3.9748e+16
IDH3A	P50213	930620086328088	9473366036353272	-2.56848e+16	2.4247e+16	3822821017799948
IDH3B	A0A087WZN1;O43837	9892808100713844	1.02229e+16	-4.73595e+16	1.50646e+16	1.74078e+16	*
IDH3G	P51553	1.08249e+16	1.0584e+16	3247088095605194	2.29611e+16	7948979285319427
IDI1	A0A8Q3WKR8;Q13907;Q13907-2	9953117748393340	968949402267242	3.87272e+16	1.84558e+16	319282748489656
IFI35	P80217;P80217-2	962132538251903	9681609467073116	-9011254844701298	7592825382546565	8266225063003779
IFIT3	A0A7P0T7D6;A0A7P0T855;O14879	7858592571424774	1.02203e+16	-3.7909e+16	3503427315636492	1.04707e+16
IFIT5	Q13325	9234995004065518	9855146169477434	-9376608843930204	1.00215e+16	1.44557e+16	*
IFITM3	Q01628	771154938868317	1.02656e+16	-4.12729e+16	4.93362e+11	1.04469e+16	*
IGBP1	P78318	1.01096e+16	9855563419997804	367149992021746	7443332914391844	1.72632e+16
IGF1R	C9J5X1;P08069	1.02708e+16	1068475518474819	-5700040449391547	7731707492729392	836794818086097
IGF2BP1	Q9NZI8	73006499407275	8690328191182761	-2.51386e+16	4911026099251421	3115383428172138	*
IGF2BP2	F8W930;Q9Y6M1;Q9Y6M1-1	6644878685021057	9042402826855124	-4444633286250255	2462843570004071	8348345883542661
IGF2BP3	O00425	7893771575348069	8703942624796828	-1.40954e+16	8986972086713136	4.5788e+16	*
IGF2R	P11717	1172664127460361	1.03296e+16	1.83003e+16	1.94487e+16	3.30518e+16
IGHA1	P01876	1.07698e+16	9199501033184604	2.27368e+16	4304092484173399	1.19841e+16
IGHA2	A0A0G2JMB2	1.07772e+16	9332127559775548	2077012915741296	6.00515e+16	1.5111e+16
IGHG1	A0A0A0MS08;P01857	1.14398e+16	9791232438876932	2.24497e+16	1.59028e+16	1767676134083796	*
IGHG2	A0A286YEY4;A0A286YFJ8;P01859;P01861	1.20785e+16	1.04339e+16	2.11157e+16	1570967430219645	1.76473e+16	*
IGHG3	A0A286YES1;A0A4W9A917;P01860	1.1576e+16	9921705715746504	2224774954159393	1082906844715689	1.48468e+16	*
IGHM	P01871;P01871-2	1.08512e+16	9152197469740648	2.45663e+16	6578476283740553	1.60166e+16
IGHV3OR16-12	A0A075B7B8;A0A075B7E8;A0A0B4J1X5;A0A0C4DH42;A0A0J9YY99;P01764;P01767;P01768;P01772;P0DP02;P0DP03	1.0424e+16	8060494898215083	3.70973e+16	1.47901e+16	2744788187391106
IGHV3OR16-9	A0A0B4J2B5;A0A4W8ZXM2	1.26585e+16	1020179708424885	3112827775385228	9859842546922896	2.10466e+16
IGKC	P01834	1.10236e+16	9476596363636364	2.18159e+16	3.04682e+16	9643723786959788
IGKV2D-29	A0A075B6S2;A0A0A0MRZ7;A2NJV5	1071718171966668	1.03162e+16	5501747344136761	106289867860623	2.21415e+16
IGKV3-20	P01619	1.0904e+16	9020951249673120	2735043536015552	4.30177e+16	1.19841e+16
IGKV3-7	A0A075B6H7;A0A0C4DH55;A0A0C4DH90;P01624	1.04735e+16	9946877579891058	7442443359116725	1492455535362474	2762477793819964
IGKV4-1	P06312	1030279299549152	1035672412217925	-7.53225e+16	8946232853302978	9227300568372652
IGLC2	P0DOY2;P0DOY3	6361853147493302	9681443677503000	-6057751252257919	1.84965e+16	3.19855e+16
IGLL5	A0A0B4J231;B9A064	1.05316e+16	1.0195e+16	4686154235858733	1.46164e+16	2728094902771774
IK	Q13123	8736222548720456	914691284605081	-6627529649414883	3020380802384699	2.42804e+16	*
IKBIP	Q70UQ0-4	1.03672e+16	1.07409e+16	-5109376063938759	9172201408093236	2.00204e+16
IKBKG	A0A087WUW6;A0A087X0G7;A0A087X1B1;A0A8I5KQX1;A0A8I5KQX5;C9J2V2;D3DWY0;Q9Y6K9;Q9Y6K9-2	1.11171e+16	1031305324390669	1.08314e+16	2598924596095161	3.99218e+16
IL18	Q14116	1.00046e+16	9458636955679938	8096238935610862	1.70033e+16	6689693578551448
ILF2	Q12905	8756808058227705	9492857780633460	-1.16437e+16	1.35679e+16	1.6687e+16	*
ILF3	Q12906;Q12906-7	8523361595254704	9394534437734618	-1.40399e+16	1.76111e+16	1.8748e+16	*
ILK	A0A0A0MTH3;Q13418	9933166667308676	1.03992e+16	-6615116392524184	7707530539318474	4.14277e+16	*
ILKAP	Q9H0C8	9407369897810944	966720180589115	-3930692645755021	4.22496e+16	555329582747849
ILVBL	A1L0T0	1091784250269687	1.09127e+16	6.82461e+11	9653721706449756	9742091111964440
IMMT	Q16891-2	1.11238e+16	1.10978e+16	3.37562e+16	8419023682964449	8860478453616909
IMPA1	P29218;P29218-3	979174533645495	9218745049583372	869956674006504	6066524660958634	1.51842e+16
IMPA2	O14732;O14732-2	1.08272e+16	9231256315841976	2.30063e+16	8.43887e+10	4398833737076424	*
IMPDH1	P20839;P20839-3;P20839-5;P20839-6;P20839-7	1005399309516774	1049200580812335	-6.15219e+16	8.51722e+10	4398833737076424	*
IMPDH2	A0A7I2V2T3;P12268	1.00855e+16	1045942420929474	-5251761274400779	9.54137e+11	1.41781e+16	*
IMUP	Q9GZP8;Q9GZP8-2	9661550505368818	9685151030504824	-3519812139758257	8182910879648715	8693947575047482
INA	Q16352	4903629728298679	9076551037555338	-8882941520627905	1.19061e+16	2.38404e+16
INCENP	Q9NQS7;Q9NQS7-2	6171028206868024	8125202539164307	-3968928869865552	4507490948302504	1.23715e+16
INF2	A0A087X118;A0A6Q8PF29;A0A6Q8PF44;A0A6Q8PFW4;A0A6Q8PGC7;A0A6Q8PGN3;A0A6Q8PH25;A0A6Q8PH63;A0A6Q8PH71;A0A6Q8PHA2;A0A6Q8PHG2;Q27J81;Q27J81-2	1.07509e+16	1043646335367839	4282543787430997	1.36166e+16	5.87614e+16
INHBE	P58166	6778321102109719	7347528741072649	-1.16331e+16	8037761573373756	8574287219959158
INPP5A	Q14642	1177540543215121	109932382461701	9916031392232068	1.04327e+16	2.19256e+16
INPP5D	H0Y5Q9;Q92835;Q92835-2;Q92835-3	1124982989751065	1.19689e+16	-8938197760668157	661294568385238	7520361163027613
INPPL1	O15357	6827992352593236	999331336082285	-549501651566264	135875544380236	2.58971e+16
INTS11	A0A087WYI0;C9IYS7;Q5TA45;Q5TA45-2;Q5TA45-3;Q5TA45-4;Q5TA45-5	1.05366e+16	1.13427e+16	-1.06364e+16	7403437843109717	1723670108057705
INTS13	Q9NVM9	1.01568e+16	1016803410536273	-1.58994e+16	9400563665296268	9570044981377332
INTS14	B4DJL6;B4DVT3;H3BRY6;Q96SY0;Q96SY0-3;Q96SY0-4	1.00993e+16	1017196828709431	-1034132837993171	3.24129e+16	4626505760566502
INTS3	Q68E01;Q68E01-2	1.09547e+16	1.03683e+16	7936673312843147	1.1187e+16	2.28653e+16
INTS4	A0A8C8UVZ7;A0A8Q3SHK8;A0A8Q3SHL8;A0A8Q3SHM4;A0A8Q3SHR8;A0A8Q3SHT4;A0A8Q3SII1;A0A8Q3WKB5;A0A8Q3WKB9;A0A8Q3WKC2;A0A8Q3WKC3;A0A8Q3WKC7;A0A8Q3WKC9;A0A8Q3WKW5;A0A8V8TLR7;F8WAA7;Q96HW7;Q96HW7-2	6293005171255797	1.01246e+16	-6860505641686186	1.11831e+16	2.28653e+16
INTS6	Q9UL03;Q9UL03-3	1.23816e+16	1.08266e+16	1.93618e+16	3.59212e+16	2622866079831981	*
IPO4	Q8TEX9;Q8TEX9-2	1.05966e+16	1.03521e+16	3367550964845184	1.77821e+16	678443078978725
IPO5	O00410	1008598252894374	1.00574e+16	4088457110974318	7663335404396943	8317330968124308
IPO7	O95373	1.08021e+16	1.0481e+16	4354370157050049	3.47982e+16	257680672110533	*
IPO8	O15397	1.13265e+16	1.08494e+16	6.20874e+16	5962200466148183	7017765140116052
IPO9	Q96P70	1.0727e+16	1.05696e+16	213304937107092	2.92118e+16	9365581443261542
IQGAP1	P46940	9744924088483588	9901590790432052	-2300938017727689	7819682815811758	1.79044e+16
IQSEC1	A0A0C4DGT3;A0A2R8Y695;A0A2R8Y7T6;A0A3B3IRZ4;A0A3B3IU98;Q6DN90;Q6DN90-2;Q6DN90-3	1.29602e+16	1.33175e+16	-3923389191683996	3959731544410887	5305211929874277
IRAK1	D3YTB5;P51617;P51617-2;P51617-3	1.34834e+16	1213852522310646	1.51593e+16	1.40633e+16	598655285356249
IREB2	P48200	1.10185e+16	1.12485e+16	-2980690147345267	881941407110646	9141022660581464
IRF2BP1	Q8IU81	9760734699937432	1.04104e+16	-929667625343978	2.2073e+16	7770502991211775
IRF2BP2	Q7Z5L9;Q7Z5L9-2	8871533090568936	9712974600298132	-1.3073e+16	3.4598e+16	4829357601048102
IRF2BPL	Q9H1B7	7615696268390677	9343298178898696	-2949559685913389	7017116183112078	1.67007e+16
IRGQ	Q8WZA9	7722428500626204	9512139984784262	-3007153380812079	3291203449095089	1.00856e+16
ISCA1	Q5TBE2;Q9BUE6;Q9BUE6-2	1.01549e+16	1.07653e+16	-8421697601788825	1.30718e+16	5.75458e+16
ISOC1	Q96CN7	9457489488546662	9610585934108586	-2.31671e+16	4524374528943036	5829832599328306
ISOC2	K7EKW4;K7ENV7;Q96AB3;Q96AB3-2	9767665370675138	9392762145267404	5.64643e+16	5121352565842603	632514672392634
IST1	H3BMU1;H3BUI0;P53990;P53990-2;P53990-3;P53990-4;P53990-5	9029197114276604	9686319640510216	-1.01351e+16	1.12154e+16	2.29012e+16
ISY1	Q9ULR0;Q9ULR0-1;Q9ULR0-2	7631571796790236	8881874167030083	-2.18884e+16	5896431963974993	1492611438579444
ISYNA1	Q9NPH2;Q9NPH2-3	1.0435e+16	1.00992e+16	4719091074410338	63095286032866	1559886376819542
ITCH	A0A1W2PNZ8;A0A590UJQ1;A0A590UJW8;A0A590UK44;A0A590UK95;A0A8V8TKK4;Q96J02;Q96J02-2;Q96J02-3	7137022745538524	1.06293e+16	-5746534042395604	4.72072e+10	3570482157873212	*
ITGA1	P56199	1017945052113617	9597287487818852	8496107292740933	2300855237632117	3.69515e+16
ITGA3	P26006	1.08589e+16	1.03838e+16	645355550922843	4.38331e+16	5697769412876391
ITGA6	A0A8C8KBL6;P23229;P23229-2;P23229-3;P23229-4;P23229-5;P23229-6;P23229-7;P23229-9	9040047814779408	1.03784e+16	-1991801420148834	848732479877795	1.89865e+16
ITGAV	A0A8V8TKF7;A0A8V8TKG0;A0A8V8TKI2;A0A8V8TKT8;A0A8V8TKU8;A0A8V8TLN8;A0A8V8TLW4;A0A8V8TLW9;P06756;P06756-2;P06756-3	1019943663615286	1.07356e+16	-739099586742098	5759028479554807	684137043784421
ITGB1	A0A7I2V2F9;E7EUI6;H7C4K3;P05556	1.04049e+16	1.02903e+16	1597278147247493	3881490071049895	5.2384e+16
ITGB4	P16144;P16144-2;P16144-3;P16144-4	114138718923729	1075148754707496	8625199456627557	1.36254e+16	5.87614e+16
ITIH2	P19823;Q5T985	7549472653685751	1.14146e+16	-596436212136795	3.7812e+10	9468516705690924	*
ITM2B	A0A3B3ITP9;A0A3B3IU60;Q9Y287;Q9Y287-2	9197517391356108	1061674255004354	-2070247792190277	1.11793e+16	2.28653e+16
ITPA	Q9BY32	7101703038445399	8837503337438742	-3154738202021587	1323310806959122	2537643958627104
ITPKA	P23677	9136589733944902	9441081067423932	-4729629288076422	5863569189655897	6936732847582481
ITPR1	A0A3B3IU04;A0A3F2YNW8;Q14643;Q14643-3;Q14643-6	1.03118e+16	107370689753271	-5.82985e+16	322407870861628	4610134286250019
ITPR3	Q14573	801842932451347	9990419100917504	-3.17226e+16	2.55943e+16	3.95158e+16
ITPRID2	E9PHV5;P28290;P28290-2	1.28323e+16	9455105457333480	4406145019099291	2359800221644355	8098666076713001
ITSN1	F8W7U0;Q15811;Q15811-10;Q15811-11;Q15811-12;Q15811-2;Q15811-3;Q15811-4;Q15811-7;Q15811-8;Q15811-9	1.15817e+16	1.16289e+16	-5872043512481063	9800813205714512	985901280907386
ITSN2	Q9NZM3;Q9NZM3-2;Q9NZM3-3;Q9NZM3-4	835839948336534	1035180878056282	-3.08584e+16	6485745540092845	1.58743e+16
IWS1	Q96ST2;Q96ST2-2;Q96ST2-3	9358083781156184	9934376726512056	-862163120468431	2892079096638188	4282501739252702
JAK1	A0A0A0N0M2;A0A5F9ZH07;A0A5F9ZHN8;A0A5F9ZHW0;A0A5F9ZI39;A0A8V8TPQ9;P23458	1.1841e+16	1.29029e+16	-1.23912e+16	6.2168e+11	1.18595e+16	*
JCHAIN	P01591	1.08999e+16	9462426708751818	2040383570392479	3893360275658253	1.12583e+16
JMJD6	B2WTI3;B2WTI4;K7EJU9;Q6NYC1;Q6NYC1-2;Q6NYC1-3	9408828186014568	1.00585e+16	-9632160564577700	2618019064500138	4.01423e+16
JPT1	Q9UK76	9716243707096044	907755915460396	9809425025088082	1410205122187677	2.65905e+16
JPT2	Q9H910;Q9H910-3	9736912598862868	9581576938184526	2.32013e+16	4469816426414007	5778288329018108
JUP	P14923	9849193918244472	1004830544893039	-2887466425460741	5579463772303253	6712861565598724
KANK2	Q63ZY3;Q63ZY3-2;Q63ZY3-3	1051134208832012	1.00331e+16	6717746541647873	6991167360705236	1.66927e+16
KARS1	Q15046	1.00416e+16	1.04074e+16	-5163102125496065	1.78712e+16	1892108347086972	*
KATNA1	O75449;O75449-2	8249954655283438	9316660325909144	-1754267055521028	1.66249e+16	2.97392e+16
KAZN	Q674X7;Q674X7-2;Q674X7-5	6097385718373318	7237468663240706	-2.47294e+16	1.51053e+16	2783766973065892
KCTD10	F5GWA4	8783029827521363	1.11469e+16	-3.43854e+16	941170245132611	2.04392e+16
KCTD5	H3BSS5;Q9NXV2	1128547373267624	1.001e+16	1.73029e+16	5203666235693117	323605381911312	*
KCTD9	Q7L273	1.03344e+16	1055269704223998	-3015355954486401	4.57778e+16	5881951070149962
KDM1A	A0A8I5KRB8;A0A8I5KXU4;A0A8I5QKM3;O60341;O60341-2;R4GMQ1	1.02231e+16	1.02056e+16	2.46715e+16	8956714320052412	9233629907893256
KDM3B	Q7LBC6;Q7LBC6-2	8439905999021671	8706219220342631	-4.48194e+16	7344491644687607	8081039780527934
KDM4A	O75164	9497685856350632	1.05514e+16	-1.51783e+16	2168501831093968	7665780680035855
KDM4C	Q9H3R0	9871412941036280	9889124112142136	-2.58615e+16	9066946845463152	9317767505590014
KEAP1	K7EJ49;K7EJD8;K7ESE0;Q14145	1.12262e+16	1.01785e+16	1.41344e+16	175038405581927	3.07079e+16
KHDRBS1	Q07666;Q07666-2	1002810174730506	1.05626e+16	-749152278781271	1.32864e+16	5806803465317078
KHK	P50053-2	8172089529975785	7789776695068578	6912303772543277	300874358051419	4.40057e+16
KHSRP	M0R0C6;Q92945	9916671155119182	1.01497e+16	-335106736227071	3.1196e+16	2455670484856489	*
KIDINS220	A0A1W2PPB7;A0A8I5KPM9;A0A8I5KQK7;A0A8I5KT58;A0A8I5KTG3;A0A8I5KTL1;A0A8I5KZ42;A0A8I5QJC0;A0A8I5QL22;E9PH70;F8WAY8;H7C584;Q9ULH0;Q9ULH0-3;Q9ULH0-4	9872975484479436	1236636363739117	-3248644843497561	2.35116e+16	3739247972194801
KIF11	A0A7I2V3A9;P52732	1.00335e+16	1037405584141434	-4814891477019779	1.70279e+16	1.85381e+16	*
KIF14	Q15058	7623429161874353	8690680339327265	-1890290259931803	2889675659409495	4.28044e+16
KIF1B	O60333-3	6824112406090652	8916221997713808	-3.85791e+16	6233496679554226	3631204736989291	*
KIF1C	O43896	7187335564622563	1.03131e+16	-5209556302609452	9400341871290448	2.04319e+16
KIF20A	O95235;O95235-2	8338637675457276	8646431839479631	-5229318965637539	7906895330296949	8472758144792965
KIF21A	A0A1B0GV47;H0YHT2;H0YIM6;Q7Z4S6;Q7Z4S6-2;Q7Z4S6-3;Q7Z4S6-4;Q7Z4S6-5;Q7Z4S6-6	8987163158989224	1.03498e+16	-2.03672e+16	1916870647043044	7152376379054881
KIF23	A0A2U3TZL8;A0A7I2V5Y5;H7BYN4;Q02241;Q02241-2	9512179804053452	1.0213e+16	-1.02559e+16	2682477343326374	4073349347888057
KIF2A	A0A6Q8PFA6;A0A6Q8PG37;A0A6Q8PGH7;A0A6Q8PH57;D6R9M0;O00139;O00139-1;O00139-2;O00139-4;O00139-5	758052214385084	931304833186429	-2969562415085993	7.57895e+11	1.30243e+16	*
KIF2C	Q99661	515156671783795	9405372780693348	-868473867918815	1473447165444977	2.73927e+16
KIF4A	O95239;O95239-2	8268003867176272	9920970981386094	-2.62942e+16	1.20284e+16	2.39831e+16
KIF5B	P33176	1.01173e+16	1.02482e+16	-1.85424e+16	1.6415e+16	2.95275e+16
KIFBP	A0A1B0GUA3;A0A6Q8PH45;A0A6Q8PHL8;Q96EK5	8751399759903962	1.02686e+16	-2.30649e+16	3782368170725029	1.10319e+16
KIFC3	B7Z896;F5H3M2;Q9BVG8;Q9BVG8-2;Q9BVG8-5;Q9BVG8-6	1.11902e+16	1152393531971692	-4.2393e+16	27614794950909	4157913928720822
KIAA1671	Q9BY89	1.18624e+16	9480338782873184	3233838778593972	2.28881e+16	2.1164e+16	*
KLC1	G3V5R9;Q07866-4;Q07866-6;Q07866-7;Q07866-9	1.00873e+16	9910288454786482	2.55461e+16	1.99747e+16	3.36487e+16
KLC2	Q9H0B6	9805743861986482	9609923436594272	2.91021e+16	1.41468e+16	2663932781181752
KLC4	Q9NSK0;Q9NSK0-3	8490855251994373	9429285861799772	-1.51239e+16	1.099e+16	2.26423e+16
KLHL13	A0A0C4DG80;Q9P2J3;Q9P2N7;Q9P2N7-2;Q9P2N7-3;Q9P2N7-4;Q9P2N7-5	1.0244e+16	1016078054445439	1.17683e+16	4.68494e+16	5958176778583838
KLHL28	Q9NXS3	6254668750539846	9330606820782136	-5770374297606088	5525382780305125	1.41732e+16
KLK7	P49862	1.26826e+16	9806802411392124	3.70995e+16	1.28264e+16	567012046800365
KLRD1	F5GX94	1098514161005923	9478922699360656	2.12758e+16	8775830956376855	1.93874e+16
KMT2C	A0A7P0TA60;A0A7P0TAI3;A0A7P0Z448;A0A804HJV8;A0A804HKS3;Q8NEZ4;Q8NEZ4-2;Q8NEZ4-3	7151833147245781	1.0154e+16	-505660798179622	2.52494e+16	3918332758291251
KNL1	Q8NG31;Q8NG31-2;Q8NG31-3;Q8NG31-4	1.358e+16	1.13911e+16	2535673687550497	1.04204e+16	1.46127e+16	*
KPNA1	P52294	6059476980140381	9722653672610436	-6821568587581818	3.64367e+12	9185089593145474	*
KPNA2	A0A7I2V351;A0A7I2V487;A0A7I2YQE1;P52292	1018349754561909	1.01217e+16	8777501069899388	3095206277663008	4484055999081236
KPNA3	O00505	1046347260445334	9939753864883216	7407969859289927	1.00973e+16	4.87042e+16	*
KPNA4	A0A7I2YQ95;H7C4F6;O00629	1.14027e+16	1.07711e+16	8221614251453091	2.84072e+16	9263154120783676
KPNA6	O60684	9661407310083058	1.00713e+16	-599445102452427	3750516289242399	2.68301e+16	*
KPNB1	Q14974	1.00287e+16	1015780303431861	-1845501896717666	2.19734e+16	3.58188e+16
KTN1	Q86UP2	9513017261187744	1025121734782589	-1078203411383527	1726530732065554	6700571909199914
KYAT3	Q6YP21;Q6YP21-3	9213909339934294	933565152364928	-1.89373e+16	3023145350265506	4.40997e+16
KYNU	Q16719	9521302678968994	933544401385648	2.84403e+16	8514506447540858	1.90131e+16
L1CAM	P32004;P32004-2;P32004-3	8681265701035062	9725949656700138	-1.63934e+16	7668191354953653	4136915973022767	*
L1RE1	Q9UN81	6717172512949796	8057495631815045	-2.62477e+16	2.69959e+16	2.27254e+16	*
LACRT	Q9GZZ8	1.13379e+16	1.00715e+16	1.70877e+16	1.61631e+16	2.92338e+16
LACTB	P83111	8999512041551332	1.04927e+16	-2.21469e+16	1.94032e+16	720178665606343
LACTB2	Q53H82	7509229013381942	7365266997100908	2.7927e+16	9466270694294998	9602772425087444
LALBA	P00709	7936149660787998	9304738428614774	-2.29526e+16	4.08152e+16	5415082738968315
LAMA1	P25391	1.32131e+16	1.14969e+16	2.00723e+16	1.282e+16	1.63041e+16	*
LAMA5	O15230	9402571899755012	9602119621732516	-3.02975e+16	1695416498795343	6685371389570091
LAMB1	A0A7I2V4J9;A0A7I2V5X5;G3XAI2;P07942	1.05103e+16	1.07813e+16	-3673003663295762	3.31667e+16	4689846604082586
LAMC1	P11047	1.40548e+16	1.29973e+16	1.12845e+16	547582854155355	6621968553249367
LAMP1	P11279	9677982656966826	1.04243e+16	-1.07174e+16	4343672663702002	5663624917111446
LAMP2	P13473;P13473-2;P13473-3	1.13728e+16	1.01184e+16	1.68594e+16	9926914345544838	2.11578e+16
LAMTOR1	Q6IAA8	9425681357669728	9829162441968196	-6047157676845785	1595993834915922	2897142687899241
LAMTOR2	Q9Y2Q5	9373613842443024	9799982790590164	-6417385331975303	1.8596e+16	3210523603070605
LAMTOR3	Q9UHA4	7817688336050773	9863621141002554	-3353753167244005	1727923329965681	6700571909199914
LAMTOR4	Q0VGL1	9689270827973036	9908331767043472	-3.22541e+16	4.45708e+16	5768863102860728
LAMTOR5	O43504	9515121979665196	9703892639353508	-2834143771608311	5397010977600709	6550972052203785
LANCL1	O43813	1.04136e+16	9892525842468092	7405747401606434	2.4135e+16	2165503231193294	*
LANCL2	Q9NS86	1.0814e+16	9868243849883284	1320296512145657	3729814310216577	1.09465e+16
LAP3	P28838;P28838-2	9707617413334708	9722597022434652	-2.22447e+16	9162214218824952	937925482637749
LARP1	Q6PKG0	7958083991281755	8532176979488244	-1.00493e+16	2614317140019165	2.22938e+16	*
LARP1B	A0A3B3ISF0;Q659C4	6366174748184587	9407288020946384	-5633521169559922	2.11707e+16	7577665534928399
LARP4	Q71RC2	8586453469621681	9331957601687864	-1.20117e+16	2277162788893489	7898267330846787
LARP4B	A0A8I5KVU2;A0A8I5KWN8;Q92615	9143823108764266	9673761686890788	-8127950317150308	4277786059420142	560186269685971
LARP7	A0A8I5KSZ3;A0A8I5KUI4;A0A8Q3SHF1;A0A8Q3SHG9;A0A8Q3SHH4;A0A8Q3SHN7;A0A8Q3WK75;H0YA82;Q4G0J3;Q4G0J3-3	7741335753378287	9947170877683662	-3617037379689773	1.6164e+16	2.92338e+16
LARS1	A0A6I8PIV1;A0A6I8PL42;Q9P2J5	976813610927753	1.05182e+16	-1.06733e+16	3.36015e+16	2.52757e+16	*
LAS1L	Q9Y4W2;Q9Y4W2-2	1147510696635441	1.10469e+16	5486721931506503	1.32108e+16	577972786057925
LASP1	Q14847	1.01121e+16	9418178694269476	1.02557e+16	1.27619e+16	1.63041e+16	*
LBR	Q14739	1143466974356515	1.16804e+16	-3067317993709228	5382789520989669	6539332651001506
LCLAT1	Q6UWP7;Q6UWP7-3	1.03278e+16	1.12381e+16	-1.21875e+16	3662617526316876	5021995137941613
LCMT1	I3L4A2;Q9UIC8;Q9UIC8-2	9366130112120100	8115395238728335	2.06792e+16	7969510795113971	1813588297544743
LCN1	P31025	1142875413724411	1.01005e+16	1.78238e+16	6717844696236396	1.62479e+16
LCN2	P80188;P80188-2;X6R8F3	1.14728e+16	9456834463048178	2787820414420328	4571308497060849	1.24981e+16
LDHA	P00338	9372822692159298	9723295598734796	-5296179035364982	1.33879e+16	5839122913614804
LDHAL6B	Q9BYZ2	8558230252014577	9190459948640900	-1.02825e+16	1.9464e+16	3.3052e+16
LDHB	A0A5F9ZHM4;P07195	9153411348702208	9570122624834292	-6422789458492488	2.54902e+16	2.21205e+16	*
LEMD2	D6RBV0;Q8NC56	7784889692624717	7247433249110391	1.03206e+16	5535461780039501	6673833620786639
LEMD3	Q9Y2U8	8558890768214968	9304501532128	-1.20505e+16	3.41624e+16	4.79155e+16
LEO1	Q8WVC0;Q8WVC0-2	8080861843546838	1074795968324451	-4114817415428828	4359998722138903	1209999645364237
LETM1	O95202	9948131521475372	1.01895e+16	-3458609201282039	7683278366450823	1768406732713002
LGALS1	P09382	7974330257941799	9553011226555412	-2.60592e+16	1.61175e+12	5724538833494288	*
LGALS3	P17931	8334865636513169	9870473599151536	-2439603666603961	4414327079063981	2.95264e+16	*
LGALS3BP	Q08380	9958140273633838	1.01937e+16	-3372654380615841	3.43188e+16	4806227783621075
LGALS7B	P47929	1.23117e+16	938277870491625	3.9194e+16	4.8001e+16	3.08459e+16	*
LGALS8	F6V2D4;H7BXD8;O00214;O00214-2	7616671166214343	1.03262e+16	-4.3907e+16	5.76458e+09	1.50435e+16	*
LIG1	A0A8V8TP03;A0A8V8TPH8;A0A8V8TQC4;P18858;P18858-3	9996285701253088	9781165148249864	3138580372083506	8475704943943063	8893610118334706
LIG3	P49916;P49916-3	7447561759330005	1.00453e+16	-4.31688e+16	2.05072e+16	3431373974917219
LIG4	A0A0C4DGV9;P49917	8586094063581629	1.09546e+16	-3514617812552843	3.52071e+16	1.0515e+16
LIMA1	Q9UHB6	9189584849313700	1.00533e+16	-1.29597e+16	1.06866e+16	2.22397e+16
LIMCH1	D6RD46;Q9UPQ0;Q9UPQ0-10;Q9UPQ0-2;Q9UPQ0-4	1.02578e+16	1.00777e+16	2555040268649119	6895667560314804	7746793373819189
LIMS1	P48059-2	963447648507562	1.02889e+16	-948039063614564	1.57366e+16	6392778904629322
LIN7C	Q9NUP9	1.09437e+16	1.04761e+16	6299782640843492	3.05427e+16	9652852744219344
LIN9	C9J5J4;H0Y322;H7C4T7;Q5TKA1;Q5TKA1-2;Q5TKA1-3	9845150528640066	1.32997e+16	-4339068675878399	2538112078142979	3.93157e+16
LIPA	A0A0A0MT32;P38571;P38571-2	8151400564829328	924061360154362	-1809406907015808	2.7973e+16	4.18508e+16
LLPH	Q9BRT6	6949811927132751	1056311900580982	-6039900448876306	9.12076e+10	4574163210991714	*
LMAN1	P49257	6640346722790417	1072104576043572	-6911151587811779	5.25627e+10	1.07538e+16	*
LMAN2	A0A8Q3WK65;D6RBV2;Q12907	9601230286606832	1.01228e+16	-7631526806295329	1.66453e+16	6619058758420414
LMF1	H3BVI4	6958198993376244	9565297806548564	-4590959479020921	5.06025e+16	1336044392418501
LMNA	A0A6Q8PFJ0;P02545	1.01802e+16	1.0235e+16	-7747419882166295	2.44208e+16	3.83755e+16
LMNB1	P20700	1.08343e+16	1.04173e+16	5.66183e+16	1.48461e+16	6176153551288945
LMNB2	Q03252	1.08077e+16	1.0341e+16	6368302731352461	2609172636817746	8707522550766868
LMO7	E9PMS6	8143649068065261	8991933060664656	-1.42956e+16	3236932906325459	4621851267123507
LMTK2	Q8IWU2	9421391138009808	1.06655e+16	-1.7894e+16	3755563496260791	5115732198991461
LONP1	K7EJE8;K7EKE6;P36776;P36776-2	9682132534896342	1.01312e+16	-6540159585477621	2.38318e+16	2.15198e+16	*
LONP2	Q86WA8	9473097095799432	1.05414e+16	-1541593565227201	2.36317e+16	3.75384e+16
LPCAT1	A0A0G2JQ62;Q8NF37	1.25177e+16	1.22614e+16	2984575807516711	2.22863e+16	3614796977621397
LPCAT3	B7Z3N5;F5GYT3;F5H0M4;F5H680;F5H7K7;Q6P1A2	119386936409528	1.21827e+16	-2918752868624768	9027662799099484	9282583904809458
LPCAT4	Q643R3	1.33324e+16	1.1138e+16	2594456986871442	1.64486e+16	6602846291388559
LPGAT1	Q92604	1.0993e+16	1.21695e+16	-1.46682e+16	1.30283e+16	2509141802611614
LPP	A0A087WZF1;Q93052	9706705464123476	9939165088826304	-3414295127126132	2.30756e+16	3.70172e+16
LRBA	A0A494BZW2;A0A494C1L5;E9PEM5;P50851;P50851-2	9776164491537048	9963849105164072	-274346134147547	8310631737862371	8779128313755834
LRP1	Q07954	9881355742045504	1.23346e+16	-3.19929e+16	8629434215909755	1919106121550199
LRPAP1	A0A3B3IRQ7;P30533	1073691023485764	9747629886241612	1.39456e+16	4.33576e+16	5658536742650464
LRPPRC	A0A804HKI2;A0A804HLG8;P42704	9835562373315208	1.01727e+16	-4861898121173642	7.95198e+11	1.30243e+16	*
LRRC40	Q9H9A6	8779957614803846	9595932817594676	-1282090819911089	6300173184837679	1559150185354353
LRRC41	A0A0B4J2G4;Q15345	8854912144527851	8533889823470538	5.32745e+16	807968635216546	8610335103528115
LRRC47	Q8N1G4	1.03217e+16	1.00625e+16	3668930837190467	9502574874720340	2052187893648171
LRRC57	A0A3B3ISV5;Q8N9N7	9049175380219060	9702543708570796	-100576696740158	3559926161419869	1.06022e+16
LRRC59	Q96AG4	1.02201e+16	1.02138e+16	8.88099e+11	9528894043130344	9645044520233508
LRRFIP1	Q32MZ4;Q32MZ4-2;Q32MZ4-3	1.00738e+16	1.02482e+16	-2.47747e+16	3331152159512244	4704044480004786
LRRFIP2	Q9Y608;Q9Y608-2;Q9Y608-4;Q9Y608-5	990451131561466	1.00163e+16	-1.61848e+16	3810638516933041	5174111612443548
LRWD1	H7C5S6;Q9UFC0	7255594772949918	8889398386848462	-2.92992e+16	1.4749e+16	6.1539e+16
LSM1	O15116	9670836199110020	9395162165093828	4172257577028351	703451885715545	1.67007e+16
LSM12	Q3MHD2;Q3MHD2-2	9381808738557424	9557592587953636	-2678118129653199	3.38949e+16	4.77052e+16
LSM14A	A0A140TA76;K7EMZ9;Q8ND56;Q8ND56-2;Q8ND56-3	8574997024300501	9599955963207692	-1628916172963437	2.00367e+16	3368613136635631
LSM14B	Q9BX40;Q9BX40-2	1022210836783583	9759936676655172	6674909840646914	2.67491e+16	4067595149362841
LSM2	Q9Y333	9117435231583860	9458385744234800	-5296593488410113	5917914392481703	3534434844773833	*
LSM3	P62310	9275952043225412	9333761723102952	-8963276683955312	6696916068898522	7595457833900706
LSM4	Q9Y4Z0;V9GZ56	7967085147780969	9074530356789888	-1.87771e+16	2.62169e+12	7.45159e+16	*
LSM5	B8ZZF8;Q9Y4Y9	8247807834923102	9355324909592536	-1817770391547262	3951360888078528	5303966200003983
LSM6	P62312	6848662189888387	8959941084170968	-3876670447776508	1.12685e+16	522696674947024
LSM7	Q9UK45	9127471042621824	9378978580869866	-3921562772412697	1.47482e+16	2.74062e+16
LSM8	F2Z2Y6;O95777	918401405357927	934630155417782	-2.52707e+16	6779911694877583	1.637e+16
LSR	A0A8Z5AA41;A0A8Z5ABK9;Q86X29;Q86X29-4;Q86X29-5;Q86X29-6;S4R3V8	9545043598142126	9893499747372464	-5172916591465404	6189933637396531	7187893426735352
LTA4H	P09960	9151369758727872	924308663821519	-1.4387e+16	5107610991927152	6311856594926024
LTF	E7ER44;P02788	1093233267597112	9683268250711496	1.75035e+16	3.6575e+16	1.08025e+16
LTN1	H7BYG8;O94822;O94822-3	1130314720900377	1.14989e+16	-2476814435355124	8614722806324274	8992231559183389
LUC7L	Q9NQ29;Q9NQ29-2	9014103889874060	9339914158223292	-5122521281620835	1.00599e+16	4.86513e+16	*
LUC7L2	Q9Y383	9087894216186466	9219344468718036	-2071813121270423	695033524566677	1.66392e+16
LUC7L3	J3KPP4;O95232	8043633243331301	800793351209226	6417306288574498	7844346643131148	8433285629390701
LUZP1	Q86V48;Q86V48-2;Q86V48-3	8237708884720473	8801532822978282	-9551165367739548	581057175299463	689050074805311
LY6K	Q17RY6	1.04644e+16	1.08926e+16	-5785671728321479	8334828329438467	8793721468652693
LYAR	Q9NX58	1.02693e+16	1058744633903634	-4.40128e+16	2.3218e+16	3715738428393101
LYN	P07948	1.04661e+16	1.04482e+16	2.47198e+16	9746447292573308	981598199382829
LYPD3	O95274	9186071929659904	1.10695e+16	-2690746187460463	1.55716e+16	1.76429e+16	*
LYPLA1	A0A087X1K9;O75608;O75608-2	9810550277632664	951376077128451	4.43183e+16	5817775476536393	6895684059090855
LYPLA2	O95372	8655232337141843	1.01863e+16	-2349870000770758	3294707020184333	4671775799559183
LYRM7	Q5U5X0	9139048182759836	9166149676253576	-4.27193e+16	9345299458514542	9525233022096048
LYZ	P61626	1.11597e+16	9867668052098992	1.77516e+16	1800258089629604	6853421281641907
LZIC	Q8WZA0;Q8WZA0-2	9066500195977400	9532220542673056	-7226657444333437	640881163730998	7363352491591906
M6PR	F5GX30;F5GXE0;F5GXU0;F5H883;H0YGE9;P20645	8039238608941766	1.12411e+16	-4.83651e+16	701086538329635	1.67007e+16
MACF1	H3BPE1;H3BQK9	9745963795930952	1.0014e+16	-3914068985236237	5486456470231489	6629142125943039
MACO1	A0A3B3ITD2;Q8N5G2	1.05333e+16	1.3415e+16	-3488908965295733	6009571807289105	1.51119e+16
MACROH2A1	A0A8I5KRC6;O75367;O75367-1;O75367-3	1222445437987011	9893215771182916	3.05259e+16	1.24431e+16	2.45443e+16
MAD2L1	Q13257	1.13593e+16	1.08967e+16	5.99869e+16	2.05894e+16	7471831739100482
MAGEB2	O15479	9531197976873208	1.02315e+16	-1022886701787872	1720296018710437	6700571909199914
MAGED2	Q9UNF1	1.08971e+16	1.08643e+16	4351659117096721	6284628703076836	7273698433498991
MAGEL2	Q9UJ55	9055807469901976	9492411859874148	-6793141179394861	1.05052e+16	2.20027e+16
MAGOH	P61326	6131767055237236	7794749223742983	-3461997183169705	5681342319536021	1448006240941653
MAGOHB	Q96A72	7423336813409895	8262882874575439	-1545773892397168	5.91589e+11	1.14401e+16	*
MAGT1	A0A087WU53;A0A8I5KUC4;A0A8I5KY62;A0A8I5KYH1;A0A8I5QJM4;A0A8I5QKX7;Q9H0U3	1.18632e+16	1.21337e+16	-3.25253e+16	4.68984e+16	5960820687987095
MAIP1	Q8WWC4	1.18968e+16	1.09412e+16	1.20806e+16	5.91904e+16	3534434844773833	*
MALSU1	Q96EH3	9850145500927998	1.00492e+16	-2886394308321892	5307694875558023	6477835100284792
MAN1A2	O60476	8759404125587305	1.16799e+16	-4151245924827822	5.06405e+16	1.33621e+16
MAN2A1	Q16706	9984183959891224	1.07464e+16	-1.06143e+16	8128147459023324	1841771240715023
MANF	P55145	1.12069e+16	9995671585386218	1.65016e+16	3224183699538181	9966360964848622
MAP1LC3B2	A6NCE7;H3BTL1;Q9GZQ8	856210208706264	8051715273459992	8866888081949377	6362733605957238	7328304819480256
MAP1S	Q66K74;Q66K74-2	9615259722372556	9619337267966140	-6.11674e+11	9966836978467404	997625965582828
MAP2K1	A0A8I5KRX5;A0A8I5KYB4;A0A8I5QJ96;Q02750;Q02750-2	8618411589204887	9343780062499096	-1.16584e+16	4.90978e+16	6156372488804849
MAP2K2	P36507	6011802080577967	9445573027791144	-6518408083117179	1802049134207868	3136735751488007
MAP2K7	O14733;O14733-2;O14733-3;O14733-4	641602839013364	9605103038252378	-5821205648567689	2.05826e+16	3.43658e+16
MAP3K20	C9J3F7;Q9NYL2;Q9NYL2-2;Q9NYL2-3	83462850720151	9292178929130816	-1.54883e+16	1940343041773932	3299243390416282
MAP3K6	O95382;O95382-3	8156988493949926	1.11123e+16	-4.46052e+16	3.19489e+16	9930393527546826
MAP4	A0A804HKE7;E7EVA0	1.0039e+16	1.00774e+16	-5499842131513456	6184017269280483	7186968478431077
MAP4K4	A0A0D9SEY1;E7EN19;E7ENQ1;G5E948;H7C360;O95819;O95819-2;O95819-3;O95819-4;O95819-5;O95819-6;Q8N4C8;Q8N4C8-2;Q8N4C8-3;Q8N4C8-4;Q8N4C8-5;Q9UKE5;Q9UKE5-2;Q9UKE5-3;Q9UKE5-4;Q9UKE5-5;Q9UKE5-6;Q9UKE5-7;Q9UKE5-8	1000884902433866	1.04828e+16	-6675258950033228	3719874948635794	1.09312e+16
MAP7	Q14244	8377636887971581	8931296297542236	-9232622997881174	2142916514650602	2.05286e+16	*
MAP7D1	D3DPS3;Q3KQU3;Q3KQU3-2;Q3KQU3-4	9354308048782500	9607993191520100	-3860418946388737	2.32332e+16	3715738428393101
MAP7D3	Q8IWC1;Q8IWC1-3;Q8IWC1-4	983748405658082	1.02795e+16	-6340225008732188	1.32227e+16	2537643958627104
MAPK1	P28482	9941760877012676	1.01072e+16	-238064947354707	1.9838e+16	7331057083956045
MAPK10	A0A1P0B7D2;A0A1W2PRF2;A0A286YEN5;A0A286YEQ0;A0A286YEQ7;A0A286YES0;A0A286YES9;A0A286YEV3;A0A286YEV8;A0A286YEW9;A0A286YEX7;A0A286YEY0;A0A286YF02;A0A286YF19;A0A286YF35;A0A286YF62;A0A286YF83;A0A286YF85;A0A286YF97;A0A286YFA6;A0A286YFB6;A0A286YFC0;A0A286YFD7;A0A286YFE2;A0A286YFI3;A0A286YFJ4;A0A286YFJ6;A0A286YFM6;A0A286YFN2;A0A3B3IRW7;C9J762;D6R9C1;D6RCB1;D6RJF9;D7R525;F8W9R5;J3KNK1;P45983;P45983-2;P459…	7384749690908043	9196671573546468	-3165627995227844	3164936500476298	990650855840142
MAPK14	B4E0K5;B5TY33;E7EX54;Q16539;Q16539-2;Q16539-3;Q16539-4;Q16539-5	8908415149833944	969373156521917	-1218833404009394	5584646610105984	6715942513827184
MAPK15	A0A1C7CYZ1;Q8TD08;Q8TD08-2;Q8TD08-3	1.90734e+16	1.74895e+16	125077986050792	1.28112e+16	567012046800365
MAPK1IP1L	Q8NDC0	9340736551676864	9283363528537728	8888701998221681	7101357617335196	7881407165601912
MAPKAP1	Q9BPZ7;Q9BPZ7-2;Q9BPZ7-3;Q9BPZ7-5;Q9BPZ7-6	1.11051e+16	1.28685e+16	-2.12619e+16	1.28737e+16	2.49374e+16
MAPRE1	Q15691	9842097245866624	9781649150514088	8888052409938998	4451066814768644	576460793900465
MAPRE2	Q15555;Q15555-3;Q15555-5	1.11198e+16	1.04316e+16	9216546713336296	6708089839551876	3808144835187962	*
MAPT	P10636-4;P10636-7	8991630701664286	9253090932287836	-4135258528012809	7223404194741139	7987236753192878
MARCKS	P29966	1.00645e+16	1.03435e+16	-3.9451e+16	1.66228e+16	2.97392e+16
MARCKSL1	P49006	8203291216095973	1.01971e+16	-313881982282771	1.32833e+16	2544316991713023
MARK2	A0A0A0MRU9;A0A7I2YQR3;E7ETY4;E9PC69;Q7KZI7-13;Q7KZI7-14;Q7KZI7-15;Q7KZI7-16	1.0089e+16	9918069871694036	2465762140765242	8523680542689425	8928465767571039
MARK3	A0A7I2V2N8;A0A7I2V2U9;A0A7I2V3B9;A0A7I2V409;A0A7I2V4G7;A0A7I2V4K8;A0A7I2V5G3;A0A7I2V639;A0A7I2YQF7;H0YKP9;H0YNV4;P27448;P27448-3;P27448-4	9203544460797372	9510493134532728	-4733057150227358	2.57211e+16	3.96826e+16
MARS1	P56192	1066651345884488	1.06141e+16	7100555747950339	6282326477478257	7273698433498991
MAT2A	P31153	1.01005e+16	973946543024683	5250727998224497	3072099812007729	2.43639e+16	*
MAT2B	A0A8Q3WK80;Q9NZL9	932642586869909	9444978846662124	-1.82233e+16	4.88225e+16	6131229606938184
MATR3	A0A0R4J2E8;A8MXP9;P43243	8820028062439742	9573554262508200	-1.18271e+16	2.70384e+16	2.27254e+16	*
MBD2	Q9UBB5	8583981805031501	8430321425053716	2.60594e+16	4106871644492881	5436886969186417
MBD3	O95983	8755238716520318	8563018825635034	3202701788079414	1.42947e+16	2.68224e+16
MBNL1	A0A0A0MQX8;C9JP00;Q9NR56	9975255681425778	9946337234160478	4188473275293871	7465734185355254	8175094380838782
MCCC2	A0A804HJ24;Q9HCC0	1.0374e+16	1.00151e+16	5079668974904137	2722463350303503	2.27858e+16	*
MCFD2	Q8NI22	7218425780768352	9448589815891216	-3.88415e+16	2.35417e+16	3742461747754111
MCM2	P49736	1004205002675574	1.01208e+16	-1.12752e+16	2263739709586981	3656345411937782
MCM3	P25205	1.04184e+16	1.05162e+16	-1.34855e+16	2.94791e+16	4.34505e+16
MCM3AP	O60318;O60318-2	1.36385e+16	1.17756e+16	2118929258633502	2793529855335128	4.18486e+16
MCM4	A0A3B3IU45;P33991	1.00163e+16	1.02122e+16	-2793666098064173	5407499649836939	3.31895e+16	*
MCM5	P33992	1.02868e+16	1.05873e+16	-4154744645910854	6211926075435689	3631204736989291	*
MCM6	Q14566	1.00859e+16	1.01513e+16	-9316083810365958	6932619559022919	1.66344e+16
MCM7	P33993	1.05957e+16	1047884353123011	1600492548682386	6492149526341058	1.58743e+16
MCMBP	Q9BTE3;Q9BTE3-2	1.0086e+16	1.01336e+16	-678742964039088	7353133925449666	808634696813278
MCRIP2	Q9BUT9	8238160615270624	914351010440313	-1.50426e+16	3.74611e+16	5104495505670641
MCTP2	Q6DN12;Q6DN12-2;Q6DN12-3;Q6DN12-4	768808892415813	9184753822400448	-2.56616e+16	1.57291e+16	2868757235523556
MCTS1	Q9ULC4;Q9ULC4-3	1.01995e+16	9704293375079106	7179696012653726	1664198174341166	6619058758420414
MCU	Q8NE86;Q8NE86-3	1.25293e+16	1.13228e+16	1460677060599134	9074915598053716	4599688763769227	*
MDC1	Q14676;Q14676-2	6354750363178476	9104020035640114	-5186682804180253	1.95265e+16	3313084936522479
MDH1	P40925;P40925-3	9423266282177524	9461141373194832	-5787026021479194	6958555577487022	7789976968188618
MDH2	P40926	9781619468834216	974993374930738	468092527207476	6956727457760179	7789976968188618
MDN1	Q9NU22	1.10848e+16	1.2112e+16	-1.27855e+16	2.75284e+16	4152677495707994
[truncated: 2,236 more rows]

## Sheet: p27_analysis_interactome_pub
gene	accession	KO	WT	lfc	p.value	padj	signif
A0A6Q8PFP0;A0A3B3IT44;P30279-2	A0A6Q8PFP0;A0A3B3IT44;P30279-2	9960202529753924	986418582886674	1.39751e+16	2919548249793235	4.69698e+16
ABCD3	A0A3B3ITW3;P28288-2;P28288	1.01402e+16	1.00325e+16	1.54063e+16	2.11476e+16	4000029038005842
ABCE1	P61221;D6R9I9;D6RGF4;H0Y990	9834823173775768	9970019646540864	-196972338944218	1.0787e+16	2849921039085623
ABCF1	Q5STZ8;Q8NE71;Q8NE71-2;H0YGW7;A0A0G2JJB9;A0A0G2JIC2;F5GYK6	9811276061106424	9845273938040576	-4990562165330656	4353106769093362	6127179966922693
ABCF2	Q9UG63;Q9UG63-2;C9JHK9;C9JZV3	9892973264382632	9888836563612672	6.03382e+11	9565488867336854	9721556579122488
ABCF3	Q9NUQ8;Q9NUQ8-2;F8WCU6	9816077619980708	9863710252714074	-698376401877845	874355952252666	9272159686388496
ABHD10	Q9NUJ1-2;Q9NUJ1	9667364590154840	1009119781278439	-6190287386589006	3.94119e+16	1.88941e+16
ABHD14A-ACY1;ACY1	A0A1B0GU86;C9JMV9;A0A1B0GW23;Q03154-2;Q03154-4;Q03154;Q03154-3;A0A1B0GVA5;A0A1B0GV31	9490083840080600	1.02851e+16	-1.16066e+16	1.2275e+16	2.75393e+16	*
ABHD14B	Q96IU4;B4DQI4;F8W9U3;Q96IU4-2	9481269830528752	9522535658453896	-6265492341742985	9288547880916576	9580170157587336
ABI1	B6VEX4;A0A0A0MRT6;Q8IZP0-11;Q8IZP0-10;Q8IZP0-8;Q8IZP0-7;Q8IZP0-2;Q8IZP0-4;Q8IZP0-3;Q8IZP0-5;Q8IZP0-6;Q8IZP0-9;Q8IZP0;Q8IZP0-12;H0Y6B5;E9PEZ7;E7EW77;E7EP65;A0A0C4DG21;A0A7D9NKC8;F8WAL6;Q9NYB9-3;Q9NYB9-2;Q9NYB9-4;Q9NYB9	9832595403678776	9883344722892534	-7427082085703346	8490156502797183	9110689626137596
ABRACL	Q9P1F3;Q5SZC9	9186473005632456	969350674336844	-7750760353843217	1564737675842946	3.39495e+16
ACACA	Q13085;Q13085-4;Q13085-2;Q13085-3;Q59FY4;O00763-3;O00763-2;O00763;A0A087X0W4;A0A087WYS8;A0A0C4DGT1;A0A087X2F8;A0A087X126;S4R3S7;A0A087WYK6;F8W8T8;H0YGH5	9906508625938356	9955973399103148	-7185681062625691	1.56485e+16	3.39495e+16
ACADM	Q5T4U5;P11310;P11310-2;F6YB23;A0A7P0T8G6;A0A7P0TB51;A0A7P0TB55;A0A7P0T932;A0A7P0TAB2;A0A7P0TBD1;A0A7P0T8J9;A0A7P0TA63;E9PJM9;A0A7P0TA39;H0YDT5;A0A7P0TB28;E9PRX4;A0A7P0T9W7	9879481843504312	9977747771637702	-1.42788e+16	2344809850887274	1.43848e+16
ACADSB	P45954;P45954-2	1.01164e+16	9994383169190816	1.75023e+16	1644212190811368	3487770310662408
ACADVL	P49748-2;P49748;P49748-3;K7EQP4;G3V1M7;J3KS89;J3QKU9;K7EJW8;J3QRJ8;J3KSR4	9904705742974084	9937704107860992	-4798471720454082	4.25534e+16	6058984894333682
ACAP2	Q15057;H7C3K3;A0A0U1RQT1;A0A087X1H5;A0A5F9ZHJ9	9683983697433152	1010296300261186	-6110591370233486	7373178250166786	2.4436e+16
ACAT1	A0A5F9ZHL1;P24752;A0A5F9ZHJ7;A0A5F9ZHJ0;A0A5F9ZHD4;A0A5F9ZI66;A0A5F9ZHH9;H0YEL7;P24752-2;A0A5F9ZHL7;E9PRQ6	9864078343170518	9939996175520844	-1.1061e+16	2.37375e+16	4.1961e+16
ACAT2	Q9BWD1;Q9BWD1-2	9853161583692894	9898609499379276	-6639161421761985	3827187707145327	5626469503301762
ACBD3	Q9H3P7	9824721108658838	9998978637440774	-2.53643e+16	3617753812562074	1812640441833532
ACBD6	A0A2R8Y544;Q9BR61	9530351296980756	9666653886977792	-20487193008544	5351852284697576	6961431919193087
ACIN1	S4R3H4;E7EQT4;Q9UKV3-5;Q9UKV3;G3V3B0;Q9UKV3-3;Q9UKV3-2;G3V3T3	1.02701e+16	1.01672e+16	1.45256e+16	3.25852e+16	5027921295879395
ACLY	P53396;P53396-2;P53396-3;K7EIE7;K7ESG8	9874700145870534	9929598043301264	-7998377572921104	1448558875203555	3.25968e+16
ACO1	P21399;F5H2R8;F5H143;F5H3Z7;E9PEF1;O00408-5;O00408-4;O00408-3;O00408	9771954184095316	1.00186e+16	-3.59685e+16	1.98171e+12	1.11794e+16	*
ACO2	Q99798;A0A7I2V586;A0A7I2V5T4;A2A274;A0A7I2V3U0;A0A7I2V3F1;A0A7I2V5A1;A0A7I2V614;A0A7I2V538;A0A7I2V6A6;A0A7I2V5W7;A0A7I2V3C8;A0A7I2V4I8;A0A7I2V3U7;A0A7I2V5U4;A0A7I2V2Y4	9757067233199012	9937795914948896	-2647834513245138	2.31758e+16	1.43694e+16
ACOT1;ACOT2	G3V4F2;A0A087X0W7;A0A087WT95;P49753-2;Q86TX2;P49753	9911744107872492	1.00631e+16	-2187111887648707	1.41096e+16	3223227130944765
ACOT13	Q9NPJ3;Q9NPJ3-2	9764277418006722	9939794560322216	-2.57027e+16	8812693256412132	2.61658e+16
ACOT7	O00154-4;O00154-6;O00154-7;O00154;O00154-5;O00154-2;O00154-3;K7EKP8	9850245288844276	9990683574011642	-2.04237e+16	2.05929e+16	1.33884e+16
ACOT9	Q9Y305-2;Q9Y305;Q9Y305-4;Q9Y305-3;H7C5Q2;C9J7L8	1.00181e+16	1.00697e+16	-7405802399533193	305711075879286	4.82849e+16
ACOX1	Q15067-2;Q15067;Q15067-3;K7ELT1;I3L0T4;I3L4S5;I3L2U4	9903959908089848	9964458099894364	-8785874246339387	2.28847e+16	4138387978119223
ACP1	P24666;P24666-3;G5E9R5;P24666-4;F2Z2Q9	9700580210415444	984484768260943	-2.12978e+16	3.03972e+16	481523187436886
ACSL3	A0A7P0T8L6;A0A7P0TBB1;A0A7P0TA76;O95573;A0A7P0TB52;A0A7P0T905;H7BYZ7;F5GWH2;A0A7P0TBL9	1005885247527533	9978621674041556	1.15533e+16	1.80437e+16	3681086860803044
ACSL4	O60488-2;O60488;H0Y9A0	9855085080154392	99032397965832	-7.03225e+16	5590732085190808	7150295594416042
ACTC1;ACTA1	P68032;P68133;A6NL76	1.03687e+16	9919396578010776	6391386813836702	1847062037238459	3448292076714965	*
ACTG1	P63261;I3L4N8;I3L3I0;I3L1U9;I3L3R2;J3KT65;K7EM38;A0A7P0TBL1	1.03977e+16	1.00645e+16	4.699e+16	1.52373e+16	3089119736889046	*
ACTL6A	O96019-2;O96019;H7C5S0;C9JQT2;O94805	9424803660529422	9682950436558054	-3898414568678204	5639859036007078	71883272094491
ACTN1	P12814-2;P12814;P12814-3;A0A7I2V4Y4;H9KV75;P12814-4;G3V2W4;G3V2N5;H0YJW3;H7C5W8;G3V2X9;A0A494C1A0;P35609-2;P35609;H0YJ11;A0A087WSZ2;A0A494C033;A0A494C166;G3V5M4;G3V2E8;A0A494C0Q3;A0A494C031;G3V380	1.02032e+16	1021680125410635	-1.92895e+16	8289410672892108	8983977430539918
ACTN4	O43707;F5GXS2;H7C144;O43707-2;O43707-3;Q08043;K7EP19;A0A494C060	1.01619e+16	1027681064398554	-1622802732845584	2.11485e+16	4000029038005842
ACTR10	Q9NZ32;G3V524;G3V2Q5;G3V5Y4;F6S9Y6;V9GYX7;G3V4K6;H0YJD9	9904307263472164	9662645136822336	3.56379e+16	5241404104609917	6879839985565369
ACTR1A	P61163;R4GMT0;A0A1B0GVS3	1.01029e+16	9987180131781704	1.66257e+16	2.377e+16	4.19899e+16
ACTR1B	P42025	1.04311e+16	1.0115e+16	4.44007e+16	2.20411e+16	4.07248e+16
ACTR2	P61160;P61160-2;F5H6T1;A0A1B0GWD0;A0A1B0GWH0	9860916480608788	9955521741303066	-1.37752e+16	1.22454e+16	3029237480729405
ACTR3	P61158;B4DXW1;F8WEW2;F8WE84	9834785070882642	9951018967570606	-1695073852975133	1.23359e+16	3037159548255245
ACAA1	C9JDE9;P09110;H7C131;P09110-2;H0Y4D4;B4DVF4;F2Z2Q6;F2Z3P7	980142463787193	9904956711558606	-1515920968951325	1.17388e+16	2.95749e+16
ACAA2	P42765;A0A0B4J2A4;K7EME0;K7EJ68;K7EJB1;K7ER88	9849780061540264	9933001693566704	-121382468415336	1803032925787812	3681086860803044
ADA	F5GWI4;P00813;F5GXW0	971685753232823	9907256547953944	-2.79958e+16	2.53985e+16	4.34471e+16
ADAR	A0A7P0Z4F9;A0A3B3IRQ9;A0A7P0Z4K3;P55265-5;P55265-3;P55265-2;P55265;P55265-4;A0A3B3ISU1;A0A3B3ITG9;A0A3B3ISX1;A0A7P0TA14	9800231405662836	1.01989e+16	-5752666358606159	1.30154e+16	3118649949982715
ADD1	P35611;P35611-3;H0Y9H2;E7EV99;E7ENY0;P35611-2;P35611-6;P35611-4;A0A0A0MSR2;P35611-5;P35612	9877853597115256	989290764545091	-2.19702e+16	7607611391442768	861671458517199
ADH5	P11766;H0YAG8;D6RFE4;D6RAY0;D6R9G2	9797411369972748	9972136049097552	-2.55019e+16	1.55507e+16	114317591786142
ADI1	Q9BV57;Q9BV57-2;A0A0G2JQN5;H7C382	9595426279300080	9795706451714832	-2.98026e+16	1511868015018661	3.35196e+16
ADK	A0A5F9ZH72;A0A5K1VW94;P55263-2;A0A5F9ZH31;A0A5K1VW54;P55263-3;P55263-4;P55263;A0A5F9ZGZ8;A0A5F9ZH83	9770467634502044	1.01781e+16	-5896681432527775	4477528455507184	5.91995e+16
ADNP	A0A2R8Y6X0;A0A669KBJ7;Q9H2P0	988425785099708	1.00923e+16	-3.00452e+16	5226449472272996	6865199506127123
ADRM1	Q16186;A0A087WUX6;A0A087WX59	9934033487797360	9869636533128854	9382654276934460	8755692394777785	2605621761978022
ADSL	A0A1B0GWJ0;A0A1B0GTJ7;A0A096LNY6;A0A7P0T9A7;A0A7P0Z472;P30566;A0A7P0T8E4;A0A0A6YY92;A0A1B0GTG9;P30566-2;A0A096LNY5;A0A1B0GWF8;A0A096LP92;A0A096LPA2;A0A096LNY4;A0A096LP76;B4DEP1;A0A096LP72;A0A1W2PRX2;V9GY96;A0A096LNT0	9885643404533024	996692105286471	-1181303459111735	2.37944e+16	1442184853631519
ADSS	P30520	9692375555971352	9874775507648020	-2689764364184197	3287673246311009	5059142048953212
AES	K7EQH5;K7ELE3;Q08117;Q08117-2	103548995536286	9905619730125440	6399441586308278	7801405040628787	250599606666868
AFAP1	Q8N556;Q8N556-2;Q8TED9-3;Q8TED9-2	103854958269825	1.01865e+16	2.79126e+16	3.73902e+16	1.84463e+16
AFG3L2	Q9Y4W6;K7EP56;B7Z651;A0A0U1RQN6;A0A5F9ZI45;A0A5F9ZH34;A0A5F9ZHM6;E9PHW9;A0A5F9ZH38;A0A5F9ZI53;A0A5F9ZH35;A0A5F9ZHY6;A0A5F9ZI15;A0A5F9ZH58;A0A5F9ZHR2;A0A5F9ZHL9;A0A5F9ZHJ4;A0A5F9ZI73;A0A5F9ZGS7;A0A5F9ZGX8;A0A5F9ZI69;A0A5F9ZHA1;A0A5F9ZHJ6;A0A5F9ZGS5;A0A5F9ZHL5;A0A5F9ZI18;A0A5F9ZI56;A0A5F9ZH39;A0A5F9ZGY1;A0A5F9ZHG3;A0A5F9ZHQ5;A0A5F9ZHC9;A0A5F9ZI81;A0A5F9ZH70;A0A5F9ZGZ1;Q01484-5;Q01484-2	1.01012e+16	1.00797e+16	3.06675e+16	5126598112550714	6791612847677675
AGFG1	P52594-2;P52594-3;P52594;P52594-4;C9J2I0;B8ZZY2	9290863470462804	9778876091343798	-7385597901609743	1707356729485224	3561568097278261
AGK	E9PG39;A0A3B3ISZ0;Q53H12;A0A3B3ISY9;E9PC15;A0A3B3ITD0;A0A0G2JLD0;A0A0G2JLG5;A0A3B3ITV0;A0A3B3ITX7;F8WDD1;A0A3B3IRM6;A0A3B3IUC9;A0A3B3IS09;Q53H12-2	9793863958241348	1.11323e+16	-1.84805e+16	4.94519e+11	1.66659e+16	*
AGL	P35573;P35573-2;P35573-3;A0A1C7CYW1	9730276116842294	9399193004477854	4994384980598698	3.42584e+16	5201908036117502
AGPS	A0A7P0T984;A0A1B0GWA2;A0A7P0TAL3;A0A2R8YEL0;O00116;A0A7P0TAU9;B7Z3Q4;A0A7P0T9C9;A0A7P0T8Q7;A0A7P0TA54;A0A7P0T857;B8ZZ81	9971651023924980	1.00024e+16	-4443110948437078	6030199375858742	7487257119786334
AGR2	O95994;B5MC07;C9J3E2;H7C3Z9;H7C040;B5MC62;Q8TD06	9777532602772420	1.00697e+16	-4.24717e+16	2.85604e+16	1.59729e+16
AHCY	P23526;P23526-2	9911446802902414	1.00121e+16	-1.45819e+16	3762952865072406	1846697561022718
AHCYL1	O43865;O43865-2;H0Y8B3;Q96HN2-4;Q96HN2-3	985833787753969	9945112021637188	-1264319390979715	3998818242874886	1900537241805921
AHNAK	Q09666;E9PLK4;E9PQE3;E9PJZ0;E9PKR9;E9PJC6;Q09666-2;P48552	1.02885e+16	1.0308e+16	-2730745240048631	8423803283683031	9070443784712640
AHNAK2	Q8IVF2-3;Q8IVF2;Q8IVF2-2	1.07944e+16	1078152842126254	1.71564e+16	9355339097577576	9595893673933272
AHSA1	O95433;O95433-2;H0YJG7;G3V438;H0YJU2;H0YJ63;G3V3W9	9826903996314952	995701270258547	-1.8976e+16	4.76922e+16	2.02236e+16
AIDA	Q96BJ3;Q96BJ3-3;Q96BJ3-2	1007866226056839	1.02069e+16	-1.82351e+16	6937344876320547	8176637053514265
AIF1L	Q9BQI0-3;Q9BQI0;Q9BQI0-2;A6PVM9;Q5JUP3;Q9BQI0-4	1.1338e+16	1.02458e+16	1.46137e+16	4.69697e+10	5762530832834218	*
AIFM1	A0A6Q8PFE1;O95831;A0A7I2PK44;A0A6Q8PG15;A0A6Q8PFM5;O95831-3;A0A6Q8PHJ9;A0A6Q8PHC0;A0A6Q8PFQ8;A0A6Q8PFS4;A0A6Q8PFA7;A0A7I2RLJ8;A0A6Q8PFW2;O95831-4;O95831-2;A0A6Q8PF87;E9PMA0;O95831-5;A0A6Q8PHJ4;A0A6Q8PFN1	1.00312e+16	9981113882511224	7218963226673146	3.1181e+16	1.68222e+16
AIMP1	Q12904;Q12904-2;A0A5F9ZHC5;D6R937	9780706146669588	9828800626341632	-7076751827143441	5628059785510278	7180341761749838
AIMP2	Q13155;A8MU58;Q13155-2;F8WCL2	9752809664870896	9763908753537196	-1.64091e+16	8666740262966653	9224852740934564
AIP	O00170;E9PMH2;V9GYQ3	9751406403576052	989343833475879	-2.08617e+16	6486132906152663	2.29625e+16
AK1	Q5T9B7;P00568;H0YID2	96016460024918	9833849370132240	-3.44745e+16	9400341717510834	2.68655e+16
AK2	F8W1A4;P54819-2;P54819;F8VZG5;A0A5F9ZHP2;P54819-3;P54819-5;G3V213;F8VY04;A0A5K1VW67;P54819-6;P54819-4;F8VPP1	9726908390106584	9860074432093302	-1.96172e+16	1840272147675102	3725043855863408
AK3	Q9UIJ7;Q9UIJ7-3;Q9UIJ7-2	9514078468658966	9748195796170198	-3507130425004735	2.34293e+16	4.17003e+16
AK4	P27144;F8VS11	9669847079665912	9829068832811014	-2.35617e+16	2.31776e+16	4154006857337769
AK6;TAF9	Q9Y3D8;A0A087WY94;A0A087WVD7;D6RDH4;Q9Y3D8-2	981330471402448	989844613536229	-1.2463e+16	1.90092e+16	3803225080537588
AKAP11	Q9UKA4	1.06153e+16	1.016e+16	6324975958694141	5.49844e+16	2.11698e+16
AKAP8L	A0A7P0TAE3;Q9ULX6-2;Q9ULX6;A0A7P0TAJ5;A0A7P0T847;A0A7P0TBP0;V9GZ50;A0A7P0T9N5;A0A7P0TAD3	9915475241777216	9688214011172360	33451187175172	4408925409882039	5.91995e+16
AKR1A1	P14550;V9GYG2;V9GYP9;Q5T621	9681146250623232	986358802885974	-2.69347e+16	8443263052208831	2576756350926307
AKR1B1	P15121;E9PCX2;E9PEF9	9695543799830460	1.00813e+16	-5628116071421618	2125862930427901	378228292910456	*
AKR1C3	A0A0A0MSS8;P42330;S4R3Z2;P42330-2;H0Y804;P17516;S4R3D5;A6NHU4;A0A3B3IRI8	9754132436295284	9957669103105960	-2.97945e+16	6905877552134868	2.36351e+16
AKR7A2	H3BLU7;O43488;H7C5H7;A0A499FJT0;Q8NHP1;O95154	9795685219487926	9989606928893526	-2.82815e+16	2442488430632735	1.4638e+16
ALCAM	F5GXJ9;Q13740-2;Q13740;H7C543;Q13740-3;Q13740-4	9928784116211640	9814912064389006	1664171334203059	9556501482034312	2707327657847057
ALDH16A1	F5H4B6;Q8IZ83;Q8IZ83-3;M0QY06	1.00802e+16	1005915965282348	3.0139e+16	8758461768357879	928060771289861
ALDH18A1	P54886-2;P54886	9883850135519918	1004898603057714	-2.39049e+16	1.64008e+16	1172455526643082
ALDH1B1	P30837;H0Y2X5;H0YMG7;O94788-4;O94788-2;O94788-3;P00352;P47895;O94788	9861918154253506	9941916984544126	-1.16558e+16	3.7507e+16	5564934428307262
ALDH2	P05091;P05091-2;F8VP50;S4R3S4	9889492426762892	9998174033188264	-1576816222183501	3361309623457916	1.74802e+16
ALDH3A1	C9JMC5;E9PNN6;P30838;I3L3I9;A8MYB8;C9JKT2;I3L3W9;I3L4E5;I3L1H6	9308501763160116	9897573218974692	-8852585536245268	429818508716104	1.95852e+16
ALDH3A2	A0A5F9ZHN9;P51648;P51648-2;J3QRD1;A0A5F9ZHI5;A0A5F9ZI12;A0A5F9ZGX4;A0A5K1VW72;I3L1M4;J3QS00;A0A5F9ZHZ9;A0A5F9ZHP6;J3QKK9;I3L2W1;A0A0D9SGC3;J3KTG1;I3L0X1;J3KTD9;K7EN73;E9PJV0;P48448;P43353-2;P43353	9924455112485400	9907623157541046	2.4489e+16	578904538241988	7299598040514862
ALDH5A1	C9J8Q5;P51649;P51649-2	9609769185055264	1.02238e+16	-8935769952069252	5379524944083682	2.10837e+16
ALDH7A1	P49419-2;A0A1B0GTG2;A0A1B0GW77;P49419;A0A1B0GUA1;A0A1B0GW82;A0A1B0GTY9;A0A1B0GTJ4;A0A1B0GV49;P49419-4;A0A0J9YWF7;A0A1B0GUY0;H0YHM6;F8WDY6;F8VVF2;A0A1B0GVU0	1.02216e+16	1.02026e+16	2686926314383824	8181891524387497	8943558764020874
ALDH9A1	P49189;P49189-3;P49189-2	9842290767339076	9965703648279772	-1.79775e+16	2233828611796758	1.41593e+16
ALDOA	P04075;J3KPS3;P04075-2;H3BQN4;H3BPS8;H3BUH7;H3BR04;H3BMQ8;H3BU78;H3BR68;A0A087WXX2;A0A3B3IS80;P05062	9834015478154152	991509383766085	-1184580048475565	1167150121760206	2.94724e+16
ALDOC	P09972;A8MVZ9;C9J8F3;J3KSV6;J3QKP5;K7EKH5;J3QKK1	978055628600337	9969500167541092	-2.76047e+16	2.34304e+16	1.43848e+16
ALG5	A0A7P0T882;A0A7P0T850;A0A7P0T9X2;A0A7P0Z4I2;B4DR67;A0A7P0TAL2;A0A7P0T9C7;A0A7P0T901;A0A7P0TB27;A0A7P0T9B8;Q9Y673-2;Q9Y673;A0A7P0TA98;A0A7P0TAI2;A0A7P0T8X9	1.0212e+16	9817640010859106	5682383858588611	2.48728e+16	147700195342132
ALPP	P05187;P09923	1081315028071663	1.03924e+16	5.7256e+16	1908577581562083	3803225080537588
ALPPL2	P10696	1.11719e+16	1.09173e+16	3.32505e+16	5811470937761788	7313660079287991
ALYREF	Q86V81;E9PB61	1.00053e+16	1.00901e+16	-1.21778e+16	3.34614e+16	5.12018e+16
ANAPC1	Q9H1A4;H0Y564;A0A2R8YF63	9520144884026528	9482675008560264	5689437029096562	9232012519154492	9544650393309124
ANAPC7	Q9UJX3-2;Q9UJX3;H0YIX7	988857757136101	9797464463134554	1.33546e+16	2.20128e+16	4.07248e+16
ANK3	Q12955;D6RHY3;A0A087X0B4;A0A087WTF3;Q12955-5;Q12955-4	9979773691618948	1.04192e+16	-6.21681e+16	4871550248098897	6608297383071948
ANKFY1	Q9P2R3;Q9P2R3-2;Q9P2R3-4;I3L1Z9;I3L3P8	9953952370594612	9694964280280582	3803390083607089	5078884612636445	6755359082414953
ANKHD1	Q8IWZ3;Q8IWZ3-4;Q8IWZ3-6;E9PDP5;H7C2F5;H3BLS9;D6RHC4;H0Y4P6;Q8IWZ3-5;Q8IWZ3-3;Q8IWZ3-2;A0A0A0MQZ8;H0Y7Y3;H0Y785;H0Y472	9723399061564412	911797017103146	9274804325683848	2.57547e+16	1512069147924604
ANKMY2	G3V0G5;Q8IV38;F8WB95	9678988411950512	9895848507398012	-3196714088462351	2522087721143997	4.32572e+16
ANLN	Q9NQW6-2;Q9NQW6;H7C1K5;H7C1C2	1.0052e+16	9883192118793996	2.44345e+16	5300755938623264	2.10837e+16
ANP32A	H0YN26;P39687;H7BZ09;O95626;O43423	9819553793188832	9933765207612354	-1.66832e+16	1.15115e+16	2.92579e+16
ANP32B	Q92688-2;Q92688	9845631402563966	9909575325713068	-9339502670382080	2.61863e+16	4.40684e+16
ANP32E	Q9BTT0;Q5TB19;E9PLC4;Q9BTT0-3;E9PPH5;Q9BTT0-2	9862062413986776	9898011599254014	-524934962225373	3820694342336789	5626469503301762
ANTXR1	Q9H6X2-5;Q9H6X2	9972907712498196	9938223348717478	5.02623e+16	2.63491e+16	4422827078701511
ANXA1	P04083;Q5T3N1;Q5T3N0	9738993670016568	9918601991756500	-2.63641e+16	5575544480881754	2.13715e+16
ANXA10	Q9UJ72	9721160600106498	1006769850383074	-5.05334e+16	8111971923163669	2535990062035681
ANXA11	P50995-2;P50995;H0Y6E1	972265360176997	9933031668563984	-3.0884e+16	2.28185e+16	1.42341e+16
ANXA2;ANXA2P2	P07355;H0YMW4;P07355-2;H0YN42;H0YL33;H0YM50;H0YMD0;H0YMU9;A6NMY6;H0YKS4;H0YNB8;H0YNP5;H0YN28;H0YMM1;A0A7I2V4P4;H0YKZ7;H0YLV6;H0YMT9;H0YKX9;H0YKL9;H0YNA0;H0YKV8;H0YLE2;H0YMD9;H0YKN4	1.0234e+16	1.03619e+16	-1.79218e+16	9215828502594954	2.66909e+16
ANXA3	P12429;D6RA82;D6RFG5;D6RCA8;D6RAZ8;D6RFJ9	9689463922687498	9926363167149036	-3.48484e+16	1.43277e+16	1106561174161555
ANXA4	P09525;Q6P452;P09525-2;B4E1S2	971152506099078	1.00104e+16	-4372734065513857	8294641375600228	807079633928432
ANXA5	P08758;D6RBL5;E9PHT9;D6RBE9;D6RCN3	9702750831874734	9913483408226912	-3.09983e+16	2658384312583156	1.533e+16
ANXA6	P08133;P08133-2;E7EMC6;E5RFF0;E5RJF5;E5RK63;E5RI05;E5RJR0;E5RIU8	9843277060368896	1.01359e+16	-4225716819553045	1.19272e+16	9857007866640400
ANXA7	P20073-2;P20073	9636910854862076	1.00561e+16	-6143528071781621	5655337950805871	6540771266009572
ANXA8L2;ANXA8L1;ANXA8	Q5VT79;A0A075B752;P13928;B4DTF2;A0A087WTN9;A0A087WUP0;P13928-3;Q5VT79-2;A0A075B765;P13928-2	9734280020628922	9974810807903888	-3521520159734969	1.46268e+16	1.11309e+16
AP1B1	Q10567-3;Q10567-4	9907854016827502	987415486186046	4915340103296678	1809877544125522	3.6875e+16
AP1G1	O43747;O43747-2;H3BR36;H3BUN9;H3BNR4;H3BS13;H3BV30;H3BRM7;H3BN71;B4DGE1;B3KNW1;H3BPN9;H3BN75	987604543175379	9797164687090766	1.15692e+16	3562034176295962	5355433770271159
AP1M1	K7EJL1;Q9BXS5;Q9BXS5-2;E7ENJ6;K7EQX3;Q9Y6Q5;Q9Y6Q5-2;K7EK69;K7ERH5;K7EL08;K7ENA7;K7EPR4;K7EJJ1	9965157860607280	9959797574742012	7.76238e+11	892786602071147	9355707075269374
AP2A1	O95782-2;O95782;O94973-3;A0A0G2JQM1;E9PR62;M0R2D9;E9PNC4;A0A0G2JRS3;A0A0G2JS17;A0A0G2JQT9;H0YDE9;H0YEG0;A0A0G2JRF9;A0A0G2JQA4	1.04725e+16	9849381267051260	8849812809348102	6.93661e+10	6.52808e+16	*
AP2A2	O94973;O94973-2;A0A0G2JS82	1.03326e+16	9780787575339908	7917422700804877	2.59358e+11	1.26397e+16	*
AP2B1	P63010;P63010-2;A0A087X253;P63010-3;A0A087WU93;A0A087WZQ6;A0A087WYD1;K7ERB2;K7EN71;K7EJX1;A0A087WXS3;K7EKZ5;K7EJ01;H7C034	1030158590200676	9942744385584720	5.11504e+16	3.90585e+10	5.46417e+16	*
AP2M1	A0A087WY71;E9PFW3;Q96CW1-2;Q96CW1;C9JJ47;H7C4C3;C9JTK4;C9JGT8	1.05041e+16	9894371494547608	8626720314287188	2.53626e+11	4575361183784445	*
AP2S1	X6R390;P53680-2;P53680;M0R0N4;M0QYZ2;M0R1S0;M0QZ21	1.05211e+16	9898992978307176	8793635650459945	4.97145e+10	5762530832834218	*
AP3B1	O00203;O00203-3;A0A590UJE5;H0YBD0;A0A590UK64;F5GYB0;A0A590UJ44;A0A590UK69;F5GWU4	1.01597e+16	9998182425363796	2312565227189867	2.78899e+16	4.59079e+16
AP3D1	O14617;O14617-5;O14617-4;O14617-2;O14617-3;A0A2R8Y611;A0A2R8Y4J3;A0A087WYN6;A0A2R8YCY8;K7ERW8	1.01624e+16	9969573022903064	2.76322e+16	2.40453e+16	4.22325e+16
AP3M1	Q9Y2T2	1.01655e+16	9981581699855696	263354506870379	2079670383639681	3979900181080363
AP3M2	E5RJ52;P53677;H0YAY4;E7ER80;P53677-2;H0YBM0;H0YBA0	1.01268e+16	9898201020411048	3293978553048273	1514106573940796	3.35196e+16
AP3S1	Q92572;F5H459	1.00944e+16	979232359630479	4383349494626227	6591185899995758	2.31763e+16
APEH	C9JIF9;P13798;H7C393;C9JLK2;H7C1U0;F8WEH5	989829265280933	9972954649477844	-10841292202583	2.15018e+16	4.03064e+16
APEX1	P27695;G3V5Q1;G3V3M6;A0A0C4DGK8;G3V3C7;H7C4A8;G3V5M0;G3V359;G3V5D9;G3V3Y6	9743205625158660	9886330099166508	-2.10386e+16	5525358093727991	2.12419e+16
API5	Q9BZZ5-2;G3V1C3;Q9BZZ5;Q9BZZ5-3;Q9BZZ5-6;Q9BZZ5-5;Q9BZZ5-1;H0YER7;E9PQK6	9896094440811032	1000507026665996	-1580012599950739	2475303949628359	1.47571e+16
APIP	Q96GX9;S4R3D6;Q96GX9-3	9783237088332064	9851937362725012	-1.00956e+16	2.84465e+16	4.62832e+16
APMAP	H0Y512;Q9HDC9-2;Q9HDC9	9956872071352764	9906607874251424	7301445957403026	6333082924701681	7715657366009794
APOA1BP	Q8NCW5;Q8NCW5-2;A0A7P0TAG8;A0A7P0T9Y2;Q5T3I4;A0A7P0Z426;Q5T3I3;A0A7P0TA18	9729123906691152	9942049254625428	-3.12334e+16	2998651769672884	1631342000482418
APPL1	Q9UKG1;C9JAB0	9881109265023840	1008818183750502	-2.99213e+16	5126336586418044	6334687353216584
APRT	P07741;P07741-2;H3BQF1;H3BQZ9;H3BQB1;H3BSW3	964782077046271	9939826251401076	-4301752738890853	576856318207935	2.17579e+16
APTX	A0A5F9ZGW5;C9J8U3;Q7Z2E3-13;Q7Z2E3-5;Q7Z2E3-9;Q7Z2E3-10;Q7Z2E3-11;Q7Z2E3-7;Q7Z2E3;F8WBD6;A0A5K1VW80;F8WBM3;Q6JV79;A0A5F9ZI51;A0A5K1VW64;A0A0A0MRW7;Q7Z2E3-12;Q7Z2E3-4;Q7Z2E3-3;Q7Z2E3-8	1027072590203893	9946490090665284	4627872680837004	2.7884e+16	4.59079e+16
ARCN1	P48444;B0YIW6;P48444-2;Q6P1Q5;E9PK34	1.00983e+16	1.00411e+16	8206734004100694	3.82114e+16	5626469503301762
ARF1;ARF3	P84077;P61204;F5H423;P61204-2;F5H0C7;C9J1Z8;P84085;F5H1V1;F5H6T5;F8WDB3;H0YGG7	9707645090570292	1006142773659052	-5164177101983203	5.28198e+16	6398993070817002
ARF4	P18085;C9JAK5;U3KQF2;C9JPM4	9870781692968214	9911210629820444	-5896949807681887	8439031897202639	9075544041956424
ARFGAP1	F8W1U7;Q8N6T3;E5RHT6;F8VWH9;Q8N6T3-5;Q8N6T3-3;Q8N6T3-2;E5RHC5;Q8N6T3-4;E5RHH7;F8VWB3;E5RGL6	1004244574488419	9923642979840366	1716892929313294	2.40873e+16	4.22325e+16
ARFGAP2	G5E9L0;Q8N6H7-2;Q8N6H7;E9PQP3;A0A0D9SF70;Q8N6H7-3;H0YF45;H0YDX1;E9PJT7;H0YDN9;E9PK28;E9PN48;E9PIY6	9248977910182652	9660877247265094	-6286025312778529	2.48075e+16	4300306317757921
ARFIP1	P53367-2;P53367;P53367-3	9252730244473654	9704315248061516	-6874728674772314	2543307969219053	4.34489e+16
ARHGAP18	Q8N392;Q8N392-2	9837911805826632	9932739769116188	-1.38396e+16	1.3704e+16	3184979234770973
ARHGAP21	A0A7P0TAS2;Q5T5U3;A0A087WW76;A0A452Q6Z5;A0A1B0GV73;E7ESW5;Q5T5U3-3;A0A1B0GTZ9;Q5JSD8	1.03305e+16	931043637568142	1.49991e+16	4.93451e+16	6.18981e+16
ARHGDIA	P52565;J3KTF8;J3QQX2;J3KRE2;J3KRY1;P52565-2;J3KS60	9762586108594304	9928844535910928	-2436246637843021	3.82626e+16	1.85591e+16
ARHGEF1	M0QZR4;Q92888;Q92888-3;Q92888-2;Q92888-4;M0QYC1;M0R2C7;M0QYS3;M0R3H5;M0QZH8	1.00038e+16	1.0034e+16	-4346183339744848	7755084065502891	870058069605707
ARHGEF16	Q5VV41;Q5VV41-2	998441791639479	9860645047959016	1799629653547024	7.66449e+11	2.18564e+16	*
ARHGEF2	V9GYM8;A0A5F9ZI21;Q92974-3;Q92974-2;Q92974;Q5VY93;V9GYF5;V9GYG5;V9GZ14;V9GYF0	9893378616406636	1001433697146456	-1.75317e+16	5996907250100856	7467358116128465
ARHGEF7	B1ALK7;Q14155-1;A0A2R8YG42;Q14155-5;Q14155-6;E7EUY6;Q14155-2;Q14155-3;Q14155;E9PDQ5;E7EU80;C9JDI6;B1ANY6;C9JAD7;F6SJA5;E7ENL8;Q15052-2;Q15052	1.02543e+16	993094216252009	4622206417278458	5660642418389524	2.15662e+16
ARIH1	Q9Y4X5;H3BSK4;H3BNB9	9674930282708952	9647270730838460	4130412011102553	8951729993211845	9370608847270972
ARL3	P36405	9599624770174484	9831383592086364	-344164495597353	8148282167726276	2535990062035681
ARL6IP5	O75915	9555863202695066	9595073885175922	-5.90771e+16	9177025951847592	9522497601368318
ARL8B;ARL8A	Q9NVJ2;Q96BM9	9547605338254512	9697882566887080	-2253085191144254	7174646517915508	8334023148608212
ARMC1	Q9NVT9-2;Q9NVT9	9667971434596500	10109957360017	-6449179693706461	1.61392e+16	1172455526643082
ARMC6	Q6NXE6-2;Q6NXE6;F5GWV0;F5H4P3;F5H3X1;F5H052;F5H2X2;F5H2K4;F5GZP0;H0YGL0;H0YGQ5;H0YH65	9977766869234132	9943861751878638	4910722193239952	386971512257496	567339590004634
ARMT1	Q9H993;F5GZY1	977256268592188	9961225680529660	-2.75863e+16	1916797574210287	3.52772e+16	*
ARPC1B	O15143;C9JEY1;C9K057;C9JBJ7;F8VXW2;C9JM51;F8WEB3;C9JTT6	9865524057194502	1.0059e+16	-2.80242e+16	2601820244103696	1520658453479525
ARPC2	O15144;H7C3F9;C9JTV5;G5E9J0	9903086020424288	1001225854121107	-1.58174e+16	1.20878e+16	3010971518350624
ARPC3	O15145;C9JZD1;F8VR50	9850772922503428	992609430574743	-1098923406150925	1.74331e+16	3615003429879128
ARPC4-TTLL3;ARPC4	F8WCF6;P59998;P59998-3;F8WDD7;H7C0A3;A0A0A6YYG9;P59998-2;R4GN08;P59998-4;F8WE39;F8WDW3	9908365837513716	1.0064e+16	-2.2489e+16	4526180631896372	1.99413e+16
ARPC5	O15511;B1ALC0;O15511-2	9853082144489144	9903377610357498	-7345564624788816	3974611357580643	5785543388122982
ARPC5L	Q9BPX5	9911765053568296	9924558730263218	-1860967453739611	8122468059489657	8932209450171196
ASNA1	O43681	9856740984421906	9905304930590376	-7090673267487549	3.08539e+16	4849538436380522
ASNS	P08243-2;P08243;P08243-3;F8WEJ5;C9J057;C9JT45;C9JLN6;C9JM09	9784086904293892	9839652658225368	-8170170790451617	2152783159815475	4.03064e+16
ASPH	Q12797-10;Q12797;E5RG29;E5RG56;Q12797-9;Q12797-6;Q12797-11;Q12797-5;Q12797-8;Q12797-2;E5RHJ2;E5RHK2;G3XAN5;A0A087WUJ2;Q12797-7;Q12797-4;Q12797-3	9864135484176800	9904052191131556	-5826301771938994	4.90765e+16	6626095627905565
ASRGL1	Q7L266;Q7L266-2;A0A087WUG3;A0A087WZI5;E9PJK6	9731226289342344	9939498321137668	-3.05514e+16	3.54405e+16	1.79625e+16
ASS1	P00966;Q5T6L6;Q5T6L5	9823768507805476	9922284662193208	-1439578283836791	6319128851574324	2.26807e+16
ASUN	H0YIA9;Q9NVM9-2;Q9NVM9;H0YH12	999136241434797	9938478616719998	7656395405184884	7392285190028125	848669342335723
ATAD1	Q8NBU5;A0A7P0T9B4;A0A7P0TAM5;A0A7P0T9U2;Q8NBU5-2;A0A7P0T7Z9;A0A7P0Z4J1	1.03987e+16	9877208413746628	7423199324392435	1355493320102221	3181800108595879
ATAD3A	Q9NVI7-2;Q9NVI7;Q9NVI7-3;Q5T2N8;Q5SV16;Q5T9A4-3;J3QSF3;H0Y2W2;Q5T9A4-2	1.07194e+16	1.16474e+16	-1197805346072956	2.68137e+16	1.54283e+16
ATG12	O94817	1.00637e+16	1.00421e+16	3.10999e+16	8985505247822712	9398382151592076
ATG16L1	E7EVC7;Q676U5-2;Q676U5;Q676U5-5;Q676U5-4;Q676U5-3;C9J1B2;C9JAY7;C9JK97;F8WAF9;C9J8C6	1.0158e+16	1.00591e+16	1.41191e+16	5077276437037876	6755359082414953
ATG3	Q9NT62;F8WDI0;Q9NT62-2	9587447311700684	9841035866933978	-3766343732972461	2.92334e+16	4700162346987008
ATG5	Q9H1Y0;Q9H1Y0-2;A0A1B0GV54;A0A1B0GUS1;L7UQJ2;A0A2R8Y718	1.00504e+16	9733749260536204	4.61918e+16	1.53836e+16	3373836923313566
ATIC	P31939;P31939-2;H7C1S2;C9JLK0;F8WEF0	9866140183473008	9963609798145052	-1.41827e+16	1281457764645055	3090504553209961
ATL2	Q8NHH9-5;Q8NHH9-4;Q8NHH9-2;Q8NHH9;B5MCN0;Q8NHH9-3;C9JQQ5;H7C3A2;C9JC25;Q8WXF7-2;Q8WXF7	9816970270453044	978811017384251	4.24751e+16	7397649527411967	848669342335723
ATL3	Q6DD88;F5GWF8	9.82229e+16	988102364895638	-8601437570231674	3828020812678204	5626469503301762
ATOX1	E5RGN3;E5RIM7;O00244	9678807198825436	9899593548819504	-3254003020062514	1.58299e+16	3.42037e+16
ATP1A1	P05023-4;P05023;P05023-3;P05023-2;M0R116;A0A2R8YEY8;A0A0A0MT26;P13637;P13637-2;P13637-3;B1AKY9;P50993;H0Y7C1;Q13733;Q5TC01;Q5TC02;E9PRA5;A0A669K9X0;P54707;P54707-2;M0QXF2;P20648	1.00148e+16	9997500769360116	2.49604e+16	3.43339e+16	5210320985684089
ATP1B1	P05026-2;P05026;V9GYR2	9928307876762284	9880074597649334	7025919476450731	251839992720207	4.32225e+16
ATP1B3	P54709;P54709-2;C9JA36;C9JXZ1;H7C4L9;C9J6S2	9919805827853362	992425467320662	-6.46876e+11	9561748125593536	9721556579122488
ATP2A2	P16615-5;P16615-2;P16615-3;P16615;P16615-4;H7C5W9;O14983-3;O14983-2;O14983;Q93084-4;Q93084;Q93084-3;Q93084-7;Q93084-1;Q93084-6;Q93084-5;J3QSY6;H3BTW4	1007245123020764	1.00273e+16	6482697964021604	8592797261090124	2592592778992701
ATP2B1	P20020-6;P20020;P20020-4;P20020-1;P20020-5;P20020-2;E7ERY9;F8W1V5;A0A0U1RQU3;P23634-5;P23634-4;P23634-3;P23634-2;P23634-7;P23634-6;P23634-8;P23634	986786245488951	1024924135296821	-5.47076e+16	2256204550913952	1.41593e+16
ATP5A1	P25705;P25705-2;P25705-3;K7EK77;K7ERX7;K7EJP1;K7ENJ4;K7EQH4;K7ESA0	1.00432e+16	1024452024529985	-2863833478073753	3.17673e+12	1.28807e+16	*
ATP5B	P06576;H0YH81;F8W079;H0YI37	1.00113e+16	1.02084e+16	-2813147696538584	2.63023e+12	1.26397e+16	*
ATP5C1	P36542;P36542-2	1003453641312731	1033405929304608	-4243309957332169	8.68772e+09	3.77229e+16	*
ATP5D	P30049	1.014e+16	1.07999e+16	-9095590542301658	2.99735e+10	4575361183784445	*
ATP5E;ATP5EP2	P56381;Q5VTU8	9998120453282838	1.01522e+16	-2.20615e+16	1.15886e+16	2942503725155598
ATP5F1	P24539;Q5QNZ2	9974233985135716	1.02851e+16	-4.42829e+16	1.65094e+12	1051546080567606	*
ATP5H	O75947;O75947-2;F5H608	9994598249345006	1.0203e+16	-2.97777e+16	1.25227e+16	2.75393e+16	*
ATP5I	P56385	1005605808838987	1.02343e+16	-2.53449e+16	2.38287e+16	1442184853631519
ATP5J	P18859;P18859-2;A8MUH2	99769827999644	1.01905e+16	-3.05554e+16	3.10086e+16	4733375837460749	*
ATP5J2;ATP5J2-PTCD1	P56134-3;P56134;C9JJT5;C9JU26;G3V325;P56134-4;P56134-2	1.0068e+16	1.03298e+16	-3703045962401419	3588747366607683	1.80876e+16
ATP5L	O75964;E9PN17;A0A3B3ITX4;A0A3B3IRW3;A0A3B3ISE7	99861936451096	1.02662e+16	-3990129053389401	5.98603e+10	5974520531078547	*
ATP5O	P48047;A0A494C0K9;H7C0C1;H7C086;H7C068	9985547974328954	1.01875e+16	-2.88847e+16	5629870542163462	6540771266009572
ATP6AP2	A0A1B0GVC7;A0A1B0GWJ8;H7C3E1;A0A1B0GU12;B7Z413;A0A1B0GTB0;A0A1B0GTU8;A0A1B0GVB9;A0A1B0GUT7;A0A1B0GVW0;A0A1C7CYW4;O75787-2;O75787;A0A1B0GVZ1;H7C240;A0A1B0GW13;A0A1B0GWD6;A0A1B0GVI9;A0A1B0GV60;B7Z1I9	1.01806e+16	1.02444e+16	-9002838141212926	7278579497429942	8407921342828503
ATP6V0D1	F5GYQ1;P61421;J3QL14;R4GN72;H3BQB4;H3BSG7;H3BQJ1	1043212719696579	1.07264e+16	-4013604151241693	4455295425222867	62439992928878
ATP6V1A	P38606;P38606-2;C9JVW8;F8WDJ3;C9JA17	9945113932588374	1.00725e+16	-1.8356e+16	481626222465084	2.02236e+16
ATP6V1B2	P21281;H0YC04;E5RGH6;C9JNS9;C9JL73;P15313	9886093956612344	1.00328e+16	-2.12577e+16	4333926442109059	1.95852e+16
ATP6V1C1	P21283;E7EV59	9920634590961064	1000528382554895	-1.22578e+16	2871700283452492	465753889722451
ATP6V1D	G3V2S6;Q9Y5K8;H0YJS0;G3V2V6;H0YJH8;G3V559;H0YJ55;G3V5S7;G3V3T8	9847925635561772	1.00206e+16	-2507537095386072	2.28431e+16	4.1382e+16
ATP6V1E1	P36543;P36543-2;P36543-3;C9J8H1;Q96A05	9887044725395734	9993545186162948	-1.54572e+16	602620540523976	2.21584e+16
ATP6V1H	G3V126;Q9UI12-2;Q9UI12	9811134537294672	9477381523087608	4993145971341425	2858042875412486	4.6441e+16
ATRX	P46100-5;P46100-3;P46100-4;P46100;P46100-2;A0A6Q8PHA4;A0A096LNX6;H0Y3T0	1.02415e+16	9901404478254848	4872797737042244	6187658327897381	2245309621496049
ATXN10	Q9UBB4-2;Q9UBB4;A0A1W2PQD2;B1AHE3;B1AHE4	9927217710775366	9990710336344122	-9197824803133476	2.16238e+16	4.03987e+16
ATXN2	A0A5F9ZH85;H0YH87;A0A2R8Y7P6;A0A2R8YDM9;A0A5F9ZHH4;F8VQP2;F8WB06;V9GY86;A0A5F9ZI57;A0A2R8Y7E6;A0A2R8Y5A6;A0A5F9ZHX3;A0A5F9ZHW5;Q99700-2;Q99700-4;Q99700;Q99700-5;F8W0B5	9786374053882272	9847925927166432	-9045484008455912	7690547961628498	8664353148588456
ATXN2L	Q8WWM7-6;Q8WWM7-8;Q8WWM7-5;Q8WWM7-4;Q8WWM7-9;Q8WWM7-2;Q8WWM7;Q8WWM7-3;H3BUF6;H3BSK9;Q8WWM7-7;H3BSQ5;H3BUE3	9928434135350648	9901617300769132	3.90201e+16	5706973463999687	7241856302728209
AUP1	Q9Y679-3;Q9Y679	1005458505602691	9846721621220488	3013816701816312	2.21319e+16	4.07321e+16
AURKA	A3KFJ0;O14965;Q5QPD2;A3KFJ1;Q5QPD4;Q5QPD1	9304634182577564	9773966636599376	-709947490030696	2803562352664038	4.59586e+16
AVEN	Q9NQS1;H0YKR0	1.05723e+16	1.01933e+16	5267930604832114	4129502605098081	1.93806e+16
B2M	P61769;H0YLF3;F5H6I0	9881734491186436	9962379636119938	-1.17261e+16	1.04806e+16	2824097579980451
B4DLN1;Q9UBX3;Q9UBX3-2	B4DLN1;Q9UBX3;Q9UBX3-2	9963522359017322	1.01385e+16	-2511570624016684	4012672101841301	1.90364e+16
B4GALT1	P15291-2;P15291;Q86XA6	9823323521812504	9976779851266702	-2236302651861577	1.41541e+16	3.22504e+16
BAG1	J3QTA2;Q99933-4;Q99933-3;Q99933;Q99933-2;C9JYK5;A0A0U1RR89;A0A0U1RQD7;F1LLU6	1.00731e+16	9875240657398320	2862130388331147	1.07868e+16	2568056265676019	*
BAG2	O95816;O95816-2	9986150886781286	9928178037767268	839971844995592	1.21355e+16	3.01332e+16
BAG3	O95817	1.00666e+16	9953642350430474	1.62773e+16	4.42484e+16	1.98315e+16
BAG5	Q9UL15;Q9UL15-2	1.0235e+16	1.00003e+16	3347051998480405	3212562213479821	4.76969e+16	*
BAIAP2	Q9UQB8-3;Q9UQB8-5;Q9UQB8-4;Q9UQB8-6;Q9UQB8-2;Q9UQB8;I3L4C2;B4DWA1;I3L3C5;I3L3C6;I3L3J7;I3L327;I3L0M4;I3L2M4;I3L526;I3L0Y9;I3L125;I3L1C8;I3L2J6;I3L113;I3L4A3	9880409277662856	9823706443664512	8303353917253209	203168339785836	3.93449e+16
BAIAP2L1	Q9UHR4	9955840742713108	9539535756977168	616240936677408	241451162106785	4227839174541883
BANF1	O75531	1.03384e+16	9961701081178788	5354628441465682	1.06651e+16	9164191488479352
BASP1	P80723;P80723-2;U3KQP0	1.05019e+16	1.02832e+16	3.03649e+16	211884038778236	4001740033693758
BAT3;BAG6	A0A7P0MQS5;A0A024RCR6;A0A0G2JK23;A0A7I2V508;P46379-2;P46379;P46379-3;A0A0G2JL47;P46379-4;P46379-5;H0Y4L1;H0Y710;F6TC96;F6UR09;F6U1F2;F6XTU0;A0A7I2V3H1;A0A0G2JJR8;A0A1B0GX79;F6WML8;F6VEM6;F6X9W3;F6U341;F6S6P2;X6REW1;A0A0G2JJM1	9917484902950098	9841221900673076	1.11368e+16	3377068805916652	5145915179890612
BAX	Q07812-5;Q07812-8;Q07812;Q07812-2;Q07812-4;Q07812-7	9680781469511544	9656592842874234	3609262491659544	9103364826568104	9475824999977628
BCAP31	P51572;P51572-2;A0A2R8Y5M6;C9JQ75;C9J0M4;C9JSP1;C9JMD7;C9JM14	1012060039336566	9890332851472324	3320389915480546	6185178074095725	2245309621496049
BCAS2	O75934	1.01296e+16	9996146924441360	1.91378e+16	1799671146654638	3680540990167392
BCCIP	Q9P287-4;Q9P287-3;Q9P287;Q9P287-2	9795039939100712	9949999222517080	-2.2645e+16	7033916492952112	2.38601e+16
BET1;DKFZp781C0425	H7C1N3;O15155;A0A3B3IU16;C9JTT8;Q68DU7;O15155-2	9739757675349448	1018730323854574	-6481441116014412	793287618115242	2513544191321642
BIN1	O00499-9;O00499-10;O00499-7;O00499-8;O00499-4;O00499-6;O00499-11;O00499-3;O00499-2;O00499-5;O00499	9839120823110760	9853896260583648	-2164874409890275	8003776037885247	8864300298281433
BIRC6	Q9NR09;A0A3B3IUB9	1.00987e+16	9856381519415154	3504585969749831	6751096363282136	7007638025086858
BLMH	Q13867;K7ESE8;J3KSD8;K7ES02;J3KS79;K7ENH5	9841674374561822	1.00387e+16	-2.85996e+16	2.73427e+16	4375496685286045	*
BLVRA	P53004;C9J1E1	9673495644415068	9952801983116382	-4106541985844828	6774887606960024	2.34099e+16
BLVRB	P30043;M0R192;A0A2R8Y7Y9;M0QZL1;A0A2R8YEP4	9597136142050292	9829025539646200	-3444443433717095	1.23761e+16	3.04129e+16
BMP2K	Q9NSY1;H0Y9P1;Q9NSY1-2;K4DI97;Q9NSY1-3	1.09938e+16	9275636677725984	2.45176e+16	2.30503e+16	4.01446e+16	*
BOLA2;BOLA2B	Q9H3K6;A0A087WZT3;H3BV85;Q9H3K6-2;H3BTW0;A0A0B4J295;H3BVE0;H3BPT9	9697172822777914	9959613762627588	-3852559930127961	5953123590427412	2.20062e+16
BPNT1	O95861-4;O95861;O95861-2;A6NF51;F8VZG4;F8W1J0;O95861-3;F8VVW8;F8VRY7	9608375425594704	992404881693926	-4663630974459965	1.31599e+16	1.05727e+16
BRE	F8W733;Q9NXR7-4;Q9NXR7-3;Q9NXR7;Q9NXR7-1;C9J2G0;A0A075B7D2	9877510230044216	9955767205669718	-1.13851e+16	3897965713996906	570479915172835
BRIX1	Q8TDN6	9518651765625568	9807898619486752	-4318682373874907	4.32639e+16	6100209856837716
BROX	Q5VW32-2;Q5VW32;F5GXQ0;Q5VW33	9555491677165956	9838857766802578	-4.21607e+16	5.0419e+16	2.06043e+16
BSG	I3L192;A0A7P0TB04;A0A7P0TA85;P35613-2;P35613;P35613-4;R4GN83;R4GMX5;A0A2R8YDZ0;A0A087WUV8;A0A7P0T8A7;P35613-3	9940547842551232	9979048208915976	-5576855740300706	5799065490777675	7308681373758167
BST2	Q10589-2;Q10589	1.02715e+16	1.00092e+16	3.73152e+16	4.80366e+16	6547003224168766
BTF3	P20290-2;P20290;A0A7I2V5Y3;A0A7I2YQL2;A0A7I2V3T6;H0Y9Y1;D6RDG3	9850271639227132	1.00061e+16	-2.26457e+16	8612003759120263	2592592778992701
BTF3L4	Q96K17;E9PL10;Q96K17-2	9697402092482512	9889416406219512	-2.82871e+16	3561621346192122	1.80164e+16
BUB3	J3QT28;O43684-2;O43684;J3QSX4	98545804687935	9889392448566444	-5087438362706977	4825823035182596	6563422838731047
BUD31	P41223;P41223-2;F8WCN7;C9JCD9	9858046034892078	1003554185187707	-2.57449e+16	2.28528e+16	4.1382e+16
BZW1	Q7L1Q6;Q7L1Q6-4;Q7L1Q6-3;Q7L1Q6-2;C9IZ80;C9JFN4;H0Y503;C9J188;C9JWF5;C9JV57	9889632299168036	1.00138e+16	-1800084849215783	1.43669e+16	3258914689921702
BZW2	E7ETZ4;Q9Y6E2;B5MCH7;B5MCE7;Q75MG1;E9PFD4;E7EMS9;C9JF98;Q9Y6E2-2;E9PFE3;F8WDX8	9925542422096128	1000015049786694	-1.08039e+16	1.61541e+16	345873320644489
C11orf54	A0A087WT99;Q9H0W9-2;Q9H0W9;E9PPB5;E9PQS1;A0A1W2PRB8;Q9H0W9-3;E9PJU8;Q9H0W9-4;E9PR95;E9PSC3;E9PLC5;E9PLB3;E9PIP1	9175914970938728	9948504475301478	-1.16628e+16	1.62558e+16	1172455526643082
C11orf58;SMAP	E9PM92;O00193;E9PRZ9;E9PQA1	9732407275376634	9851418024933556	-1.75347e+16	1.76464e+16	3.63676e+16
C12orf10	Q9HB07;F8VQQ3;F8VR84	9653851240188034	1.00983e+16	-6493556018744985	1.59265e+16	3.42977e+16
C12orf57	Q99622;U3KQ85;U3KQ07;F5GXW5	9885783519509252	9852774683620872	4825248910739164	7916785553819914	8812211479176398
C14orf166	Q9Y224;G3V4C6;H0YJB9;G3V4E7	9875940722001434	99166597028953	-5936072413179179	1.38181e+16	3201608816171837
C14orf2;MP68	A0A0A0MTQ5;G3V556;P56378;P56378-2	1.00486e+16	1016721666728194	-1.69343e+16	280114117297079	1.57678e+16
C15orf38-AP3S2;ARPIN;AP3S2	A0A0A6YYH1;Q7Z6K5-2;H0YLI7;P59780;H0YMP5;H0YL03;H0YMK0;H0YL85;Q7Z6K5	1.01485e+16	1.00875e+16	868481788428714	8175947163788396	8942928540999909
C1orf123	Q9NWV4	9669793257983572	9921517247478772	-3.70757e+16	1.33913e+16	3.16778e+16
C1QBP	Q07021;I3L3Q7;I3L3B0	1.02044e+16	1.0043e+16	2.29956e+16	4753629349353716	2.02236e+16
C20orf27	Q9GZN8;Q9GZN8-2;H7BYU9	973723133628109	9675173386725124	9224102046336348	8209144656330198	8950727051754984
C21orf33	A0A096LNH5;P0DPI2;A0A0B4J2D5;A0A096LPI6;H7C1F6;H7C2G3;P0DPI2-2;A0A0B4J2D5-2;A0A096LP73;A0A2R8YDR7;F2Z2Q0;A0A096LP12;A0A096LNJ1;A0A2R8Y6K9	9625272384639086	9887948973575788	-3884393032479255	8114105393616007	2535990062035681
C21orf59	P57076;Q9NX33;D3DSE6;C9J818;A0A669KBI0;A0A669KAZ0;A0A669KAW7;A0A5F9ZHZ7;A0A669KAW9;A0A669KAY3;C9JX57;H7BZW1	8753965852491317	9327077943167112	-914884172376516	2.39843e+16	4222467572726198
C4orf27	Q9NWY4;A8MVJ9	9617242708512500	9925262050266304	-4548186489258919	1.12053e+16	950298870864915
C5AR1	P21730	1081663541406733	1.10299e+16	-2.81615e+16	4513451804981511	6283480383008058
C5orf51	A6NDU8;A0A0C4DGW6	9645521445758954	9757792947271384	-1669563692599823	7109808354653602	8292113564191504
C9orf78	Q9NZ63	9617094058558726	9308245887319724	4.70917e+16	4.47524e+16	6263886353916477
CAB39	A0A087X0K1;Q9Y376;B7ZBJ4;Q5TAW7;Q9H9S4	9782312158044652	1.00991e+16	-4597683906573959	4875693184423242	6.18981e+16
CACNA2D1	P54289-4;P54289-5;P54289-3;P54289-2;P54289;E7ERK3;H0Y715	107745587356664	1.09499e+16	-2.3285e+16	6228791828234033	763880661354788
CACYBP	Q9HB71;Q9HB71-3;B2ZWH1;Q9HB71-2	9798826974752612	9930337642229084	-1.92337e+16	3145708578891026	1684799090873731
CAD	F8VPD4;P27708;H7BZB3;H7C2E4;H7C3Z5	1.00238e+16	9948662762652332	1.08571e+16	947163310497562	2.69801e+16
CALD1	E9PGZ1;E7EX44;Q05682-5;Q05682-4;Q05682-3;Q05682-6;Q05682-2;Q05682;C9J813;C9JEK3;A0A6Q8PGI1	104339123927529	9906161354217882	7488219981128183	1.40802e+11	987519212336491	*
CALM2;CALM3	P0DP25;P0DP24;P0DP23;E7EMB3;M0QZ52;Q96HY3;F8WBR5;G3V479;G3V361;A0A590UJI2;A0A590UJC0;G3V226;P27482;C9J7T9;P02585	1.01619e+16	1.01535e+16	1.19725e+16	9440473036911954	966010549321235
CALR	K7EL50;P27797;A0A7P0T861;K7EJB9	9885846154968864	995941102146505	-1.0696e+16	2577851461835447	4376972526410617
CAMSAP3	Q9P1Y5;Q9P1Y5-2	9501454931377708	1.00788e+16	-850977250942728	7018942126395367	238517829625022
CAND1	Q86VP6;Q86VP6-2;A0A0C4DGH5;H0YH27;Q86VP6-3	9886820851564504	9994548748242148	-1.56347e+16	5696394243229917	6540771266009572
CANX	A0A7P0TB65;A0A7P0T840;A0A7P0TAE9;P27824;P27824-2;A0A7P0T9L0;A0A7P0T8G1;A0A7P0T937;A0A7P0Z4D6;A0A7P0Z484;D6RGY2;P27824-3;A0A7P0TAR9;A0A7P0Z4H2;A0A7P0TAN9;D6RFL1;A0A7P0T8N1;D6RAU8;D6RAQ8;D6RD16;O14967	9856585331291632	9939378220816276	-1.20677e+16	1.95852e+16	3853197405139368
CAP1	Q01518;Q01518-2;Q5T0R1;Q5T0R7;Q5T0R6;Q5T0R5;Q5T0R4;Q5T0R3;Q5T0R2;Q5T0R9;Q5T0S3;Q5T0R8	9849192920536848	9903998500818780	-8005586549190358	2.53971e+16	4.34471e+16
CAPG	P40121;P40121-2;E7ENU9;H7C0X8;B8ZZL6	9680284984865828	1.00296e+16	-5113953542165793	6360074692998256	2.27647e+16
CAPN1	P07384;E9PLX0;E9PJJ3;E9PLC9;E9PMC6;E9PJA6;E9PSA6;E9PQB3;E9PRM1;E9PIA9;E9PL37	9884584052568016	9953789208135172	-1.00656e+16	1.36775e+16	3.18324e+16
CAPN2	P17655;P17655-2	9842184463412696	1.00158e+16	-2.52285e+16	2.27358e+16	3.98645e+16	*
CAPNS1	A0A0C4DGQ5;P04632;K7EKD8;K7ELJ7;K7EIV0;U3KQE2;A0A075B7C0;U3KPR7;K7EM73;K7EMQ1;Q96L46;K7ES78	9822297639672596	1.00158e+16	-2.8148e+16	5682041961658557	6540771266009572
CAPRIN1	Q14444-2;Q14444;E9PLA9;G3V153	9936548708307568	9895651036103544	5950217653307996	6517235636376549	7829734479813493
CAPZA1	P52907	1.03033e+16	9917166250767972	5.51005e+16	2787462869715206	4383918876915733	*
CAPZA2	P47755;F8W9N7;C9JUG7;A0A0D9SET8;P47755-2;F8WED3	1.0375e+16	9931202803112084	6307462361657355	2.32137e+16	4015964271109221	*
CAPZB	P47756-2;B1AK88;B1AK87;P47756;B1AK85;A0A6I8PIN8	1.03569e+16	9893980621027492	6597176559353733	1.46486e+16	3.03495e+16	*
CARHSP1	Q9Y2V2;H3BSW7;H3BUY4;H3BPY5;H3BNU9;H3BTK3;I3L3X8	9595357774751566	9764546584448132	-25216454207982	6202400629449378	7624204106299408
CARM1	Q86X55-1;Q86X55;K7EK20;K7EPK1;K7EQB9;Q86X55-2	9382392714625332	1.00337e+16	-9683201689178778	5.15799e+16	2084888401464178
CARS	B4DKY1;P49589-2;P49589;P49589-3;E9PRS8	9840410740387924	9835593414344352	7.06437e+11	8909700424809097	9355692431975792
CASK	A0A2U3TZN6;A0A2U3TZM4;A0A2U3TZM1;A0A2R8YE77;O14936-3;O14936-4;O14936-6;O14936-2;O14936;A0A7I2RJN6;A0A2R8YFN5;Q5JS79;A0A2R8YEK3;A0A2R8Y6F8;A0A2R8YEJ7;Q5JS72;O14936-5;A0A2R8Y3B3;A0A2R8YGH2;A0A2R8Y6D8;A0A2R8Y4K4;A0A2R8Y7X6	1.06506e+16	1.01903e+16	6373859597326635	1.63561e+16	1172455526643082
CASP7	P55210-2	9805569848681732	9957186811631732	-2213672271534082	747931015857335	8542609974250811
CAST	A0A6Q8PH20;A0A6Q8PFE5;B7Z574;P20810-4;P20810-8;P20810;E9PDE4;E7ES10;E7EVY3;A0A0C4DGB5;A0A6Q8PGG5;E9PCH5;A0A6Q8PG72;P20810-3;P20810-2;H0Y7F0;A0A6Q8PFF6;E7EQ12;H0Y9H6;E7EQA0;H0YD33;A0A6Q8PFL0;A0A0C4DGD1;H0YA91;A0A6Q8PFR3;D6RC54;D6RAA8;A0A6Q8PG40;D6RGF7;D6RBR1;E7EN75;E7EQK6;H0Y944	983644294820258	9884385203250262	-7014531979334564	2935622682514864	4704798810676632
CAT	P04040	9827336073059080	9879589739872700	-765073998530816	3591594573434682	5387391860152023
CAV1;CAV3	Q03135;C9JKI3;E9PCT5;Q03135-2;P56539	1.0177e+16	9216397056402336	1.43038e+16	9484685985317068	8758989370782132
CBR1	P16152;E9PQ63;A8MTM1;P16152-2	9686334385133496	9927197184553084	-3543564145118594	2812451248546867	1579720993501974
CBS	P0DN79;P35520;P35520-2;C9JMA6;H7C2H4;H7C1W6;H7C2W0	9850406333359180	99277688135529	-1.12863e+16	1.82149e+16	3701452635654649
CBWD1;CBWD2;CBWD3;CBWD5;CBWD7;CBWD6	A0A087X140;Q9BRT8-3;Q9BRT8;A0A087WTC0;A0A087WZQ3;F2Z2T4;C9J3G2;Q9BRT8-2;Q8IUF1;F8WEG4;F8WEU0;A0A087WWG3;A0A0A6YYH9;Q5RIB0;H0Y5V3;A0A0A0MRU4;Q9BRT8-4;Q5RIA9-3;Q5JTY5-2;Q5RIA9;Q5JTY5;Q4V339;A0A0B4J1T6;Q5RIB5;Q5JTY2;Q6NVZ8;A0A0B4J2E3;E7EUZ7;A0A087WYD2;A0A0B4J2F1;A0A087WVU7;A0A087X1C0;Q5RIB3;H0Y857;Q5RIA9-2	1.02422e+16	1.00185e+16	3185463405993456	1.68293e+12	1051546080567606	*
CBX3	Q13185;S4R2Y4;C9JMM0;B8ZZ43	9859514171465434	9976953810858664	-1708283602799055	9948184473476192	2.76694e+16
CC2D1A	Q6P1N0-2;Q6P1N0;K7EJY5;K7EMP1;A0A7P0Z4M5	9718041577854952	995285587340037	-3444494718778065	2.21912e+16	4079906322475048
CC2D1B	H7C1U3;Q5T0F9-2;H0Y517;Q5T0F9-3;Q5T0F9	1.01202e+16	9819482040743186	4352261278732903	2.36569e+16	1442184853631519
CCAR1	Q8IX12-2;Q8IX12;A0A0C4DGG8;F5H2E6;F5H1H2;F5H3E1;H0YFJ7;F5H7M9	1.01331e+16	9986606928865624	2.10053e+16	144289623680306	3.25968e+16
CCAR2	Q8N163-2;Q8N163;H0YB24;G3V119;H0YC69;E5RGU7;E5RFJ3;H0YC58;A0A087X2B6;E5RHJ4	9880804880334688	9795247216683240	1.25467e+16	5446594169452576	2.1125e+16
CCBL2	Q6YP21-3;Q6YP21;A0A0A0MRN7;Q6YP21-2	9708727687831122	9976983322057188	-3932141752397602	2558184553967851	1505326285157953
CCDC124	Q96CT7;M0R2F5	98379728972685	9418660432936554	6283919315208523	1.40675e+16	3223227130944765
CCDC25	Q86WR0;G3V121;B7Z2L8;Q86WR0-2	957104060583762	9857319868335008	-4251965249053415	5412589109181815	2.10896e+16
CCDC43	Q86WV7;Q96MW1;Q96MW1-2	9566941017519948	1.04833e+16	-13196955724084	3694219100381851	5184945652555263
CCDC47	Q96A33-2;Q96A33	9994002659381788	9913520888494912	1.16651e+16	1.44539e+16	1.11299e+16
CCDC58	Q4VC31;C9JQ41;H7C525;C9JBU9	9567288605752916	9767932915799714	-2.99432e+16	4108563352240577	593967793819738
CCDC6	Q16204	9881845596259400	9773508520791968	1590395608318704	1.74422e+16	3615003429879128
CCDC94	Q9BW85;M0R2S3	9746922032949538	9894484870380204	-2.16779e+16	6276794714534831	76722949996316
CCNA2	P20248	1.52006e+16	1.51557e+16	4265720508665421	8388859050007984	9047834262165718
CCNB1	P14635;E9PC90;P14635-2;D6RHI0;H0YA62	1.64114e+16	1.43437e+16	1942873404474994	5.56003e+10	5974520531078547	*
CCNB2;CCNB2V	O95067;H1UBN3;H0YMP3	1.41926e+16	1.3994e+16	2.03367e+16	6626916759656312	7913874363234298
CCND1	P24385;F5H437	1.46292e+16	1.35215e+16	1.13592e+16	1.06079e+16	2.55973e+16	*
CCND3	P30281;P30281-3;Q5T8J1;P30281-2;H0Y8M4;D6RIX2;D6RI00;P30281-4;D6RDL3;D6RDF8	1.37921e+16	1.27443e+16	1.13992e+16	2377431717685574	405883901802241	*
CCNE1	C9J2U0;P24864-2;P24864-3;P24864;I3L413	1.30929e+16	1.28724e+16	2450200702157171	2.45299e+16	4277898156998674
CCNE2	O96020-2;O96020;Q8WUE3;E5RHN2;E5RK20	1.28338e+16	1.24481e+16	44026633769312	1126950934135846	2915690602275693
CCS	E9PP76;J3KNF4;O14618	9385483137491518	9452924452449928	-1.03297e+16	8054091548686169	888965282348973
CCT2	P78371;F5GWF6;P78371-2;F8VQ14	9879244883836052	9916602591759472	-5445166619605656	3.81315e+16	5626469503301762
CCT3	P49368;B4DUR8;P49368-2;Q5SZX6;E9PRC8;E9PQ35;E9PM09;Q5SZW8;Q5SZX9	9875150182675814	9929953348352576	-7984250829240789	1.14563e+16	2924001326083283
CCT4	P50991;P50991-2	9878778487854528	9966083682196932	-1.2694e+16	5646226204171878	6540771266009572
CCT5	P48643;B7ZAR1;E9PCA1;E7ENZ3;P48643-2;D6RIZ7;H0Y914	9913420918070228	9935968202323008	-3.27757e+16	3203525062328774	4980915240708909
CCT6A	P40227;P40227-2;J3KRI6	9902195048509844	9904179446523596	-2.89087e+11	9466998610406856	9683429796612452
CCT7	Q99832;Q99832-3;Q99832-4;Q99832-2;F8WAM2;F8WBP8;A0A0D9SG95	9911688411805454	9957517828426176	-6655322667635352	1.18592e+16	2.97339e+16
CCT8	P50990;P50990-2;P50990-3;H7C4C8;H7C2U0	9871820424331504	9936691836198788	-9449472787763062	585662403049388	2.18675e+16
CD2AP	Q9Y5K6	9872129331161346	9732631497111776	2.05314e+16	4532933751978979	630046228515557
CD2BP2	O95400	1015795866315588	1.07282e+16	-7879513558869779	1.70192e+12	1051546080567606	*
CD3EAP	O15446;O15446-2	9788099191818708	9768388468554904	2.90815e+16	9439448062653760	966010549321235
CD44	H0YD13;P16070-18;P16070-12;P16070-14;P16070-13;P16070-11;P16070-10;P16070-16;P16070-8;P16070-17;P16070-6;P16070-4;P16070-3;P16070-7;P16070-5;P16070;H0Y2P0;H0YE40;H0YDW7;H0YCV9;H0Y5E4;P16070-15;P16070-9;E9PKC6;H0YDX6;H0YD17;Q86UZ1;J3KN83;P16070-19	1026804429760776	1022550746954397	5988982264109855	7425725249026937	8511376776159407
CD55	H3BLV0;B1AP13;H7BY55;P08174-4;P08174;P08174-3;P08174-5;P08174-2;P08174-6;P08174-7;B1AP15;A0A2R8YDY3;A0A2R8YEC5	1.0643e+16	1039384285189109	3.41749e+16	2.20965e+16	4.07248e+16
CD59	E9PNW4;A0A2U3TZL5;P13987;P13987-2;H0YET2	1076112260336229	1.05812e+16	2.43244e+16	4481688130108703	6266153393120735
CD9	A6NNI4;A0A2R8Y478;A0A7I2V3T0;A0A7I2V3T7;G8JLH6;A0A087WU13;F5GXT1;P21926	9984503599694884	1.0103e+16	-1702758750739167	1.58505e+16	3.42197e+16
CD97	P48960-2;P48960-3;P48960;M0QY55;B4DWB8;M0R0K5;Q9UHX3-4;Q9UHX3-6;Q9UHX3-3;Q9UHX3-2;Q9UHX3	986098012415023	9877509883431116	-2416335525889791	7855710728212112	8771759612612062
CDA	P32320	9714597276700616	9958385264348776	-3.57576e+16	5875792176394501	2.18762e+16
CDC123	O75794;X6RA30;X6RKY7;X6RF82;H7BZW7	9851871788890228	1002997388614399	-2584809177386568	8552431033418267	2592569678881292
CDC16	Q13042-3;Q13042-2;Q13042;Q5T8C6;A0A3B3ISD2;Q13042-4	1.00836e+16	1.00273e+16	80674510043961	5524751833668369	7093879766635041
CDC20	Q12834	1.10703e+16	1.00449e+16	1.40236e+16	2.72358e+16	4375496685286045	*
CDC23	Q9UJX2;D6RBY8;D6RCF8;Q9UJX2-2;H0Y936;Q9UJX2-3	9727050163161918	9904516747955692	-2.60842e+16	5492996336590701	7056596778937064
CDC27	G5EA36;P30260;P30260-2;I3L394;I3L328;I3L3H6;F6QPS0;I3L2Z8	9933100400054234	9915140083458276	2.61094e+16	8433946265716966	9074002526263076
CDC37	Q16543;K7EL68;K7EQA9;K7EKQ2;K7EIU0	9828390314644812	9902347287514788	-1.08154e+16	6872328780053488	2.36351e+16
CDC42	P60953;A0A590UJK8;P60953-1;Q5JYX0;A0A494C1M1;A0A494BZX6;A0A3B3IRV0;F8WET9;B1AH79;G3V4H1;G3V476;Q9H4E5-2;P17081;Q9H4E5	1.01981e+16	1.01172e+16	1.14945e+16	1359471615883918	3181800108595879
CDC42SE2	Q9NRR3;D6REL0	1018664141698831	1.00424e+16	2.05718e+16	2.87947e+16	4661395053797116
CDC5L	Q99459	9962481429448424	9963509042374544	-1.48804e+12	9888927113034956	992494796872268
CDCA3	Q99618;F5GX58;F8WDL1;J3KMY0	1.00724e+16	9507419632420482	832765723449683	3.02357e+16	1.64146e+16
CDCP1	Q9H5V8;Q9H5V8-2;Q9H5V8-3	1.0525e+16	1045286987488618	9922364806068172	7734284851228429	8686925719308093
CDK1;CDC2	P06493;A0A024QZP7;P06493-2;A0A087WZZ9;E5RIU6;A0A2R8YEB7;A0A2R8Y644;Q9BVE2;A0A087X209;A0A2R8YD28;A0A2R8YF61;A0A2R8Y7W5;A0A2R8Y4Z0;Q00534;Q96Q40-6;Q96Q40-4;Q96Q40-3;Q96Q40-5;Q96Q40;Q14004-2;Q14004	1.21714e+16	1.17518e+16	5.06058e+16	434358874823621	1.95852e+16
CDK11A;CDK11B	Q5QPR4;A0A0D9SEI3;Q5QPR3;A0A0D9SER5;A0A0D9SEN2;Q9UQ88-10;P21127-12;P21127-4;P21127-5;P21127-10;P21127-6;P21127-9;Q9UQ88-4;P21127-8;Q9UQ88-3;Q9UQ88-2;P21127-3;P21127-2;Q9UQ88;P21127;Q9UQ88-5;Q9UQ88-9;Q9UQ88-8	1.00876e+16	995057990766335	1.97301e+16	2798041370195488	4.59261e+16
CDK12	Q9NYV4-2;Q9NYV4;J3QSD7;Q9NYV4-3;A0A590UJE9	9997824966948704	9780009909550888	3.17783e+16	1.35531e+16	3181800108595879
CDK16	A0A087WZU2;Q00536;Q00536-3;Q00536-2;E5RGN0;H0YBX5;E5RJM2;H0YAZ9;E5RIY8;E5RIU4;E7EUK8;O94921-3;O94921-2;O94921;H0YC36;H0YC60	1.0814e+16	1.03061e+16	6939698054151545	1439481382982859	3.25968e+16
CDK2	G3V5T9;P24941;P24941-2;E7ESI2;G3V317;Q00526;K7EJ83	1.29143e+16	1.29192e+16	-5.53837e+11	9786663204716806	9862676122811692
CDK4	P11802;F8VYH9;F8VTV8;F8VWX7;F8VZ51;F8VZZ0;P11802-2;F8W1L8;F8VXD2;Q96BE9;F8VYY1;F8VZ13	1.3832e+16	1232461439322789	1.66471e+16	1.64703e+16	3.21357e+16	*
CDK5	Q00535;Q00535-2	1242531145984123	1.1996e+16	507327367907065	5037038249288562	2.06043e+16
CDK5RAP3	Q96JB5;Q96JB5-4;Q96JB5-2;J3QL86;J3QRM1;J3QQY1;Q96JB5-3;J3QS62;J3KTA5;J3KRK4;J3KS63	9862066422851392	9874353988270954	-1.7964e+16	7548883381257434	858805452624421
CDK9	P50750;P50750-2;X6RE90	9944670186253112	98032585062792	2.06622e+16	7025088394831819	7189895042913975
CDKN1B	P46527;E7ES52;H7C2T1	1555501875390054	1.55315e+16	2.1847e+16	8923386656651806	9355707075269374
CDKN2A	P42771;J3QRG6;P42771-4;P42771-2;K7ES20;K7ENC6;P42771-3;P42772	9631485999711208	9854447940712096	-3301664950772446	1273490209819235	3079876136515298
CDKN2AIP	Q9NXV6;J3KNE1;D6RGD2	9731687446193432	9882505128608940	-2.21868e+16	3142579954126593	1684799090873731
CDV3	Q9UKY7;Q9UKY7-2;H0Y8K3;D6R9V8;D6RFH2;Q9UKY7-3;D6RDN0;D6RAV0;D6R973	9794941834050124	9883776176372360	-1.30254e+16	1.05019e+16	2824097579980451
CECR5	Q9BXW7-2;Q9BXW7	1.00843e+16	9892827422636694	2.76575e+16	2.34048e+16	4.02221e+16	*
CELF1	G5EA30;Q92879-4;Q92879-5;Q92879-2;Q92879-3;Q92879-6;Q92879;E9PKU1;E9PQK4;E9PSH0;F5H0D8;F5H4Y5;F5H3J7;E9PKA1	9829925693444400	9942795030013988	-1647095542648116	6503121050509588	6945659934583241
CFDP1	Q9UEE9;Q9UEE9-2	9669122960018096	9878401594692766	-3.08926e+16	1.76634e+16	3.63676e+16
CFL1	P23528;G3V1A4;E9PP50;E9PK25;E9PQB7;E9PLJ3;E9PS23	9827495386299464	9903031530592664	-1104645138431527	2.51381e+16	4.31744e+16
CFL2	Q9Y281;Q9Y281-3;F8WDN3;G3V2U0	9924430488272548	9893801049931124	4459426553663949	6647055927257737	7926980758839075
CHAC2	Q8WUX2	9939084119613720	1.03142e+16	-5345242696818962	2.22658e+16	1.41593e+16
CHCHD2;CHCHD2P9	Q9Y6H1;Q5T1J5	9984731532129808	993021763723978	7898300074314616	3994236728055757	1900537241805921
CHCHD3	C9JRZ6;Q9NX63;F8WAR4;A0A286YEX5	1.01358e+16	1.06808e+16	-7555890406002695	2.02668e+16	3.92896e+16
CHCHD4	Q8N4Q1;Q8N4Q1-2	1.00429e+16	1.00257e+16	2477366581140347	6337665206617016	7717616711014151
CHD1	O14646-2;O14646;A0A1B0GTU9;A0A0D9SEP7;H0Y8V4;A0A087WVF4;A0A0D9SF92;A0A0D9SFA3;A0A1B0GU59;A0A0D9SGK0;B7Z3I4;O14647-3	1.02199e+16	9993198938605086	3236425777812753	1865432157377967	3.75838e+16
CHD3	Q12873-2;Q12873;Q12873-3;A0A5F9ZHX5;I3L229;H7C3H7;H7C0J3;H7C2H0;A0A5F9ZHM2;K7EPV1;I3L1I4	1009818610709334	9597055801843668	734323844360347	1.85765e+16	1.26525e+16
CHD4	A0A2R8YFK9;A0A2U3TZM0;A0A2R8Y212;A0A0C4DGG9;Q14839;Q14839-2;A0A2R8Y425;A0A2R8Y5J0;F5GWX5;A0A2R8Y521;A0A2R8YFD8;A0A2R8YDJ9;A0A2R8YD40;A0A2R8YDW2;A0A2R8Y4X2;A0A2R8Y8C1;A0A2R8YER1;A0A2R8Y445;A0A2R8Y5Z7;A0A2R8Y685;A0A2R8Y7I0;A0A2R8Y7M9;A0A2R8Y8B3;A0A2R8Y5M9;A0A2R8YE38;F5H6N4;A0A2R8Y6G9;A0A2R8Y7X1;A0A2R8Y795;F6T542	1.01032e+16	9826274374350444	4010088025442228	6190906612134926	2245309621496049
CHEK1	E7EPP6;O14757-2;O14757-3;O14757;E9PPA5	96235147332268	9904096292831168	-4.14614e+16	1.46274e+16	328146834237268
CHERP	J3QK89;Q8IWX8	9899115291827636	1000363287326449	-1.51525e+16	3204052631002943	4.76969e+16	*
CHMP1A	A0A6Q8PHU0;A0A6Q8PF35;F8VUA2;F8VVT7;F5H875;Q9HD42;A0A6Q8PGI9;A0A6Q8PF26;A0A6Q8PGM8;A0A6Q8PFX8;A0A6Q8PG85;A0A6Q8PFF8;A0A6Q8PFF9	9666583256363386	9864329442448158	-2921493689524864	2.01153e+16	3.9195e+16
CHMP2A	O43633;M0R1L7;M0R1T5;M0QXX8	9645096065457744	9811086957315496	-2461737193623582	2.32726e+16	4.15639e+16
CHMP4A;TM9SF1	E9PSI1;E9PQI5;E9PJC4;E9PQY7;E9PS99;E9PL78;E9PJM1;E9PMQ9;Q9BY43;O15321-2;O15321;E9PQ80;Q9BY43-2	9913590839037428	9780841625869320	1944910394028233	2.30194e+16	4148293360825732
CHMP4B	Q9H444	935315143050511	9577894085826574	-3.42559e+16	5806862006325031	7311405582927442
CHMP5	Q9NZZ3;Q9NZZ3-2	9759081249128384	9834706278080808	-1.11366e+16	2.24508e+16	4.10514e+16
CHORDC1	Q9UHD1;Q9UHD1-2;E9PHZ2;E9PPQ5;E9PIZ4;E9PSD5;E9PL00	9722483081692632	9911669839466032	-27803312501639	4727585663689836	2.02236e+16
CHRAC1	E5RGS9;Q9NRG0	1006755406844266	1.00083e+16	8509771600672227	759994699745181	861671458517199
CHTOP	Q9Y3Y2-4;Q9Y3Y2;Q9Y3Y2-3;A0A087X1B7;X6R700;Q5T7Y7	1.04659e+16	102076759407483	3.60432e+16	6011619727147187	2.21584e+16
CIAO1	O76071	9701243584514114	9525491110088984	2637621935968783	6376321693190756	774288946833412
CIAPIN1	Q6FI81-3;Q6FI81;H3BV90;H3BT65;H3BUG4;Q6FI81-2;H3BQ23;H3BPG7;H3BTZ8	9735390251362888	9875438684753392	-2.0606e+16	4947618180657152	2044437767325686
CIRBP	K7ENX8;K7ELV6;K7EJV5;K7ELT6;K7EJV1;K7EMY9;K7EPM4;K7ER40;K7EQR7;D6W5Y5;Q14011;Q14011-2;K7EQX4;K7ENN6;K7EIF7;K7EQL0	1.00878e+16	1.00615e+16	3.76386e+16	6414732056760735	7755043007110585
CISD1	Q9NZ45	9937147285174628	1015206904387459	-308701325870828	4.46202e+16	5.91995e+16
CISD2	Q8N5K1;D6RCF4;A0A2R8Y540;I3L1N9	9795832082858764	997563457252535	-2624057344750615	9662290817898712	8785904256077921
CKAP4	Q07065	9838308126634682	9867133065520046	-4.22073e+16	7208749621229014	8358670807457235
CKAP5	Q14008-2;Q14008;Q14008-3;H0YDX5;E9PQH5	9807590984351388	9789530565573360	2.65913e+16	6926009031248954	8173257588035941
CKB	P12277;H0YJG0;G3V4N7;G3V461;H0YJK0;P06732	9822023329898898	996713475619761	-2115858458039657	5.78961e+16	2.17879e+16
CKMT1A;CKMT1B	P12532;P12532-2;F8WCN3;C9JSQ1;C9J6W7;C9JT96;P17540;C9JJX8;C9J995;C9J8F6	9835502791350596	9891011991683458	-8119331802678079	1.89998e+16	3803225080537588
CKS1B	P61024;Q5T179;Q9BZU3	1189865082231963	1.16824e+16	2.64627e+16	9062758392624052	2645428349702972
CKS2	P33552	1.16948e+16	1128360236283885	5163553781758188	5526490265560285	6518746472331335
CLASP1	F8WA11;Q7Z460-2;Q7Z460-4;Q7Z460-5;Q7Z460-3;Q7Z460;H0Y5T1	9879696061718736	9587912125220460	4.325e+16	2.05764e+16	3968101766126824
CLCC1	A0A6Q8PG75;A0A6Q8PGA4;A0A6Q8PG30;A0A6Q8PHQ1;A0A6Q8PEZ7;Q96S66-4;Q96S66-3;Q96S66-2;Q96S66;A0A6Q8PFH1;A0A6Q8PF97;A0A6Q8PFT6;A0A6Q8PG68;A0A6Q8PF11;Q5T1P5;A0A6Q8PFF7;A0A6Q8PG14	9555584721876076	9911892991625804	-5281645551264521	1.06653e+16	2844454205483405
CLIC1	O00299	9712999560851424	9951111716010160	-3494081293689558	2.04128e+16	1.33429e+16
CLIC4	Q9Y696	9636578913360860	9875528849846692	-3.53369e+16	469388317075133	2.02236e+16
CLINT1	Q14677-3;Q14677-2;Q14677	1.03224e+16	9818539503783456	7219431963459755	7.74547e+08	3.77229e+16	*
CLIP1	P30622-2;P30622-1;P30622;J3KP58;A0A3B3ITA2;F5H0N7;F5H6A0;F5H367;A0A3B3IS27;F5H270;F5H1T5;A0A3B3ISJ8;Q9UDT6-2;Q9UDT6	9884484414956964	9892225546403652	-1.12942e+16	8822260743737849	9325363189409254
CLNS1A	E9PMI6;E9PJF4;J3KN38;P54105	9484309377348152	9976456518616642	-7298475964542737	2.3139e+16	4154006857337769
CLPB	A0A2U3TZY2;Q9H078-2;Q9H078;H0YGM0;Q9H078-5;Q9H078-3;Q9H078-4;A0A2R8Y602;A0A2R8YDH5;F5H392;F5H7A5;A0A2R8Y6R5;A0A2R8Y7E8	9794399171435396	9956775623715456	-2.37216e+16	13310726126466	1.06281e+16
CLPP	M0R208;Q16740	9477398643947754	9862161679635980	-5.74128e+16	1264674725062684	3.07e+16
CLPX	O76031;H0YM48	995722882884772	9932839402075474	3538099747205892	6930373958643637	817469110121829
CLTA	P09496-2;P09496-5;P09496-4;P09496-3;P09496;C9J8P9;F8WF69	1037287735515843	9800858726754752	8183607678888154	7.04379e+10	6.52808e+16	*
CLTB	P09497-2;P09497;D6RJD1	1.03405e+16	979190573167368	7863884736187642	3.22945e+11	1.28929e+16	*
CLTC	A0A087WVQ6;Q00610-2;Q00610;J3KS13;K7EJJ5;J3KSQ2;J3KRF5;J3QL20;F5H5N6	1038423782112327	9946642983823112	6211372977605346	1.57061e+12	1051546080567606	*
CLUH	K7EIG1;I3L2B0;A0A494C0R8;O75153;I3L4B5	985775142044605	9947607388310580	-1.3091e+16	1.40135e+16	3222938225049378
CMBL	Q96DG6	1.02701e+16	1.02185e+16	7.26796e+16	6802669117070372	8071754164973761
CMC2	H3BNN8;H3BTB6;Q9NRP2;A0A494C0Z3;H3BN28;A0A494C090;H3BRC3;H3BP68;H3BQQ1;H3BPP2	9925970549452808	9772842670351000	2.24299e+16	1.29885e+16	3115068589270704
CMPK1	P30085;P30085-3;Q5T0D2;P30085-2;A0A494BXC7;E9PJD2	9680987140901404	9872681192370204	-2828777833339116	1.59758e+16	3431884442033039
CNDP2	Q96KP4;Q96KP4-2;J3QKT2;J3QQN6;J3QR27;J3QLU1;J3QKQ0;J3QRD0;J3QL02;J3KSV5;A0A087WYZ1;J3KRD5;A0A087WVS2;J3QRA8;J3KSS4;J3QRP4;J3QRH4	9828656857358546	9982964618193132	-2.2474e+16	1.35491e+16	3181800108595879
CNN2	B4DDF4;B4DUT8;Q99439;H3BVI6;Q99439-2;A0A087X271;K7ES69;A0A087X1X5;H3BQH0;A0A087WV51;U3KPS3	9921348784921612	9984916856027056	-9214149387689266	5646279833083209	7190700719980956
CNN3	Q15417;Q15417-3;Q15417-2;E9PDU6	9954855701994188	9999508199312468	-6456737412392549	641622361232026	7755043007110585
CNOT1	A5YKK6;A5YKK6-2;A5YKK6-4;A5YKK6-3;H3BTH2;H3BNB1;H3BR89;H3BMH0	9966840206107920	9784940109427644	2.65732e+16	1630700935174559	1172455526643082
CNP	P09543-2;P09543;K7ERC4;C9K0L8;K7ERZ0;K7EN66	9911042641115848	9924710528692428	-1.98819e+16	8191331763349479	8945066094090169
CNPY2	Q9Y2B0;F8VXJ7;F8W1K5;H0YIH9;H0YI18;F8W1U5;Q9Y2B0-2	9652724357881414	9823070255329836	-2.52378e+16	2164071040846278	4040118238126684
CNPY3	Q9BT09;A0A0C4DFY8	9199934290674344	9654920255076432	-6964078632296536	1.28851e+16	3104290579647697
COA4	Q9NYJ1;Q9NYJ1-2	9666171442141084	9887525120031848	-3266487180153747	4205016386536927	195138269492069
COA6	Q5JTJ3-3;Q5JTJ3;Q5JTJ3-2	9800702914278596	1.00062e+16	-2993076895421859	1.46907e+16	1.11309e+16
COA7	Q96BR5	9902466611238696	9917969322692696	-2256831239279218	8147414169000085	8932209450171196
COASY	Q13057;Q13057-2;K7EQ60;K7ES73;K7EN91	9736776950393178	9864666479651504	-1.8826e+16	1.82854e+16	3712875075163725
COLGALT1	Q8NBJ5;M0QYH0;M0QX72	1.00231e+16	99989414921697	3.48662e+16	6205132590560443	7624204106299408
COMMD2	F8WBW1;Q86X83-2;Q86X83;F8WC41	9904108970175828	1000070119406259	-1.40021e+16	2.93917e+16	1.62626e+16
COMMD3;COMMD3-BMI1	Q9UBI1;R4GN54;R4GMW6;H0Y4W0;H0Y6Z9;R4GMX3;R4GNF2;H0Y4E5	9942336797595892	9994855515448604	-760073613825633	9898346477393268	2.76196e+16
COMMD4	A0A0B4J287;Q9H0A8;H3BPG2;H3BQF2;H3BM91;Q9H0A8-3;Q9H0A8-2	9767603586823384	1.00655e+16	-4.33408e+16	1.25696e+16	3065762544445411
COMMD8	Q9NX08	9883236883567232	9987369676111052	-1.51212e+16	1.5673e+16	3.39495e+16
COMMD9	Q9P000-2;Q9P000;E9PJ95	9793681876415586	9796665819281956	-4.39494e+12	9731297075242824	9829784316954116
COMT	P21964-2;P21964;E7EMS6;A0A7I2V370;E7EUU8;A0A7I2V3G7;H7BZ45;F8WBW9	9838357564026416	9925295601218804	-1.26926e+16	2.15632e+16	4.03436e+16
COPA	P53621;P53621-2;A0A3B3IT15;A0A3B3IS84;A0A3B3ISC6;A0A3B3IU89;A0A3B3ITV3;A0A3B3ISK1;A0A3B3ITI7;A0A3B3IU78;A0A3B3IS23;A0A3B3ITX2;A0A3B3IU84	1.00659e+16	1.00651e+16	1.11219e+12	9919447493412964	9938597005948512
COPB1	P53618;E9PP73;E9PP63;E9PKQ1	1.00691e+16	9993779016062852	1.08363e+16	3.25712e+16	5027921295879395
COPB2	H0Y938;H0YAC7;P35606-2;P35606;A0A7I2V258;A0A7I2V3G0;A0A7I2YQF9;D6R997;D6RBZ7;D6RCL6;D6RBG7;D6RBT6	1.01101e+16	1.0065e+16	6449890533003842	5801945131429116	7308760978669202
COPE	M0QXB4;O14579;O14579-2;O14579-3;M0R061	1010035030414918	1.00668e+16	4804485554930245	6881672720631307	8134570765496771
COPG1	Q9Y678;H0Y8X7;H0Y8G2;D6RG17	1.00746e+16	1010581552173869	-4456064541474508	7384187695869724	8486256452959227
COPG2	Q9UBF2;Q9UBF2-2	1.04216e+16	10130775467122	4083844445374328	9145051118391924	2653882739510171
COPS2	P61201;P61201-2;B4DIH5;H0YKU5;H0YM03;H0YMC2	9846738782236828	9911014426148080	-9386743408785176	1.65348e+16	3.49983e+16
COPS3	Q9UNS2;Q9UNS2-2;H7C3P9;J3QL22;J3QS85;K7ELN6;J3KTQ1;J3QKR0;C9JLV5	9884872852340100	9959682209053142	-1087730098944934	4.91766e+16	2.0353e+16
COPS4	Q9BT78;D6RFN0;D6RD63;D6RAX7;Q9BT78-2;D6REK7	9874094369281312	9906544728502140	-4733518880743948	4617671296252338	6373781328862503
COPS5	Q92905;E5RHH5;E5RFS1;E5RG35;E5RK55;E5RHF2	9888586051891266	9977452646666380	-1.29073e+16	3615765279091367	5183928673614419
COPS6	E7EM64;Q7L5N1;H7C3T0	9917349819441776	1.00471e+16	-1874642122577194	1976408797928852	1.30836e+16
COPS7A	Q9UBW8;F5GYF7;F5H248;F5H4U8;F5H7C6;F5H4Z0;F5H3M6;G3XAP1;F5GXT7	9915070404905704	9931641566027918	-2409178665308084	8147382598785313	8932209450171196
COPS7B	Q9H9Q2;A0A087X1P5;J3KQ34;J3KQ41;Q9H9Q2-3;J3QT95;J3QT73;Q9H9Q2-2;J3KQV6;J3QT67;J3QT66;J3QT69;J3QT50;J3QT43	9829156280649844	9769840431848020	873258396276732	8018846608103875	8864300298281433
COPS8	E9PGT6;Q99627;Q99627-2;H7C3S9;F8WEF2	9807836556890386	9920877954985744	-1.65329e+16	1.13529e+16	2921000305123149
COPZ1	F8VVA7;P61923;F8VXB1;F8VUC5;F8W156;F8W651;F8VYZ4;P61923-5;P61923-4;F8VXR1;F8VYK5;P61923-2;P61923-3	9883608683891332	989241666577406	-1.28511e+16	8596176084304712	9184849138839760
CORO1A	P31146;H3BRY3;H3BTU6;H3BRJ0;H3BNA2;H3BU76;H3BSL1	1.0498e+16	1.00055e+16	6931947147377458	1.00161e+16	2.77392e+16
CORO1B	Q9BR76;A0A087WW53;F5H390;F5H0D2	1.02026e+16	9960255905699642	3468916995299299	4.74016e+16	2.02236e+16
CORO1C	Q9ULV4;Q9ULV4-2;Q9ULV4-3;B4E3S0;H0YHL7;F8W1H8;F8VUX3;F8VSA4;F8VRE9;F8VTT6;F8VVB7;F8VV53	1.04795e+16	1.00796e+16	5613690789805553	6.26376e+11	1.95837e+16	*
CORO7-PAM16;CORO7;PAM16	A0A0A6YYL4;P57737-3;I3L0X9;I3L3T0;Q9Y3D7;I3L1U7;I3L258;I3L482;I3L0Z7;A0A0B4J298;I3L359;I3L2Y6;I3L1M1;I3L0X8;I3NI06;I3L1G9;E7EP81;I3L167;P57737-2;P57737-4;P57737	9694618724361816	966470348149096	4.45869e+16	9343658054195546	9595893673933272
COTL1	Q14019;H3BT58	9815245780253498	1.01372e+16	-4.65632e+16	3778791541052267	1846697561022718
COX4I1	P13073;H3BN72;H3BNV9;H3BPG0;Q86WV2;H3BNI5	9891867990531962	1032405329842856	-6169460270672026	2.23147e+12	1.20639e+16	*
COX5A	P20674;H3BNX8;H3BRM5;H3BV69;H3BRI0	9851024935993862	1029417589211005	-6348259790958376	1.30895e+10	3.77415e+16	*
COX5B	P10606	1009789493774746	112109643653173	-1.50856e+16	2.83473e+11	4575361183784445	*
COX6B1	P14854;A0A494C160;K7EQD3	9859889938100724	1.0424e+16	-8026927223082121	1.78869e+10	4219683462043775	*
COX6C	P09669	1.02543e+16	1.10989e+16	-1.14187e+16	3661370986328999	1.82255e+16
COX7A2L	E5RJZ1;H0YBD2;O14548	9833676588668732	1.08143e+16	-1371313460125364	2.54234e+16	1.50196e+16
CPA4	Q9UI42-2;Q9UI42;C9J6N7;B7Z5J4;C9J3P4	94745986391941	9547079289597016	-1.09946e+16	8400753637326503	9056898915189976
CPM	P14384;F8W111;F8VVI6;H0YHN7	1.05408e+16	1.04973e+16	5963801699950853	8223637450163835	896276320166953
CPNE1	F2Z2V0;Q99829;Q5JX58;Q5JX59;Q5JX61;Q5JX60;Q5JX44;Q5JX52;Q5JX45;E7ENH5;A6PVH9;B0QZ18;Q5JX56;Q5JX54;Q5JX57;E7EV27;Q5JX55;Q5JX53;H0Y524	9835658702184956	9972164843266948	-1.98851e+16	9274301008534672	2676442574687578
CPNE2	Q96FN4;Q96FN4-2;H3BQQ3;H3BPR8;H3BUC8	1139712886651951	1.10656e+16	4.25952e+16	2476146148585383	429795699185822
CPNE3	O75131;A0A087WYQ3;H0YB26;E5RHZ0;A0A087WXR6;A0A087WUS8;E5RFT7	9874401268153668	1.02231e+16	-5.00741e+16	5025132739552816	626933627843248
CPNE7	Q9UBL6-2;Q9UBL6;H0YEH8	1.07007e+16	1.00184e+16	9505960605807186	3.77166e+16	1846697561022718
CPNE8	Q86YQ8;E7ENV7;Q86YQ8-2;Q9HCH3;A0A0J9YWU8;A0A0J9YWA1;A0A087WX62;Q9HCH3-2;Q8IYJ1-2;Q8IYJ1	1077782782459789	1038784292608479	5317034063078429	1029903611195377	2810304806574136
CPOX	P36551;P36551-2;H0YA22	9771905655828956	9962688831893272	-2789522909212068	6624049979416262	2.32604e+16
CPS1	P31327;P31327-3;P31327-2;A0A669KBF2;Q5R211	991964295836573	9964343410529126	-6486549337101523	1.21019e+16	3010971518350624
CPSF2	Q9P2I0;H0YJF4	1.0004e+16	103579389475013	-5.0159e+16	3.53304e+16	1794177528682096
CPSF6	F8WJN3;Q16630-3;Q16630;Q16630-2;F8W084;A0A3B3ISW1	9766369337809248	9745476582110268	3.0896e+16	6877662535894842	8134570765496771
CPSF7	F5H669;Q8N684-2;Q8N684;Q8N684-3;J3QT54;F5H6M0;F5H047;C9J286;C9J323	100211387166445	9919010517866308	1477833817074889	5.03478e+16	2.06043e+16
CPT1A	P50416;P50416-2	1.00619e+16	1.02501e+16	-2673028256292918	2.9816e+16	1.62716e+16
CPT2	P23786;A0A1B0GTB8;A0A1B0GWC0;A0A1B0GVF3;A0A1B0GV75;A0A1B0GTM0	9856413160681664	9958984719503140	-1.49359e+16	2.46487e+16	4287084931799598
CRABP1	P29762;B5MCB5	916870400711799	9629371062345118	-7072374839895683	3825716282573928	5626469503301762
CRABP2	P29373;Q5SYZ4	9686639147867660	9779601590438736	-1377949407495502	7731428708206904	8686925719308093
CRBN	A0A1W2PPJ5;Q96SW2-2;Q96SW2;J3QT87;J3QT51	1.04034e+16	1.02888e+16	1.59791e+16	5828984537993825	7325043523532192
CREG1	A0A3B3IRL2;O75629	9856916774319288	960045768898156	3803325874612294	4.41959e+16	6216169339121306
CRELD2	Q6UXH1-4;Q6UXH1;Q6UXH1-6;Q6UXH1-5;A6PWM2;Q6UXH1-3;Q6UXH1-2	9948238879236820	1.02648e+16	-4519495570672836	2.64468e+16	1.533e+16
CRIP1	P50238;K4DIB9;H3BRQ4	9662479474677704	989177521989774	-3383601195979613	1.92929e+16	3.82752e+16
CRK	P46108;P46108-2;I3L297	9406021233907058	9974215333537980	-846187606567474	8657809274792369	2593523945374839
CRKL	P46109	9751087823274	9985395390687236	-3425638134612264	998290317126424	8902279632106772
CRLF3	Q8IUI8-2;Q8IUI8	1.02321e+16	989486263361022	4.83535e+16	1.67192e+16	3518764778076346
CRTAP	C9JP16;O75718	1005071392109706	9946873491272740	1.49829e+16	4054263845178295	1919856693109065
CRYBG3	Q68DQ2;Q68DQ2-1	1.02146e+16	971102518209016	7293180224884767	6561721345262713	6950068118757853
CRYZ	Q08257;A6NP24;Q08257-3;C9JH92;Q08257-2	9811931131879596	9919124504840224	-1.56757e+16	1860708715130003	3754696046471507
CS	B4DJV2;O75390;A0A0C4DGI3;H0YIC4;F8VTT8;F8W4S1;H0YH82;F8VRP1;F8VX68;F8VPF9;F8VU34;F8VPA1;F8W1S4;F8W642;F8VZK9;F8VX07;F8VR34;F8W0J2;F8VWQ5;F8VRI6	9843843352089628	1003720810635314	-2806442803820139	1280279779296327	2768605022728307	*
CSDE1	O75534-2;O75534;O75534-3;O75534-4;E9PLT0;E9PNG3;E9PLD4;E9PJK7;E9PKN4	9861179448806564	9928867979095280	-986903019186667	9657006547261038	2.71939e+16
CSE1L	P55060-3;P55060;P55060-4;P55060-2	9897604755701712	9916272906793522	-2.71854e+16	6646820354918236	7926980758839075
CSNK1A1	U3KPX3;P48729-3;P48729;A0A5F9W493;A0A590UJ43;P48729-2;D6REM4;A0A590UJQ7;E5RG27;U3KQ83;D6RGE5;A0A590UK94;H0Y9X2;U3KQK7;E7ETM0;Q8N752	1.05825e+16	1.03709e+16	2914049258714118	2.17959e+16	4051200721339699
CSNK1G3;CSNK1G2	Q9Y6M4-4;P78368;Q9Y6M4-3;Q9Y6M4;Q9Y6M4-2;K7ESB6;A0A0U1RQK2;A0A0U1RR14;Q9Y6M4-6;Q9Y6M4-5;K7EP38;A0A0U1RQH9;A0A087WZK4;H0YBN6;A0A087WWF5;A0A087WW97;A0A087WXD7	1056125018745887	1.04356e+16	1.72614e+16	6771601904017903	8042245739554443
CSNK2A1;CSNK2A3	A0A2R8YDP2;A0A2R8Y5A0;A0A2R8YF43;A0A2R8YFU2;A0A2R8YD58;E7EU96;Q8NEV1;P68400;A0A087WY74;P68400-2;A0A2R8YCK2;A0A2R8YEW1;V9GYA2;A0A2R8Y4D6;A0A2R8Y4H0	1.01562e+16	1.01406e+16	2.21575e+16	891224342652954	9355692431975792
CSNK2A2	P19784;H3BSA1;H3BNI9	9971240459888294	9599844703583362	5476192490221227	2177295456895895	4051200721339699
CSNK2B;CSNK2B-LY6G5B-1181	Q5SRQ6;P67870;A0A7I2YQ78;Q5SRQ3;N0E472;A0A0G2JM12	1005559798408411	9922686122961192	1919625438638171	1189831000405796	9857007866640400
CSRP1	P21291;E9PS42;E9PND2;E9PP21	9753525557697886	9936841061271020	-2.68635e+16	999006540952841	2.77367e+16
CSRP2	F8VW96;Q16527;F8VQR7	9900519662489232	9989289216019464	-1287777532463048	4864730209455643	660411326557595
CSTB	P04080;A0A1W2PQG6;A0A1W2PS52	9707313968875546	9881660736127588	-2.56814e+16	1.54349e+16	3373836923313566
CSTF1	Q05048;A0A0A0MSZ9	9735475859927468	1.00846e+16	-5083711486740697	1.56953e+16	3396946689406284
CSTF2;CSTF2T	E7EWR4;P33240-2;P33240;E9PID8;Q9H0L4;A0A0A0MT56	9917053916476908	9932319373961204	-2.21905e+16	7273670732811295	8407921342828503
CSTF3	Q12996;E9PLP8;E9PJ06;Q12996-3;Q12996-2	9933102021619968	994160251373076	-1.23409e+16	8937042884065659	9359009799899268
CTBP1	Q13363-2;Q13363;E7ESU7;D6RAX2;E7EPF8;E9PGB1;H0Y8W7;H0Y8U5;A0A087WYL1;E7EUB3	9886944303244604	1.0086e+16	-2.87547e+16	6078636465424394	2.22789e+16
CTBP2	P56545;P56545-3;P56545-2	9952388771779416	1003544008955144	-1.19891e+16	4692696837588499	6439739975432129
CTH	P32929;P32929-2;P32929-3	9850577057474484	1.00412e+16	-2.7649e+16	7.38292e+11	2.14019e+16	*
CTNNA1	P35221;P35221-2;G3XAM7;P35221-3;E5RIB1;E5RG03;E5RGY6;E5RJ41;E5RHV7;E5RJL0;E5RIE0;E5RFM3;E5RGY7;A0A0A0MRI5;P26232-4;P26232-6;E5RJP7;E5RGD2;A0A0A0MTJ6;E5RJZ2;E5RIT8;E5RFG3;E5RFK9;E5RFM5;H0YBB8;E5RGG4;E5RJ43;E5RGS1;A0A087WZL6;E5RGU3;E5RHJ5;Q9UI47	9949335456326424	9948612856612656	1.04784e+12	9905204407794406	9935835113346146
CTNNA2	P26232-2;P26232-5;P26232;P26232-3;C9IZ88;C9J144	1.01557e+16	1031177133230343	-2.1998e+16	6481295419018644	7811872555668082
CTNNBL1	A0A087WUB9;Q8WYA6;Q8WYA6-3;Q8WYA6-2;Q8WYA6-4	9876566072825792	9882576077134302	-8.7763e+10	9002671709109635	9412543547598512
CTNND1	A0A669KB62;A0A669KB05;O60716-24;O60716-23;O60716-21;O60716-19;O60716-16;O60716-15;O60716-13;O60716-11;O60716-8;O60716-7;O60716-5;O60716-3;C9JZR2;O60716-22;O60716-20;O60716-18;O60716-17;O60716-14;O60716-12;O60716-10;O60716-9;O60716-6;O60716-4;O60716-2;O60716;O60716-32;O60716-31;O60716-29;O60716-27;O60716-30;O60716-28;O60716-26;O60716-25;E9PKY0	9895103021701516	99173466460395	-3239456053663595	6369673348059708	7742061985112385
CTPS1	P17812;A0A3B3IRI2;A0A3B3IRQ8;A0A3B3ITF6;B4E1E0;A0A3B3ITB8;P17812-2;A0A3B3ITH9;A0A3B3ISY3	9940598352342960	1.00491e+16	-1.56564e+16	5.30789e+10	1.74354e+16	*
CTPS2	Q9NRF8;H0Y5S6	9864171575167398	9886213322825268	-3.22014e+16	6784016092133515	8053303640936172
CTSA	X6R5C5;X6R8A1;P10619-2;P10619;A0A7I2V4K5;A0A7I2V4D1;A0A7I2YQT8;A0A7I2V3B2;Q5JZH0;A0A7I2V504;U3KQF1;U3KQ41;A0A7I2V3M2;A0A7I2V4Q9;U3KQU6;A0A7I2V2E2;A0A7I2V4R8	1.06051e+16	1067308417395946	-9224659357673332	653900561806432	7848621451839458
CTSB	A0A7I2V668;A0A7I2YQK9;A0A7I2V440;E9PHZ5;P07858;E9PQM1;E9PSG5;E9PR21;A0A7I2V4Z9;A0A7P0NGZ6;A0A7I2V367;R4GMQ5;E9PCB3;A0A7I2V302;E9PKQ7;A0A7I2V2J1;E9PNL5;E9PLY3;A0A7I2V4S6	998135314258871	1.009e+16	-1.56202e+16	5.28925e+16	2.10837e+16
CTSC	A0A7I2V6E3;A0A7I2V466;A0A7I2V2Q8;P53634;A0A7I2YQT5;A0A7I2V5L5;A0A7I2V2F3;A0A7I2V4Z3;A0A7I2V3A2;A0A7I2V2V5;A0A7I2V5J2;A0A7I2V3M6;A0A7I2V5C5;H0YCY8;P53634-2;P53634-3	9897356865157262	1008990458921766	-2779732892237332	1.54455e+16	3373836923313566
CTSD	F8W787;A0A1B0GW44;A0A1B0GVD5;A0A1B0GWE8;A0A1B0GU92;A0A1B0GU03;P07339;H7C469;A0A1B0GVP3;A0A1B0GV23;C9JH19;F8WD96;A0A1B0GVF1	974051720729429	991047562473663	-2.49559e+16	1.36015e+16	3181800108595879
CTSZ	A0A7P0T989;A0A7P0T8I6;Q9UBR2;A0A7P0T9U1;A0A7P0T926;A0A7P0TAT6;A0A7P0TAD4;A0A7P0Z4R9;A0A7P0TBB5;A0A7P0TB41;A0A7P0TA25;A0A7P0TBM7;A0A7P0T900;A0A7P0T8X2;A0A7P0T9G9;A0A7P0Z469;A0A7P0Z4L7;A0A7P0T9U4	9620187088938652	998941632005668	-5433543291522446	7999776257130556	2530254781587644
CTTN	Q14247;Q14247-3;Q14247-2;H0YCD9;H0YEV2	9852744978221316	9968685842365800	-1.68776e+16	4.22826e+16	195138269492069
CUL1	A0A590UJR3;A0A590UJ21;A0A0C4DGX4;A0A590UJ50;Q13616;A0A590UK34;A0A590UJC4;A0A590UJ56;A0A590UJA0	9985241280608024	1.00824e+16	-1.39715e+16	9115444752455982	8619691473408111
CUL2	Q5T2B5;A0A0A0MTN0;Q13617;Q13617-2	9841109993107412	1028254215881906	-6330403342923642	2.31195e+16	4154006857337769
CUL3	Q13618-2;Q13618;Q13618-3;H7C399;H7C1L6;A0A087WTG3	9977808632021536	9915471871657024	9041568522018982	4135869149021006	1.93806e+16
CUL4A	Q13619;A0A0A0MR50;Q13619-2;A0A087WWN2	9894024517032742	9903081081282020	-1.31998e+16	8635618673391879	9210068939025268
CUL4B	A0A7P0T9L3;A0A669KAX4;K4DI93;A0A7P0T954;Q13620-1;Q13620;A0A7P0T8P8;A0A7P0TAQ3;Q13620-3;A0A7P0T9C8;A0A7P0T9D0;A0A7P0TAF9;A0A7P0T9P5;A0A669KBG9;A0A7P0T9R8;A0A7P0Z4G9;A0A7P0T8W4;A0A7P0Z4E4;A0A7P0Z439	1.00196e+16	1.0057e+16	-5385287012319261	2266886495204177	4121199303021758
CUL5	Q93034;E9PP19	1.00729e+16	1.00833e+16	-1485724757159064	9318293591536816	959070922993404
CUTA	O60888-3;O60888;O60888-2;C9IZG4;C9IZQ5;H0YDR4	9749617498100600	9959890282960232	-3.07842e+16	1766003238325244	1.22482e+16
CUTC	Q9NTM9;Q5TCZ7;A0A0B4J226	9707118109887384	1.00081e+16	-4.40484e+16	1700218452814662	3.55239e+16
CUX1	A0A2R8Y852;P39880-3;A0A2R8YDI1;P39880-5;P39880-2;P39880;P39880-6;P39880-4;Q13948;P39880-9;Q13948-9;Q13948-2;Q13948-10;A0A2R8Y8D0;O14529	9945474447772524	9635179121488698	4.57287e+16	3.94629e+16	1.88941e+16
CWF19L1	Q69YN2;Q69YN2-3;A0A286YF56;Q69YN2-2	980714572380125	1028238194432415	-6826928782070979	9567026468106116	2.70735e+16
CXADR	P78310-2;P78310-6;P78310;P78310-7;P78310-5;P78310-4;P78310-3	1009264738924344	1.0074e+16	2.66486e+16	9017679603355786	9416852543544574
CYB5B	D6RFH4;H3BUX2;O43169;J3QR91	9936597337137992	1.01252e+16	-2712028237065663	3.84026e+16	1.85923e+16
CYB5R1	H7C0R7;Q9UHQ9	9735501291143884	9827575477244320	-1.35803e+16	6101222395148523	755015360773029
CYB5R3	P00387-2;P00387;P00387-3	9871143040226920	9923825203088180	-7679171152593567	5162799257460623	682151938549405
CYCS	C9JFR7;P99999	9612945763612424	9813929172961142	-2.98523e+16	1908333571741321	3803225080537588
CYFIP1;CYFIP2	Q7L576;A0A0G2JR96;A0A0G2JQT1;E7EVJ5;Q7L576-3;Q7L576-2;Q96F07-2;Q96F07;H0YL50;A0A0G2JQH3;A0A087WVZ5;A0A087WVE1;A0A087WTQ3;A0A087WWZ1;E7EW33;H7C229	982438119647627	9807310746142536	2508949337741696	8150952067195797	8932314448637285
CYP51A1	A0A0C4DFL7;Q16850-2;Q16850;H7C0D0	9663446040834192	1.01447e+16	-7012285153995879	630254105651636	2.26525e+16
DAB2	P98082-2;P98082-3;P98082;D6RFF7;D6REB1;D6RIA5	1090725476029377	9785964417851892	156502094195082	1.59973e+16	3.14493e+16	*
DAG1	Q14118	9517781958760136	9829605678719926	-4650813861642679	3387269453389457	5157394509430343
DAP3	P51398-2;P51398-3;P51398;V9GYA7;V9GZ61;V9GZ03;V9GYC9;V9GYW1;V9GYJ9;V9GYL9;V9GYF7;V9GY11	9821612554058448	1.00142e+16	-2.801e+16	2415485898095423	407025058802443	*
DAPK3	O43293;O43293-2;M0R0D0;M0QYW5;M0QYY8	1.05037e+16	9802290909452592	9970648929913160	3.13423e+16	4756329069325938	*
DARS	P14868;P14868-2;H7BZ35;H7C278;C9JLC1;C9JQM9;C9J7S3	9859787033035220	9983459439804782	-1798333538029584	2.36967e+16	1442184853631519
DAZAP1	K7EQ02;K7EQ55;K7EK33;Q96EP5-2;Q96EP5	9933818768242812	9893792235070672	5824822702581026	4.14335e+16	5956776385377145
DBI	P07108;B8ZWD1;A0A0A0MTI5;P07108-3;P07108-2;P07108-4;P07108-5;P07108-6	9672879517668392	9859410545911798	-2755596705494704	1.74551e+16	3615003429879128
DBN1	Q16643;Q16643-2;Q16643-3;D6R9W4;D6RFI1;D6R9Q9;D6RCR4	1.09253e+16	1.04647e+16	6.21325e+16	8335157683731012	807079633928432
DBNL	Q9UJU6;Q9UJU6-2;Q9UJU6-3;Q9UJU6-6;B4DDD6;F8WBG8;H0Y5J4;Q9UJU6-5;Q9UJU6-4;F2Z2V3;F8WB73;F8WCK3;F2Z3E3;F8WC20;F8WBB2;F8WFE1;H7C111	9762829533984236	9936162953917106	-2.53895e+16	2.74892e+16	1.56435e+16
DBR1	Q9UK59	9837216260354552	1.00481e+16	-3059725219223133	4012669439184229	5830278384481005
DBT	A0A7P0T9W1;A0A7P0Z494;P11182;Q5VVL7	9676277919837436	9542564933442752	200751082164947	1.66363e+16	3.50701e+16
DCAF16	Q9NXF7	9896676751444274	9938653814175688	-6106295072054112	7641259321372948	8632593791450938
DCAF7	P61962;A0A087WWI6;P61962-2	1.06851e+16	9844340647431460	1.18237e+16	1.47362e+16	3.03495e+16	*
DCAF8	Q5TAQ9;V9GY54;Q5TAQ9-2	1.01667e+16	1.02688e+16	-1.4411e+16	3154850622215188	4931829737740007
DCP1A	Q9NPI6-2;Q9NPI6;A0A087WXD0;A0A087WT55;A0A087WVE6	1.0091e+16	990852789160237	2632626080891141	2.97512e+16	1.62716e+16
DCPS	Q96C86;A0A3B3ITF0	9791900158279608	1021735115936495	-6.13605e+16	1.97191e+12	1.11794e+16	*
DCTD	P32321;P32321-2;D6RBJ9	9696547868244794	986771504019903	-2.52448e+16	228117000613115	4.13671e+16
DCTN1;DKFZp686E0752	E7EX90;A0A7P0Z4C3;Q14203-3;Q14203-4;Q14203-6;Q14203;Q14203-5;Q14203-2;Q6AWB1;E7EWF7;C9JZA4;C9JTE5;C9JJN7;C9JJD0;C9JKG6;E9PCY0;C9J1B7	1009544355609572	9931293444813888	2.36508e+16	5219909008647074	2100102926734753
DCTN2	Q13561;Q13561-3;Q13561-2;A0A7I2V4Y9;A0A7I2V4H4;A8K8J9;F8W1I6;H0YI98;F8VW18;A0A7I2V390;F8VRV7;H0YHL1;A0A7I2V5R4;A0A7I2V2Z2;F8W0U6	1.0098e+16	9910741093588362	2.7e+16	5767793210104015	6583049867868958
DCTN4	Q9UJW0;Q9UJW0-3;Q9UJW0-2;E5RGG1;H9KVE0;E5RI97;E5RK21	1.0165e+16	9940675503515500	3.21964e+16	2.88284e+16	1.60536e+16
DCTN5	Q9BTE1;H3BR94;Q9BTE1-2;H3BUD2;H3BS05	1.01268e+16	9811215671325182	4567862786088601	2.22519e+16	4086605055181427
DCTPP1	Q9H773;H3BSA6;H3BPN2	9648236988040140	9944061228703608	-435698351920531	2075796245024658	3978353955567938
DCUN1D1	Q96GG9;C9JVE2;F8WC32;C9JRU6;C9J0B2;C9J8R4	962041863718443	1.00226e+16	-590845733573587	2732521788817052	1.55844e+16
DCXR	J3KS22;Q7Z4W1;J3QS45;J3KRZ4;J3KSZ5;J3QL34;J3QS36	9810107916457940	9814414975109204	-6.33266e+11	9837165511169326	9889335280089448
DDAH1	O94760;B4DYP1;O94760-2	9699482677961606	9895071065471076	-2880226541793693	571569968053397	2165290608903015
DDAH2	O95865;A0A140T971;Q5SSV3;Q5SRR8	9269743936006182	9842145826373128	-8644340542510612	1.47125e+16	1.11309e+16
DDB1	Q16531;A0A7P0T965;A0A7P0TAK7;A0A7P0Z4B9;A0A7P0Z3Z5;F5GY55;A0A7P0T870;A0A7P0TB30;F5GWI0;Q16531-2;F5H2L3;A0A7P0Z4L2;F5GZY8;F5H198;A0A7P0TAX4	1014283833915673	1009778264234905	6.4229e+16	5196923831844873	6843653367295789
DDI2	Q5TDH0-2;Q5TDH0;Q5TDH0-3;H0YII4;H0YI90	8965754418550838	9152738664044808	-2977850530547001	519801186394605	6843653367295789
DDOST	A0A0C4DGS1;P39656-3;P39656;P39656-2;U3KQ84	9932934271079244	9887316327769242	6.64098e+16	4158127741316016	5974718432289624
DDT;DDTL	P30046;J3KQ18;B5MC82;P30046-2;A6NHG4;H7C342	9653476708151744	9784534015262156	-1945452082177633	3696216870937686	5509295106308613
DDX1	A0A7I2V430;A0A7I2V4F0;Q92499;A0A7I2V2M5;A0A087WZ71;A0A7I2YQ77;Q92499-3;A0A087X2G1;Q92499-2;A0A7I2V4J3;A0A7I2V5X8;A0A7I2V421;A0A7I2YQD0;A0A7I2V4Q0	9817574883670116	9875311688802844	-8459586745057451	3215085621514354	4.98694e+16
DDX17	A0A1X7SBZ2;A0A5H1ZRQ2;Q92841-1;Q92841-3;Q92841;Q92841-2;A0A0U1RQJ0	9995259366501472	9955011614114816	5821004797914375	2.02731e+16	3.92896e+16
DDX18	Q9NVP1	965655134856236	9577422219959420	1.18706e+16	7445028591495514	852025530254152
DDX19A	Q9NUU7;I3L0H8;H3BTB3;J3QRH0;H3BSL8;H3BP36;H3BP50	981517548599348	9936525027551846	-1.77273e+16	2015559274763785	1327506679698483
DDX21	Q9NR30;Q9NR30-2	9921104658395048	9879534550467380	6057690970149697	3.45576e+16	5232723805348891
DDX23	Q9BUQ8;F8VVA2;H0YI52	1.0151e+16	9955810436987216	2.8013e+16	3.23313e+16	1708361045995495
DDX24	G3V529;Q9GZR7;A0A087WXU8;A0A1W2PRR2;F5GYL3;Q9GZR7-2	1.03011e+16	9965443782794324	4.77919e+16	7850825684185143	2513544191321642
DDX27	B7Z6D5;Q96GQ7	1.02132e+16	98235824149664	5611567313823927	5868412276074568	2.18762e+16
DDX39A	O00148;O00148-2;O00148-3;K7EQN7;K7EPJ3;A0A0D9SEM9;K7EN69;K7ENP6;K7EL56;K7EIL8	1.00827e+16	1.00034e+16	1.13842e+16	1.03525e+16	2813052773822131
DDX39B	Q13838;Q13838-2;Q5STU3;A0A0G2JJZ9;A0A140T9X3;F6WLT2;A0A0A0MT12;F6TRA5;F6S4E6;A0A140T9X9;A0A140T996;F6UJC5;A0A140TA18;A0A140T973;A0A140T9K1;A0A140T9L4;H0Y400;F6QYI9;A0A0G2JJL7;F6R6M7;F6U6E2;A0A140T9K2;A0A0G2JHN7;A0A140T9N3;F6S2B7;H0YCC6;F6SXL5	9880479407273548	1.00491e+16	-2.44064e+16	3.54148e+12	1.35149e+16	*
DDX3X;DDX3Y	A0A0D9SFB3;A0A2R8YF78;A0A0D9SG12;A0A0D9SF53;O00571;A0A2U3TZJ9;A0A2R8YFS5;A0A2R8Y4A4;A0A2R8Y645;O00571-2;A0A2R8Y5G6;A0A2R8YCW1;A0A2R8YFR4;F6S8Q4;A0A2R8Y7T2;A0A2R8YDT5;A0A2R8YDH3;O15523-2;O15523;A0A0J9YVQ7;A0A087WVZ1;O15523-3;A0A2R8YCU0;A0A2R8Y650;A0A087WX09;C9J081;A0A2R8YF89;C9J8G5;D6RCM4;Q9NQI0-3;Q9NQI0-2;Q9NQI0-4;Q9NQI0;A0A2R8Y770;A0A2R8Y4D2;H0Y960	1.02214e+16	1004075948921382	2.5718e+16	1.54565e+16	1.13948e+16
DDX41	Q9UJV9;H0YA06;D6RGI7;A0A499FJW5	1.03298e+16	9931696378071768	5.67059e+16	1.40261e+16	3222938225049378
DDX42	A0A0A0MSJ0;Q86XP3-2;Q86XP3	951255077823705	9904154311948296	-5820154289758415	2.53144e+16	4336036347392376
DDX46	A0A0C4DG89;Q7L014;D6RJA6	973016436886419	9693710749597916	5415141640124252	7682709340954191	8660569391735937
DDX5	J3KTA4;P17844;P17844-2;A0A0G2JLI4;A0A7I2V507;A0A7I2V2S0;A0A7I2V5F5;J3QRQ7;J3QSF1;J3KRZ1;J3KTQ4;J3QR02;X6RLV5;J3QRN5;J3QKN9;J3QLG9;J3QR62	1.00149e+16	9980709585250436	4933540649771086	1.36611e+16	3.18244e+16
DDX50	Q9BQ39	9939455172708408	9562422586224206	5579060997499627	2.19297e+16	4064125945610622
DDX59	Q5T1V6-2;Q5T1V6	975337482091571	9960950054191656	-3.03818e+16	1.32138e+16	1058328721467949
DDX6	P26196;Q8IV96	9914902919931408	9917477835322802	-3.74621e+11	9325920213094904	959070922993404
DECR1	Q16698-2;Q16698;E5RJG7;E5RFV2;E5RJD2;E5RID6;H0YAW3	9948398138145120	9972517492471672	-3.4935e+16	6898586843179877	814460093632929
DEGS1	O15121	9859803213060464	9884331832717984	-3.58459e+16	8907396586931369	9355692431975792
DEK	H0Y993;A0A494C028;P35659;P35659-2;B4DFG0;H0Y8X0;A0A494C198;D6RDA2;D6R9L5	9768029582337816	9868875935281018	-1.48182e+16	1.62265e+16	3465455964294774
DENND3	H0YAY3;E9PF32;A2RUS2-2;A2RUS2;H0YBH5;B3KRG7;E5RI43;H0YBK9;E5RIR7;E5RHH2;A2RUS2-3	1.07414e+16	1.02274e+16	7074186148991389	8331860756447823	807079633928432
DENND4C	Q5VZ89-3;Q5VZ89;Q5VZ89-7;Q5VZ89-5;X6RAE7;X6R5W5;A0A0A0MRX3;R4GMN2	980117025203723	9804915338582032	-5.51157e+10	9580834950024812	9723217323157758
DENND5B	G3V1S3;Q6ZUT9;Q6ZUT9-2;Q6ZUT9-4;H0YGE5	1.02794e+16	1.00573e+16	3.15063e+16	9396900776193516	2.68655e+16
DENR	O43583;F8VVL1	934702349846902	9753487020916340	-614110757805251	3.19096e+16	4.96734e+16
DERA	Q9Y315;E9PPM8;E9PML7;G3V158;E9PMH9;E9PJ44;E9PJB9;E9PPK3	1015943301845142	1.00146e+16	2.07157e+16	4.19855e+16	6009505226998991
DFFA	O00273;O00273-2;K7ERT1	9797890891764900	9968065994753584	-2.48424e+16	1390274322835688	3.21441e+16
DFNA5	O60443;C9JSR4;O60443-2;O60443-3	1.00898e+16	1.00249e+16	9317429513266536	8055196181207969	888965282348973
DHFR	P00374;P00374-2;B4DM58	9640454261453684	9856317659352376	-3194762508038844	3479210247940727	5255268098606628
DHRS4;DHRS4L2	Q9BTZ2-8;Q9BTZ2-4;Q9BTZ2;H0YN69;Q9BTZ2-5;Q6PKH6;Q6PKH6-2;F5GWZ1;A0A087WXI8;Q9BTZ2-3;Q9BTZ2-7;Q9BTZ2-2;H0YKN3;A0A087WSZ6;F6TD35;E9PFL3;H0YLE1;H0YNP7	9956427437138942	1003384421685821	-1.11744e+16	477991558311625	6521493658352612
DHX15	O43143	992336317027797	9974987303362142	-7.48585e+16	5017545057322146	2.06043e+16
DHX30	H7BXY3;Q7L2E3-3;Q7L2E3;Q7L2E3-2	1.02589e+16	9984865333351284	3.90616e+16	2813140185000035	4608648219744375
DHX36	Q9H2U1-3;Q9H2U1-2;Q9H2U1;E7EWK3;A0A0G2JQU7;A0A0G2JRP3	9945292214205188	9681990099859544	3871014218551911	3918013822344307	572480060190511
DHX38	Q92620;Q92620-2;H3BV01;H3BQT9;J3KRT1;J3KSA8;H3BMS7	9772330979203052	9829866580222728	-8469108056523914	8256746719293089	8972469738930304
DHX9	Q08211;Q08211-2	9990585617443906	1.00449e+16	-7826884809580591	2.01359e+16	3.9195e+16
DIABLO	Q9NR28-2;Q9NR28;A0A024RBT2;Q9NR28-3;H7BZK7;A0A2U3TZH2	9963620035856526	1.00656e+16	-1.46965e+16	9840632831909028	2.75177e+16
DIAPH1	A0A0G2JH68;O60610;H9KV28;A0A140T8Z0;O60610-2;O60610-3;A0A2R8Y5N1;H7C2W8;B4E2I7;A0A2R8YEF8	9875781213600502	9891998009028138	-2.36707e+16	7610601090255954	861671458517199
DIAPH3	Q9NSV4;Q9NSV4-4;Q9NSV4-5;Q9NSV4-7;Q9NSV4-6;Q9NSV4-1;Q9NSV4-2	1.00088e+16	9817029951901012	2790897073707815	1593952236029561	3.42977e+16
DIS3	G3V1J5;Q9Y2L1-2;Q9Y2L1;F2Z2C0	9816433031128442	9878956819644176	-9159814893396404	4.14033e+16	5955738002680983
DLAT	A0A7P0TAG1;A0A7P0TAX2;A0A7P0TBE2;P10515;H0YDD4;E9PEJ4;A0A7P0TBK2;A0A7P0Z4G4;A0A7P0T997;A0A7P0TA47;A0A7P0Z423;A0A7P0T9N8;A0A7P0Z459	9867161312247860	9961562213994624	-1373691469189488	4448813658468993	6243737936034092
DLD	P09622-3;P09622;E9PEX6;P09622-2;F8WDM5;A0A1W2PR83;F2Z2E3	9921531769358536	1.00096e+16	-1.27468e+16	1.16248e+16	2943047587251994
DLG3	Q5JUW8;Q92796-3;Q92796-2;Q92796;H7C325;C9JUA9;A0A590UJ29;A0A590UK81;E9PIW2;A0A590UJR4;A0A590UK48;A0A590UJX2;A0A590UJS9;A0A590UJ68;A0A590UJ18;A0A590UJ81;A0A590UJ08;A0A590UJR5;A0A590UJC5;A0A590UKA8;A0A0C4DFT3;A0A590UJD9;Q12959-8;Q12959-9;Q12959-5;Q12959-3;Q12959-6;Q12959-4;Q12959;Q12959-7;Q12959-2	9973214939140908	9773187089111036	2922953337934137	5122139853962917	6791612847677675
DLST	P36957;P36957-2;Q86SW4;H0YJF9;G3V5M3;G3V3F0	1.01295e+16	1.01466e+16	-2442499500616717	8830731444567772	9326718802870724
DMXL1	F5H269;Q9Y485;E7EMZ0	104574231808858	969377232301605	1093972966044605	3.38326e+16	1752407958004596
DNAJA1	P31689;P31689-2	9978706039896144	9915260223854588	9202114177094368	3730298454811714	1.84383e+16
DNAJA2	O60884;A0A087WT48;I3L320	1.00294e+16	9888940961162268	2035015355160753	4.80164e+11	1.63951e+16	*
DNAJA3	Q96EY1-2;Q96EY1;Q96EY1-3;I3L1T6	1.01347e+16	9906665524249212	3283578938069181	5783951328994692	6583049867868958
DNAJB1	P25685;A0A7I2V3K7;P25685-2;M0QXK0;M0R080;A0A7I2YQW1;M0QYT3;M0R1D6;M0QZD0	9826365515574446	9927896527358924	-1.48302e+16	9670364375852296	2.71939e+16
DNAJB11	Q9UBS4;A0A7P0T9E8;H7C2Y5	1.01609e+16	1.00504e+16	1.57715e+16	9545332503875102	2707327657847057
DNAJB4	Q9UDY4;C9JUL4	9954926695657362	9864703296865380	1.3135e+16	2.32619e+16	4.15639e+16
DNAJC13	O75165;H0YA63	1.00852e+16	1004552320408787	5688008256417696	5309112291811107	6933641870785014
DNAJC2	Q99543;Q99543-2;H7C3L7;C9IZ83;F2Z3N9;F2Z3H0	1.01579e+16	1.00074e+16	2152479659845322	5382707127917462	2.10837e+16
DNAJC21	Q5F1R6;Q5F1R6-3;Q5F1R6-2;A0A2R8Y4N5;A0A2R8Y534;A0A2R8Y4Q0	9598429345835732	1.00289e+16	-6329975533533572	547559812241517	2.11394e+16
DNAJC3	X6R9L0;Q13217	9862489564843878	9423042034593168	6575898931820764	2262994068497769	4121031303685411
DNAJC7	A0A6I8PU73;Q99615;A0A6I8PR89;A0A6I8PS32;A0A6I8PUD4;A0A6I8PRZ0;A0A6I8PIK4;Q99615-2;A0A6I8PU89;A0A6I8PLE7;K7ER44;A0A6I8PUC2;K7EK03;K7EPP7;K7EIH8;K7ESP1;K7ELJ8;K7EJL5;K7EN19;K7EJV7;K7EJE9;K7ENB7;A0A6I8PR93	9795706488355504	9911949605562602	-1.70193e+16	9693407175927762	2.71939e+16
DNAJC8	O75937;S4R3J5	9678412753511796	9821515889940946	-2.11752e+16	2525853340158359	4.32932e+16
DNAJC9	Q8WXX5	9781660066913678	9871382777959588	-1317286189281382	1.14722e+16	2924001326083283
DNASE2	O00115-2;O00115;K7ENE5	9797045334272266	9867098636702016	-1.02792e+16	8499799454674035	9110689626137596
DNM1	A0A0D9SFB1;A0A0U1RQP1;A0A0D9SFE4;Q05193-5;Q05193-3;Q05193-2;Q05193;A0A1B0GU67;A0A1B0GUX5	9787792871002364	9732951574863214	8106194346198676	87031716776435	9248456389633448
DNM1L	O00429-3;O00429;O00429-6;O00429-5;O00429-7;F8VZ52;B4DPZ9;F8W1W3;F8VUJ9;B4DDQ3;F8VR28;F8VYL3;H0YHY4;H0YI79	9870689076448964	9921605992816918	-7422862738687749	2.07319e+16	3.97629e+16
DNM2	P50570-3;P50570-2;P50570-5;P50570-4;P50570;K7EMQ3;H7C5U0	9848943543667886	9906792005259648	-8448982016958552	1.99832e+16	3.91074e+16
DNMBP	A0A1C7CYY6;A0A1B0GTX1;Q6XZF7-2;Q6XZF7	1.01884e+16	9742747301139576	6453025031172924	8584899108563687	2592592778992701
DNMT1	A0A7I2V5D0;A0A7I2V490;P26358;P26358-2;A0A7I2YQA8;A0A7I2V5F1;A0A7I2YQQ0;A0A7I2V5F6;P26358-3;A0A7I2V311;A0A7I2V2G5;K7EJL0;K7ENW7;K7EMU8;A0A7I2V3F8;K7ENQ6	9850488409443574	9911106465399682	-8850868926824965	2.34526e+16	4.17132e+16
DNPH1	H0Y8X4;O43598;O43598-2	9702202469471572	9926113498537642	-3291666440373983	4.72032e+16	6467386561120035
DOCK7	A0A1B0GUE9;Q96N67-7;Q96N67-4;Q96N67-3;Q96N67-5;Q96N67-2;Q96N67-6;Q96N67	108664170409132	9651422482283574	1.71063e+16	1.58558e+16	1.15904e+16
DPH5	Q9H2P9;Q9H2P9-5;Q9H2P9-3;Q9H2P9-2;Q9H2P9-6;Q9H2P9-4	9816181367062082	1.00055e+16	-2.75663e+16	5584972954664979	6540771266009572
DPM1	Q5QPK2;H0Y368;O60762;Q5QPJ9	1.04827e+16	9982133290891976	7058564197249172	2604062184425147	4.39464e+16
DPP3	G3V1D3;G3V180;Q9NY33-4;Q9NY33;E9PQ14;E9PNX5;E9PKK8;E9PPK9;Q9NY33-2	9549934520615914	9991187209064900	-6516527603878035	1040091924400848	281822456269503
DPP9	Q86TI2-4;Q86TI2;M0R2G6;M0R2A8;Q86TI2-2;M0QXG6;M0R0I1;M0R3C4	9822278396377444	9950958680679640	-1.87778e+16	5903700026891299	7383181479413455
DPY30	Q9C005	9540853615678234	9899331546698972	-5321276111078031	1.25402e+16	3065762544445411
DRAP1	E9PQX9;C9JCC6;Q14919;Q14919-2;E9PNC7;E9PMW2	9753077642661796	990188510336871	-2184566721436187	1031509500914653	2.81173e+16
DRG1	Q9Y295;F8WEE0	9760023727342140	1.00194e+16	-3.78399e+16	2.14591e+16	4.02916e+16
DRG2	J3QKW7;A8MZF9;P55039;J3QR71;J3QRI9;J3QL90;J3KRL5;J3QKV7;J3QLF3	9636515344284126	1.00973e+16	-6738553827824288	7192971488716605	2.41324e+16
DSG2	Q14126	1.07133e+16	1.07584e+16	-6060796894772552	82768558061984	8979281278045506
DSP	P15924;P15924-3;P15924-2	1.02928e+16	1013984883705673	2.16052e+16	2.84013e+16	4.62832e+16
DST	E9PHM6;F6QMI7;A0A7P0T890;Q03001-8;Q03001;F8W9J4;Q03001-14;A0A0U1RQJ2;A0A494C1D7;Q6P0N6;E7ETB9;Q03001-3;Q03001-9;A0A494C073;A0A494C1U5;H0YC65;H0YC82;Q03001-10;Q03001-13;H0YAT7;Q5T0V7	1.03358e+16	1004262558858784	4151952194095821	4544035793827662	5925514012554162
DSTN	P60981;P60981-2;F6RFD5	9799076009597396	9943793588735388	-2.11506e+16	9089471866677076	2.64727e+16
DTD2	Q96FN9;F8W1H4;H0YIP1;F8VVE1	1.02234e+16	1.00499e+16	2469422651264461	299700387804136	4.77717e+16
DTYMK	P23919;P23919-2;H7C312;H7BZ20;G5E9E9;H7C3A4	9686275636490412	9847310304835962	-2.37877e+16	1398755182952471	3222938225049378
DUS3L	Q96G46;Q96G46-2;K7EJX8;Q96G46-3;K7EPA4	967287782716284	9763329298580368	-1342801406469078	7004978979994225	822254553629774
DUSP12	Q9UNI6	9527306010746868	9527618467525668	-4.73137e+11	9989995520653460	9989995520653460
DUSP3	P51452;P51452-2;K7ES89;K7ELG5	9685243518671522	987309847733356	-2771459378877185	9312125404265160	2676442574687578
DUT	P33316;H0YNW5;A0A0C4DGL3;H0YKC5;H0YKI0;H0YMP1	9742312784043576	9852311469436822	-1.61979e+16	1.40927e+16	3223227130944765
DYNC1H1	A0A2R8Y706;Q14204;A0A2R8Y5T0;A0A7P0TA13;A0A7P0T9C4;A0A7P0T9R4;A0A7P0TAW9;A0A7P0T7V5;A0A7P0T916;A0A7P0TBJ7;A0A7P0T8N2;A0A7P0TB75;A0A7P0TAF3;A0A7P0T9K2;A0A2R8Y6H2;A0A7P0T9F1;A0A2R8YFZ7;A0A7P0T8W5;A0A7P0T825;A0A7P0TAM4;A0A7P0TAV5;A0A7P0TB64;A0A7P0T990;A0A2R8YGC7;A0A7P0T942;A0A7P0T934;A0A7P0T9S3;A0A7P0T9Y3;A0A7P0TBC9;A0A7P0TAS7;A0A7P0TB96	100094669313447	9940927545299912	9912768540994474	9339480012445112	2678005594728736
DYNC1I2	Q13409-6;Q13409-3;Q13409-7;Q13409-2;Q13409-5;Q13409;E7EQL5;E7EV09;E7EQU2;E7ESD3;E7EMU4;E7ET01;E7ETL8;E9PGG1;E7EUM4;E7EU01;E7ERR6;E7ERH4;E5RFE1;C9J3E7;E5RJ75;O14576-4;O14576-3;O14576-5;O14576-2;O14576	1002178564605056	9915726606673076	1.53492e+16	3373682783794883	1.75094e+16
DYNC1LI1	Q9Y6G9;E9PHI6;C9JGM7;C9JLW1	9974100150257084	9888053580626624	1.25001e+16	4065303000254989	1.92158e+16
DYNC1LI2	O43237;O43237-2;B4E2E0;J3KRI4;H3BUM4;J3KSD2;J3KRZ2	9954582324579808	9819896393035684	1.9653e+16	4152703590843385	1941669516799745
DYNLL1	P63167;F8VXL2;F8VRV5;F8VXI7	1.02867e+16	1.0082e+16	2.90075e+16	6910065243766295	2.36351e+16
DYNLL2	Q96FJ2	1.01449e+16	1.00726e+16	1.03181e+16	5770428124061784	7286745003377288
DYNLRB1;DYNLRB2	Q9NP97;B1AKR6;Q8TF09;H3BQI1;H3BNG9;H3BPA0;Q7Z4M1;Q9NP97-2	9938270766475472	9892917813510816	6598756714809076	2.41657e+16	4.2286e+16
DYNLT1	P63172	9976998933825612	9866725315546912	1603457475172139	1.1845e+16	2.97269e+16
DYRK1A	A0A2R8YDF3;A0A2R8Y6L5;A0A2R8Y6I6;Q13627-4;Q13627-3;Q13627-5;Q13627-2;Q13627;A0A2R8Y443;Q9Y463-2;Q9Y463-3;Q9Y463	1.03536e+16	9650494148465418	1.01462e+16	6979808065273399	2.38011e+16
EBNA1BP2	H7C2Q8;Q99848	9913782848491608	1.00489e+16	-1.95366e+16	5366046639333737	697290487184329
ECD	O95905;O95905-3;O95905-2;C9J316;C9JGV1;F2Z2R1	1036460354245164	9935234466835992	6103901291167077	3.51913e+16	5.07341e+16
ECH1	Q13011;M0R248	9822046926500226	9998176427110238	-2.56413e+16	9442196775615412	8754027970818302
ECHDC3	Q96DC8;Q5W0J6;Q96DC8-2;Q5W0J8	1.04817e+16	1.01796e+16	4218365766119164	1.29239e+16	3.10819e+16
ECHS1	P30084	9854865195822844	9942992288846376	-1.2844e+16	2.24635e+16	4.10514e+16
ECI1;DCI	P42126-2;P42126;Q96DC0;H3BS70	975454737689808	9948046499541496	-2833831952387065	2.75814e+16	1.56616e+16
ECI2	A0A0C4DGA2;O75521-2;O75521;F8WAW4;F1LLU7;C9JB63;F8W6J1	9828922926100340	9887042134835162	-850564878113589	3317411828408067	509351434160632
EDC3	Q96F86;H3BPN4;H3BSQ0	9979056931328344	961760398355813	5322595768532287	2245874324657288	4.10514e+16
EDC4	Q6P2E9;Q6P2E9-2	1.02075e+16	968821753567628	7533040822026657	3.47808e+16	5070565465538738
EDF1	O60869-2;O60869-3;O60869	9591683179670628	9848329179878372	-3809497836926306	7056648388341395	2.38881e+16
EEA1	Q15075	9540131391849972	9577130541849392	-5584330753327586	9141914299404540	9499915070131364
EEF1A1;EEF1A1P5	A0A7I2V659;A0A087WVQ9;P68104;Q5VTE0;A0A7I2V5N4;A0A7I2V3H3;A0A087WV01;Q5JR01;A6PW80;A0A6Q8PFK6	9995343529779966	1.00081e+16	-1.83302e+16	4548058706810525	6314720355362928
EEF1A2	A0A2U3TZH3;Q05639;A0A2R8Y488;A0A2R8Y660;A0A2R8YDN5	9978012951353068	9960068952892600	2.59681e+16	7140606068443036	8318147497373495
EEF1B2	P24534;C9JZW3;F2Z2G2;F8WF65	994658154462485	9917378475391612	4241969221896895	3.33958e+16	5118847343820511
EEF1D	P29692;E9PRY8;P29692-3;P29692-2;E9PK01;E9PQZ1;P29692-4;A0A087X1X7;H0YE72;E9PPR1;E9PL12;E9PQ49;E9PI39;H0YE58;E9PMW7;E9PL71;E9PN91;E9PIZ1;H0YCK7;E9PK06;E9PQC9;E9PNW6;E9PKK3;E9PK72;E9PJD0	998045694512472	9919896042646060	8780867701208488	3.46626e+16	1.78124e+16
EEF1E1;EEF1E1-BLOC1S5	D6RBD7;C9J1V9;O43324-2;O43324;H0YAL7	9843638861597024	9352034425265272	7391148940138602	2.30119e+16	4148293360825732
EEF1G	P26641;P26641-2	1.00318e+16	1.00188e+16	1.87017e+16	7663296414790561	8646197476687612
EEF2	P13639;M0R0I6	9831253289539994	9965219821092456	-1.95263e+16	1.34903e+16	1.06637e+16
EFHD2	Q96C19;H0Y4Y4	9922279393385774	9925425024462524	-4.57301e+11	9191851278153416	9528193693185124
EFR3A	A0A1B0GUZ7;Q14156-2;Q14156;Q14156-3	1.05393e+16	1044859271824817	1.24713e+16	7663279100597252	8646197476687612
EFTUD1	Q7Z2Z2-2;Q7Z2Z2;A0A3B3ITU1	9654337328521064	9967156127588694	-4600469098182148	5941970428545037	6704092722641031
EFTUD2	Q15029-2;Q15029;Q15029-3;K7EP67;K7EJ74;K7EIT3;K7EIV5	1016767156014251	1.009e+16	1106949414150803	4.80689e+16	6547966031854768
EGFR	P00533;E9PFD7;Q504U8;P00533-4;P00533-3;P00533-2;C9JYS6;A0A0A0MSE1;Q15303-4;Q15303-3;Q15303-2;Q15303;B4DTR1;J3QLU9;P04626-3;P04626-2;P04626-5;P04626-4;P04626;J3KTI5;H3BLT0;P04626-6;P07949-2;P07949	9390469612780360	9901214298973464	-7640816205547624	4.56643e+11	1.60134e+16	*
EHBP1	Q8NDI1-3;Q8NDI1-2;Q8NDI1;C9IYU2;B5MC86;C9JEP1;H7BZ98	9699358694152754	1.00057e+16	-4486301340624947	2.33267e+16	4.16032e+16
EHD1	Q9H4M9;A0A024R571;C9J2Z4;C9JC03;Q9NZN3;C9JDQ8;C9JIJ3;C9IZH1;Q9NZN3-2	9885500218679656	9874044425963516	1.67283e+16	8746915958489032	9272159686388496
EHD2	Q9NZN4-2;Q9NZN4	992743491486781	9935514006783084	-1.17361e+16	8012956878163083	8864300298281433
EIF1	K7EM18;P41567;K7EQP2	9801052999286024	9897292459697958	-1.40972e+16	1.95692e+16	3853197405139368
EIF1AX;EIF1AY	X6RAC9;P47813;O14602;A6NJH9	9579131260781688	9004445448622203	8925739423162618	254886281937976	4.35036e+16
EIF2A	Q9BY44-3;Q9BY44;F8WAE5;Q9BY44-4;C9IZE1;H7C5Q3;H7C5R5;Q9BY44-2	9744035645723078	9867469711966236	-1816077486229935	818530406707428	2543638027169645
EIF2AK2	P19525;A0A7P0TAL9;A0A7P0TBA9;A0A7P0Z4M0;P19525-2	9909435583825084	9913038221853276	-5.24406e+11	9552130837510708	9721556579122488
EIF2B1	Q14232;F5H0D0;Q14232-2;H0YGG4	984235165755582	1.00879e+16	-3.55512e+16	4937533076783158	6.18981e+16
EIF2B2	P49770;H0YJJ8;G3V5E5;H0YK01	9867623740979008	9911831949866344	-6.44902e+16	5255891116804614	6895367769518692
EIF2B3	Q9NR50;Q9NR50-3;Q9NR50-2;H0Y580;A0A0D9SEN0	988440836549967	9871747081939074	1.84918e+16	7788838748321063	8722353346610863
EIF2D	P41214;P41214-2;A0A087X1L6;Q5SY38	9620031675296106	9745344236612734	-1867150269154684	562687330995209	7180341761749838
EIF2S1	P05198;G3V4T5;H0YJS4	9916518700428052	9975985917516506	-8625692581856094	1135882235629782	2921000305123149
EIF2S2	P20042	9824279051974912	9853874745273372	-4339593295893022	6410853388574258	7755043007110585
EIF2S3;EIF2S3L	P41091;Q2VIR3;Q2VIR3-2;H7BZU1	9906147996735064	9976346885228668	-1.01875e+16	1.06888e+16	284477158611781
EIF3A	Q14152;Q14152-2	9945383298377316	9897205720497636	7005707693164799	3.23781e+16	5013195095930575
EIF3B	P55884;P55884-2;C9JZG1;C9JQN7	9926473031426528	9968909349000516	-6154469071553225	8136554003231711	2535990062035681
EIF3C;EIF3CL	Q99613;Q99613-2;B5ME19;H3BPE4;H3BPE3;H3BTY8	9919006804890172	9910200304369324	1.28145e+16	760792986915267	861671458517199
EIF3D	O15371-2;O15371-3;O15371;B0QYA5;B0QYA6;B0QYA4;B0QYA8;A0A0D9SGB5	9960134337229072	9947387092067148	1.84758e+16	4865920833827059	660411326557595
EIF3E	A0A7I2V3I0;P60228;H0YBP5;A0A7I2V5Z6;A0A7I2V2W0;A0A7I2V2H9;A0A7I2V3S3;A0A7I2V4G3;B3KW56;A0A7I2V4B4;A0A7I2V3I2;E5RHS5;E5RGA2;A0A7I2V3W9;A0A7I2V570;A0A161SXE1;A0A7I2V5P9;A0A7I2V2Q9;H0YBR5;A0A7I2V429;H0YAW4;E5RIP5;E5RJ25;E5RII3;A0A7I2V5K7;A0A7I2V2S9	994410691524101	9954807053874880	-155154582362925	7502049629860125	8559977076836938
EIF3F	H0YDT6;O00303;A0A7I2YQA0;A0A1W2PP79;A0A7I2V4S2	9977943893309716	1.00055e+16	-3975039839782753	7092674359773921	8287028349218065
EIF3G	O75821;K7EL20;K7ER90;K7ENA8;K7EP16;K7EL60;K7ENH0	9889409313355394	9884479385458600	7.19371e+11	8862624445440757	9341393353338244
EIF3H	A0A087WZK9;B3KS98;O15372;E5RJT0;E5RGU4	9944083866211924	9843322850221444	1.4693e+16	7909511349871648	2513544191321642
EIF3I	A0A7I2V685;A0A7I2V640;A0A7P0MRT9;A0A7I2V2M3;A0A7I2V3N2;A0A7I2V607;A0A7I2YQF8;A0A7I2V613;A0A7I2YQI2;Q13347;A0A7I2V3U3;A0A7I2YQC8;Q5TFK1;A0A7I2V5V8;A0A7I2YQU2;A0A7I2YQT9;A0A7I2YQI6;A0A7I2V3K6;A0A7I2V4S8;A0A7I2V4C2;A0A7I2YQP9;A0A7I2YQN1;A0A7I2V391;A0A7I2YQX4;A0A7I2V3T4;A0A7I2V5E4	9919923925520436	9952831589521716	-4777975255608838	3.85945e+16	5661540246725182
EIF3J	O75822;O75822-3;O75822-2;H0YGJ7;H0YLP3	9886946401797776	9923130352028324	-5270293927658087	4612175780254102	6369662666183818
EIF3K	K7ERF1;Q9UBQ5;K7ES31;Q9UBQ5-2;A0A087WVB9;K7EQM4;K7EK53	9917350211634896	9918680353607220	-1.93485e+11	9786200845601442	9862676122811692
EIF3L	B0QY89;Q9Y262-2;Q9Y262;B0QY90;C9JHP4;C9K0Q7;H7C3A0;H0Y7E6	999653790960879	9987175163069022	1351859781137726	6558874068066718	7854304663882387
EIF3M	Q7L2H7;J3KNJ2;Q7L2H7-2;H0YCQ8;E9PN86;E9PRI2;E9PRY0;E7ESM3	1.00531e+16	1.01669e+16	-1.62397e+16	1.37909e+16	3.19816e+16
EIF4A1	P60842;J3KT12;P60842-2;J3QS69;J3KTB5;J3QL43;J3KSZ0;J3QR64;J3QLN6;J3KTN0;J3QKZ9;J3KS25;J3QL52;J3KS93;J3KT04;J3QQP0;E7EMV8	989952978724199	1.00999e+16	-2891004224126221	1.23378e+16	2.75393e+16	*
EIF4A2	Q14240;Q14240-2;E7EQG2;J3KSN7	969147248886417	1.06266e+16	-132894360721122	1.68019e+16	1.19128e+16
EIF4A3	P38919;I3L3H2;E9PBH4;F8WE11	1.00782e+16	1.02277e+16	-2124021888337849	788495773606584	2513544191321642
EIF4B	E7EX17;P23588-2;P23588;F8VX11;F8W0K0;F8VYE9;F8VSC7;F8VP89;F8VRU1	9857391050655612	9935501487852418	-1.13869e+16	4472293833636777	1.98728e+16
EIF4E	P06730;P06730-2;D6RBW1;P06730-3;H0Y8J7;D6RFJ3;D6RHE2;H0Y8X3;A6NMX2	9852274232174542	9952137251400032	-1.45496e+16	2.89626e+16	1609378110571347
EIF4G1	E7EX73;E9PGM1;E7EUU4;A0A7I2Y1C3;Q04637-5;Q04637-4;Q04637-3;Q04637;Q04637-8;Q04637-9;Q04637-6;Q04637-7;C9JF13;C9J6B6;C9K073;C9J2Z7;H7C044;A0A6Q8PFB2;H7C0V6;F8WCF2;C9JHW9	9929067734024122	9940490650413156	-1.6588e+16	6178514157205444	7613126418778787
EIF4G2	P78344;D3DQV9;P78344-2;H0Y3P2;H0YCH5;H0YD77;H0YEC5;H0YCF8;E9PKF8;H0YE22;H0YD99;H0YEN8;H0YDC0;H0YE44;H0YE87;H0YEI7	987831041010335	9920187821035792	-6103131911635844	2800841993960129	4594301500838518
EIF4H	Q15056-2;Q15056;A0A7I2V4E4;A0A7I2V385;A0A7I2V3D5;A0A7I2V3E4	9749384975746758	9928661594721304	-2.6288e+16	5.63984e+16	2.15498e+16
EIF5	P55010;H0YLZ1;H0YN40;H0YMJ8;H0YM54;H0YK11;H0YK29	9865145711575636	9945673174074106	-1.17287e+16	2.47774e+16	429795699185822
EIF5A;EIF5AL1;EIF5A2	P63241;P63241-2;I3L397;I3L504;Q6IS14;F8WCJ1;C9J7B5;C9J4W5;Q9GZV4	9737998765472322	988441611290797	-2.15304e+16	1911232760404436	3803411819976619
EIF5B	A0A087WUT6;O60841	9850438888479596	9871344802170024	-3.05864e+16	6015895705052361	7475794897449843
EIF6	P56537;P56537-2;B7ZBH1;F8WD20;A0A0B4J1Y7;A0A0U1RQV5;F8WDS6	9789366415626368	9813242039486042	-3.51435e+16	731948661370079	8434310729375466
ELAC2	G5E9D5;Q9BQ52-4;Q9BQ52;E7ES68;Q9BQ52-3;Q9BQ52-2;H7C2I4;V9GYS7;J3QRS2;V9GYU5;J3QL08;J3QLK4;V9GZ72	9876897831108300	9956987561235778	-1.16513e+16	1148250924022227	2924001326083283
ELAVL1	Q15717;Q15717-2;M0QZR9;M0R055	1014236107293859	9993412431766928	2134423944572288	691486059282913	2.36351e+16
ELP3	Q9H9T3;Q9H9T3-2;E5RG26;E5RHY2;E5RIC0;E5RIZ7;E5RHR2;B4DKA4;Q9H9T3-4;Q9H9T3-5	9953531144254556	981325235341383	2.04771e+16	2.93294e+16	4703949292815695
EMC1	Q8N766-4;Q8N766-3;Q8N766-2;Q8N766;Q5TG59;H7C4E3	9886020711077306	9961832506972778	-1.10212e+16	4858607799355604	6601092795459578
EMC2	Q15006	1.01969e+16	1.0109e+16	1.24818e+16	6018086913592572	7475794897449843
EMD	Q5HY57;P50402;F8WEQ1	1.04291e+16	1022032042622548	2.91708e+16	2614143794479558	44050020432951
EML4	Q9HC35-2;Q9HC35;B5MBZ0	984852510500089	9870747901898956	-3.25172e+16	7436468257427942	8516167311573482
ENAH	Q8N8S7;A0A0U1RRM6;Q8N8S7-3;Q8N8S7-2;A0A075B6E5;A0A0U1RQP7	9886715998153796	9816101892618836	1.03412e+16	3.36559e+16	5131439595283799
ENO1	P06733;A0A2R8Y6G6;P06733-2;K7EM90;A0A2R8YEM5;A0A2R8Y879;K7ERS8;A0A2R8Y798;A0A2R8YEG5;A0A2R8Y6I8	982453883120998	9945542329341438	-1.76604e+16	7746836076237648	2503491857762976
ENO2	P09104;P09104-2;F5H0C8;F5H1C3;P13929-2;P13929;E5RI09;E5RG95;K7EPM1;K7EKN2;E5RGZ4;P13929-3;U3KQP4;U3KQQ1	9799961741800848	9901454388614024	-1.48643e+16	1.68629e+16	3534978494074974
ENOPH1	Q9UHY7;A0A0C4DGY8;D6RA00;Q9UHY7-2	9645849372640156	9934120543343734	-4.2484e+16	4.48765e+16	1.98728e+16
ENOSF1	Q7L5Y1;A0A3F2YNX7;Q7L5Y1-4;Q7L5Y1-5;J3QL81;Q7L5Y1-2;Q7L5Y1-6;Q7L5Y1-7;J3QL99;J3QSB6;X6RM24;R4GNF8;Q7L5Y1-3	9770639485715382	9960384969170956	-2.77485e+16	5018843763170376	2.06043e+16
ENPEP	Q07075;H0YA67	9986947296224418	1.04089e+16	-597086994104047	2897831592086322	4676537923796023
ENSA	A6NMQ3;Q5T5H1;O43768-2;O43768;O43768-9;O43768-3;O43768-4;A0A1W2PRU0;O43768-6;O43768-5;O43768-7;O43768-8;H3BTD3;P56211-2	9364103336769758	9798197928532042	-6537557980463629	1351453262371922	3181800108595879
ENY2	Q9NPA8-2;Q9NPA8;E5RHX8;J3KNT2;E5RI00;E5RHT9;E5RJ84	992555232384591	1.00088e+16	-1204801048830516	1623013359079575	1172455526643082
EPB41L1	Q9H4G0-4;A0A0C4DH22;A0A1B0GTW6;Q9H4G0-2;Q9H4G0;Q9H4G0-3;X6RC15;Q4VXN0;H7C2K6;Q4VXN5;Q4VXN1;Q4VXN6;H0Y482	1.0065e+16	1.00257e+16	564546630746977	4.69141e+16	6439739975432129
EPB41L2	E9PHY5;O43491-4;E9PK52;O43491-3;O43491;E9PII3;O43491-2;A0A2R8Y5B3;E9PQD2;H0Y5B0;A0A1B0GTF8;A8K968;A0A0A0MRA8;Q9Y2J2-3;Q9Y2J2-2;Q9Y2J2-4;Q9Y2J2;E9PJP4;E9PQN0;E9PRG1;E9PIG0;A0A0A0MSA4;J3KT37;J3QS55;Q6ZSX4;E9PMG5;E9PN54;Q6R5J7	1.00782e+16	1002195680703081	807156109456098	6554677572250134	7854304663882387
EPB41L5	Q9HCM4-2;Q9HCM4-4;Q9HCM4-3;Q9HCM4;Q9H329-2;Q9H329	1.03431e+16	9876220558824556	666382588570068	9916784908304328	2.76413e+16
EPCAM	B5MCA4;P16422;C9JKY3	9863147298412532	1.00508e+16	-2718543860451098	3428169692522969	1.77213e+16
EPHX1	P07099	9935474893496180	9975999153869920	-58724160812988	4076817575290886	5913550367736081
EPHX2	E5RFU2;P34913;H0YAW7;P34913-2;E5RI53;E5RFH6;P34913-3	9819649249846822	1016053523443527	-492330034431947	1784731503746622	1.22848e+16
EPN1	Q9Y6I3-3;Q9Y6I3;Q9Y6I3-1	9658733502044512	9232918267749244	6504731301141417	1.96828e+16	3861272688201974
EPRS	P07814;V9GYZ6;V9GZ76	9853874602996792	9860289482529012	-9.3889e+11	8881401777499267	9349430133458068
EPS15	B1AUU8;P42566	9999734564608108	9751494103325152	3.62665e+16	8239187004059234	8068185009635363
EPS15L1	Q9UBC2;Q9UBC2-2;M0R165;Q9UBC2-3;Q9UBC2-4;M0R2S2;M0R3I1;M0R1V5;K7EJR2;M0R330;M0QX30	9957556476253108	9904405563696108	7721366182175028	1680296271579936	3527806492516128
EPS8L2	A0A3B3ISQ4;Q9H6S3;Q9H6S3-3;Q9H6S3-2;E9PN68;E9PLN2;E9PNT0;E9PLH1	9855895136131392	9660109718369188	2.89473e+16	5165661042331038	6821827178040226
ERAL1	J3QRV9;O75616;J3QSB2;O75616-2;J3QT61	1.00499e+16	9891546139533428	2291386434601865	1.5391e+16	1.13788e+16
ERBB2IP	Q96RT1-7;Q96RT1-6;Q96RT1-4;Q96RT1-5;Q96RT1-3;Q96RT1-9;Q96RT1-2;Q96RT1;Q96RT1-8;B4DIP2;B1AKT2;A0A075B6E9;A0A494C1A4;Q96NW7-3;Q96NW7-2;Q96NW7	9885543221383780	1049608194583636	-8645873772310142	9313401329259666	2676442574687578
ERCC6L	B5MDQ0;Q2NKX8	9641438576108532	948383649784825	2.37776e+16	2876401824257652	4659340033675785
ERGIC1	Q969X5;Q969X5-2;F2Z2U2;F2Z2P5;A0A1B0GTQ3;F2Z3Q5;Q969X5-3	1.06463e+16	1.02625e+16	5297274078111567	6163450799197967	2245309621496049
ERH	P84090;G3V279	1055025188511974	1.02446e+16	4.24175e+16	6168848188610351	2245309621496049
ERI3	H0Y4B0;O43414-3;O43414-2;O43414;F6QUN3;A0A3B3ISV9;F6UGJ8	9862893664089926	1001787182162921	-2249317297309928	1.94264e+16	3.84234e+16
ERLIN1	O75477;B0QZ43	1.00719e+16	9889268474142006	2.64062e+16	8011787787190727	7905167037171079
ERLIN2	E5RHW4;O94905;E5RJ09;O94905-2;O94905-3	1.00567e+16	989852698750149	2287081975888726	6427283332713093	2.29608e+16
ERO1L	Q96HE7;G3V2H0;G3V5B3;G3V3E6	9592894686492076	1003681893229435	-6.5264e+16	6518311213188557	2298236086715259
ERP29	P30040;F8VY02;F8W1G0;P30040-2	977904392843084	9920557098045744	-2072771521128396	1.26385e+16	3.07e+16
ERP44	Q9BS26	9732824754825622	9988607817577120	-3742503475814108	1750970110868342	1.22196e+16
ESD	U3KQT1;P10768;X6RA14;H7BZT7	9717005889610524	9975117475988068	-3.7822e+16	1.01153e+16	897877106697646
ESYT1	Q9BSJ8;Q9BSJ8-2;F8VZB1	1.02501e+16	1.00267e+16	3179508479615812	7871648648581721	2513544191321642
ESYT2	H7BXI1;A0FGR8-6;A0A499FIX8;A0A087WXU3;A0FGR8-2;A0FGR8;A0FGR8-4;A0FGR8-5	1.03233e+16	1.00332e+16	4112316274785566	5068403599091377	2.06476e+16
ETF1	P62495;B7Z7P8;P62495-2;I3L492;D6RJE8;D6RCB3	9862545200864196	9959408202795608	-1.41e+16	3.26867e+16	1716457791310198
ETFA	P13804-2;P13804;H0YK49;H0YNX6;H0YLU7;H0YL12;H0YKF0;H0YL83;H0YM12	975763865390693	9930730832281912	-2.53678e+16	5.09298e+16	2.07152e+16
ETFB	P38117;P38117-2;M0QY67	9770558856589592	9900036207901932	-1.89927e+16	1.33013e+16	3157999380079734
ETHE1	M0QXB5;O95571;M0QY80	9668954543813056	989544463501755	-3.34046e+16	5475555034565447	7044653105948108
ETNPPL	E7ENR6;Q8TBG4-3;Q8TBG4-2;Q8TBG4;D6RGG2;D6RFL9	9779739616582236	9930203441299712	-2.20272e+16	2.07262e+16	3.97629e+16
EWSR1	A0A0D9SFL3;B0QYK0;C9JGE3;Q01844-2;Q01844-6;Q01844-3;Q01844;Q01844-5;H7BY36	9985942703582380	9904254094935260	1.18503e+16	2.14733e+16	4.02916e+16
EXOC3	D6RB59;O60645;H0Y995	9557974923041278	9345199949407256	3247945030768307	4.31605e+16	6093662324399604
EXOC7	A0A0A0MSB8;Q9UPT5-2;Q9UPT5-5;Q9UPT5-1;Q9UPT5-6;Q9UPT5;A0A0A0MRE1;B4DJ07;Q9UPT5-4;B5MCY9;K7ERQ5;C9JME6;C9JKC2	9855214255561988	9809472673941548	6711652437815265	8139220231091544	8932209450171196
EXOSC2	Q13868-3;Q13868;A3KFL2;Q13868-2;A3KFL1;A3KFL5	9292382252427052	9932184806796340	-9606260356823454	1584375005588214	3140057350731184	*
EXOSC3	Q9NQT5;Q9NQT5-2;A0A7I2V328	9709478251994640	9843794153515932	-1.98207e+16	4.3476e+16	6124871638219695
EXOSC5	Q9NQT4;M0R050;M0R102	9921949664196612	986912508619899	7701445086013779	6123280185539466	7566624800702341
EXOSC7	Q15024	9799122725112740	9829789601364738	-4507940689708755	7221019224597869	8365421824924762
EXOSC9	D6RIY6;Q06265;Q06265-2;D6R905;Q06265-3;Q06265-4;D6RAP4;H0Y9L5;D6RA17	1011832416345447	1.01066e+16	1.66817e+16	948530854107487	9698335565047
EZR	P15311;E7EQR4;E9PNP4	9882069792267072	9947969415403464	-9588827181975312	1.03336e+16	2813052773822131
FABP5	Q01469;I6L8B7;A8MUU1	9706946862532444	9947508323459878	-3531760666127299	6536106127957782	2.30138e+16
FAHD1	Q6P587;Q6P587-2;Q6P587-3	9687596894269196	9911576064442788	-3.29756e+16	5402943985166852	2.10837e+16
FAHD2A;FAHD2B	Q96GK7;Q6P2I3;C9JGM0	9645452423377764	9815232601022028	-2.51735e+16	14762878195268	3305407154160523
FAM101B	Q8N5W9	1.07876e+16	1013365679290163	9021286323072828	858763810887117	822321804152055
FAM107B	C9J6N5;C9JQ40;C9JW51;A0A1C7CYX8;Q9H098;Q9H098-2;C9J3Q3;X6RET8;C9JP05;C9JYP1;C9J6Y8;F8WCJ2	1.01747e+16	1.00135e+16	2.30416e+16	1.44444e+16	3.25968e+16
FAM114A1	Q8IWE2;Q8IWE2-2	9701191445053380	9813492020644280	-1660465282584182	5606170263009138	7166508291876214
FAM120A	Q9NZB2-4;Q9NZB2;Q9NZB2-6;A0A0C4DG79;A0A494C0Y9;Q9NZB2-5;A0A0C4DH52;Q9NZB2-2	9587543925221352	9600703372684702	-1978823003257438	9822053693577252	9886796481059376
FAM127A;FAM127C;FAM127B	A6ZKI3;Q17RB0;Q9BWD3	1.00707e+16	9984492024957984	1.24063e+16	735575040382759	8472335684834709
FAM129A	Q9BZQ8;H0Y7M9	1006892787625267	993818792841271	1.88553e+16	6883821734501314	8134570765496771
FAM129B	Q96TA1-2;Q96TA1	9901850705343838	1.00734e+16	-2.47793e+16	2.56059e+16	4179082500483356	*
FAM136A	Q96C01;E7EQY1;C9JF51;C9J2Y4	9924017075865268	1.00088e+16	-1226776985315224	9033032100901636	2642696539102564
FAM192A	Q9GZU8;H3BNK9;H3BUL4;H3BMX9;H3BU93;H3BTI2;H3BTP8;H3BSY6;H3BP64	9679464531606886	9874245487011	-2.87433e+16	4.89242e+16	6622757519993108
FAM213A	Q9BRX8-2;Q9BRX8	1.05158e+16	9349397243934176	1.6962e+16	3905622123291402	5.39101e+16
FAM21A;FAM21C	A0A087WYF6;F8W7U3;J3KP36;E7ESD2;A0A0A0MR88;A0A096LPC5;Q9Y4E1-5;Q9Y4E1-3;Q9Y4E1-6;Q9Y4E1-2;Q9Y4E1-1;Q9Y4E1;Q641Q2-2;Q641Q2;B1AP61;A0A0A0MT65	9334385666922416	9370840153762880	-5623324141907215	909549383596258	9472759225539048
FAM49B	Q9NUQ9;E5RJE1;E5RIR8;E5RJL8;E5RI16;E5RGI7;E5RK81;E5RH75;E5RK61;E5RFS4;E5RHU5;A0A087X178;A0A1W2PRQ0;Q9NUQ9-2	97287833120912	1.03415e+16	-8811955328704986	1.89074e+16	1.28259e+16
FAM50A	Q14320;B0S8I6;Q9Y247	9698325956886112	988192380726957	-2.70562e+16	2.87475e+16	1.6043e+16
FAM98A	E9PH82;Q8NCA5;C9J3G8	9837537000261872	9862895201948456	-3.71405e+16	620188030819725	7624204106299408
FAM98B	Q52LJ0-1;Q52LJ0;H0YNA1	9923657919928456	9860151852884112	9262139469849858	3296951490837399	5068476966068158
FARP1	C9JME2;Q9Y4F1;Q9Y4F1-2;H0Y783;M0QXT1;A0A1B0GV68	1.04741e+16	1.00883e+16	5414251057700152	1.3617e+16	3181800108595879
FARSA	Q9Y285;Q9Y285-2;K7ER00;K7ER16;K7EK06;K7EPH2;K7ERS0	9911059298380746	9897665782911316	1950934369890289	7920980209453193	8812211479176398
FARSB	Q9NSD9;Q9NSD9-2	9858289917089222	9890089339920984	-4646144240594871	5757388433940561	727591128133872
FASN	A0A0U1RQF0;P49327;A0A0U1RRG3	9916766776310462	9996535453086988	-1.15584e+16	2257088000797626	1.41593e+16
FAU	E9PR30;P62861	97887218797367	9735171083046748	7914165756586516	6969778972257747	8206250650185506
FBXO2	A0A286YF37;Q9UK22;R4GNH2	992229333816329	9982027488877372	-8659267751475895	7117133446879004	2.40078e+16
FDPS	P14324-2;P14324;A0A087X090;A0A087WTP2;A0A087X1D8;A0A087WVN4	9844119656744238	9750015459158916	1.38577e+16	8237041587826177	8969124179165872
FDXR	A0A0A0MTR6;A0A0C4DFN8;A0A0C4DGN7;A0A0A0MSZ4;A0A0A0MT64;P22570-6;P22570-5;P22570;P22570-2;P22570-7;P22570-3;A0A0A0MTN9;J3QQX3;P22570-4;J3QQW7;J3KS64;J3QKZ8	9504855073791304	9776881921705872	-4070979964062578	4477990291488383	6264358386206121
FECH	A0A499FJN5;P22830;P22830-2;K7ELX4	9768340134971976	992737365294075	-2.32987e+16	5277672094148074	6906484661782274
FEN1	P39748;P39748-2;I3L3E9;F5H1Y3	9804935469528160	9891778577268716	-1.27218e+16	2.24874e+16	4106592215735049
FERMT2	Q96AC1-2;Q96AC1;Q96AC1-3;H0YJ34;A0A0U1RRM8;G3V3J0;G3V5R2;G3V281;H0YJB6	9832738573492794	9964414256970832	-1.91917e+16	8.14874e+11	2.24648e+16	*
FH	P07954-2;P07954	9879149303053012	9948119684796966	-1.0037e+16	2761229673916064	4.56104e+16
FHL1	Q13642-1;Q13642-5;Q13642-4;Q5JXI8;A0A494C0D6;Q13642;Q5JXH8;Q5JXH7;Q5JXI3;A0A0D9SFZ9;Q5JXI2;Q13642-3;A0A0D9SFI6;A0A0D9SFB0;Q5JXH9;A0A0D9SGB2;Q5JXI0;A0A494C0J3;A0A0D9SGD1;A0A0D9SEY7;A0A0D9SGC5;A0A494C1G1	9628438331640700	9931508241453426	-4471100670297909	1.11873e+16	2.91185e+16
FHL2	Q14192;F8WDA8;U3KQT4;Q14192-2;C9J3S8	1.01511e+16	1.00489e+16	1.45937e+16	2.00626e+16	3.9195e+16
FIP1L1	A0A0B4J203;Q6UN15-4;Q6UN15-3;Q6UN15-5;Q6UN15;P16234	1.00508e+16	9919037366143680	1904292736665855	8150037937850756	2535990062035681
FIS1	Q9Y3D6	9907528188736114	9603202057091864	4500963384421347	2.12167e+16	4004162767416028
FKBP10	Q96AY3;H0Y827;Q96AY3-2;K7ESG6;K7ELI6;K7EM43;C9JPC3	9835292375758288	9976133355314884	-2.05128e+16	2.92947e+12	1.28807e+16	*
FKBP15	Q5T1M5-2;Q5T1M5;Q5T1M5-3	1028510890937417	1.05724e+16	-3974231991669412	1.17112e+16	2.68942e+16	*
FKBP1A;FKBP12-Exip2	P62942;F6T7Q3;Q1JUQ5;A0A087WZM5;A0A7I2V3S6;Q1JUQ3;Q5W0X3;A0A087WTS4;Q5VVH2;A0A087WV48	9692784899588548	9936270598264934	-3579322789049186	8751247057644247	2605621761978022
FKBP2	A0A494C1N0;P26885;F5H0N4	9728767571618432	9630602111954356	1.46311e+16	7787446246699836	8722353346610863
FKBP3	Q00688;G3V5F2	9634183975991992	9818621585416708	-2.7358e+16	1970067452477616	3861272688201974
FKBP4	Q02790;F5H1U3;H0YFG2;F5H120	9819805842504208	9955162769948784	-1.97504e+16	2.02722e+16	1330612805547106
FKBP5	Q13451;Q13451-2	9830382431681412	993117259414559	-1471652693759129	8500796241539318	2.58745e+16
FKBP7	Q9Y680-3;Q9Y680;H7BZJ4;Q9Y680-1	9571059444518154	9952617807097346	-5639741422881492	3631888899900884	1.81443e+16
FKBP8	Q14318;Q14318-2;U3KQ64;A0A0A0MTJ1;Q14318-3;M0R2K9;U3KQI1;M0R1Q0;M0R1S6;M0R2Q6	9931278453033028	1.0066e+16	-1.94355e+16	2493167183785724	4142132278725481	*
FLII	Q13045-2;Q13045;Q13045-3;J3KS54;K7EQZ7;K7EP37;K7EP27;J3QLR6;J3KS39;J3QQQ2	1.01389e+16	9923592228464638	3.09607e+16	2948494948457987	1.62716e+16
FLNA	P21333-2;P21333;Q60FE5;A0A7P0NMY4;F8WE98;A0A087WWY3;A0A7I2V3E6;H0Y5C6;A0A669KBC6;H0Y5F3;H7C2E7	1.03176e+16	1.00489e+16	3806178998533921	9.6411e+11	245280881570186	*
FLNB	O75369-8;O75369-2;O75369-9;O75369;O75369-6;O75369-3;E7EN95;O75369-7;O75369-5;O75369-4;A0A0A0MT44;H7C5L4;A0A0C4DGA1	1030995803912889	1004718716653731	3724680330733514	4356980921518193	5919563084471053
FLNC	Q14315-2;Q14315	1.01326e+16	1.00528e+16	114109793228893	1370952526103729	3184979234770973
FLOT1	O75955;A0A140T9R1;O75955-2;A2AB10;A0A140T9X0;A2AB12;A2AB09;A0A140T959;A2AB13;A0A140T9W4;A0A0G2JJQ6;A0A140T9C3;A2AB11;A0A140T974;A0A140T9B1;A0A140T957;A0A140T910;A0A140T905;A2ABJ5;A0A140T907	1.09394e+16	105654712214774	5017077776953385	2625607220681364	4.41286e+16
FLOT2	J3QLD9;E7EMK3;Q14254;K7EKW9	1.07536e+16	1.03576e+16	5.41319e+16	1.54105e+16	3373836923313566
FLYWCH2	I3L1Y9;Q96CP2;I3L4I0;I3L0R3;I3L231;Q4VC44-2;Q4VC44;Q4VC44-3	9767916721408324	988039015364242	-1.65171e+16	2.05821e+16	3968101766126824
FMNL1	O95466;O95466-2;O95466-3;K7EK60;K7EJE6;A0A0A0MR62	9840738425397040	988822044447385	-6944330531276787	7636366036832456	8630823112186509
FMNL2	Q96PY5;Q96PY5-3;C9IZY8;F8W1F5;Q8IVF7-2;Q8IVF7-3;Q8IVF7	1.05351e+16	1.05753e+16	-5499760497834421	9144812271748806	9499915070131364
FMR1	A8MQB8;G3V0J0;Q06787-8;Q06787-2;Q06787-9;A0A087WXI3;R9WNI0;Q06787-6;Q06787-4;Q06787-5;Q06787-7;Q06787-3;Q06787;Q06787-11;Q06787-10;A0A087WY29;Q8IXW7;A0A087WWR6	1.02618e+16	9998388679343988	3752160876064932	1.24751e+16	3054040924992693
FN3KRP	I3L139;Q9HA64;I3L3W5;I3L2G3;I3L407	9708292720164504	9816373829959786	-1.59726e+16	6388803840542101	7750792878077023
FNTA	P49354;H0YCW1;E9PQP6;P49354-2;E9PN85;B3KVN2	9237921101626828	9865695149770452	-9485248410330936	7861407883118886	2513544191321642
FOXK1	P85037;P85037-2	1.01929e+16	9889067199427772	4366178298639063	9.69298e+10	7860402079571964	*
FSCN1	Q16658;C9JFC0;A0A0A0MSB2;C9JPH9	1.04114e+16	1.00273e+16	5422944973183894	5.8046e+11	5974520531078547	*
FTH1	P02794;G3V192;G3V1D1;E9PPQ4;E9PRK8;E9PKY7;E9PQR3;E9PKM5;E9PK45	989269799711139	9933035963552564	-5870699623409483	3139220762949903	4916281158633071
FTO	A0A1B0GTY1;A0A1B0GUC3;A0A1B0GV98;A0A1B0GTC5;A0A1B0GU26;A0A1B0GTC3;A0A1B0GVH5;Q9C0B1	9606712712190096	9896615923120632	-4289244567274692	2.25894e+16	1.41593e+16
FUBP1	Q96AE4-2;C9JSZ1	9862965995351516	9956240088933212	-1.35795e+16	776448847369007	250599606666868
FUBP3	Q96I24;Q96I24-2;A0A494C1K6	9915459347615284	9959887685821514	-6449864735085341	4.20415e+16	6009925003534444
FUS	H3BPE7;P35637-2;P35637	1000073184790882	1.00255e+16	-3567498551269349	541788238225716	6991250513156305
FXR1	B4DXZ6;P51114-2;P51114;E9PFF5;E7EU85;P51114-3;C9JAJ4;C9JY20;C9JZE0;C9IZ22;H7C4S4	1.03077e+16	101242271426587	2.59123e+16	1442103763728156	3.25968e+16
FXR2	P51116;I3L1Z2	1.07861e+16	9780677556699980	1.41162e+16	5.34172e+16	2.10837e+16
FYN	P06241;P06241-3;P06241-2	1.01935e+16	1.02826e+16	-1255865459467397	4.65059e+16	6409068074900267
G3BP1	Q13283;A0A7I2YQN9;A0A7I2V5M7;A0A7P0P2U7;A0A7I2V651;A0A7I2YQU8;E5RH42;E5RJU8;Q13283-2;E5RIF8;A0A7I2V2S5;A0A7I2YQH0;E5RH00;A0A7I2V4Y8;A0A7I2V3C4;E5RI46;A0A7I2V2X7;A0A7I2YQF2;A0A7I2V4D8;A0A7I2V494;A0A7I2V565;A0A7I2YQM1;A0A7I2V5H1;A0A7I2V2V1;A0A7I2YQB1;A0A7I2V548	9927761613028664	9892187696942080	5178859605763956	6212768556574308	76263644296643
G3BP2	Q9UN86;Q9UN86-2;A0A7I2V3E2;A0A7I2YQD9;A0A7I2YQS2;D6RAC7;D6RB17;A0A7I2V3P9;D6RBW8;A0A7I2V647;D6RBR0;A0A7I2V2R0;D6R9A4;D6RGJ4;A0A7I2V572;A0A7I2YQG8;H0YAE3;A0A7I2V481;A0A7I2V3R7;A0A7I2V382;A0A7I2V3Z6;A0A7I2YQL7	9945035471944362	9861133446695424	1.2223e+16	3258945518176934	5027921295879395
G6PD	P11413;P11413-2;P11413-3;E7EUI8;E9PD92;E7EM57	9857010772228856	9994839884905142	-2.00333e+16	1.90983e+16	1.28394e+16
GABARAP;GABARAPL1	H6UMI1;O95166;F5GZY7;Q9H0R8;Q9H0R8-2;I3L3J4	9427540934693102	9722130764490716	-4439102916723728	3.91203e+16	5719283045620027
GADD45GIP1	Q8TAE8	9759006385545348	9632152483535220	1887603596584993	7214937517185976	836210936002573
GALK1	P51570;K7ERJ9;K7EII7	9628238790902608	9909821192131056	-4158710369861977	374296674214224	5559816082346373
GALNT2	Q10471;Q10471-2	9644668629888432	995429192778587	-4558702608051012	2356885529109623	4177008570804955
GAMT	Q14353;A0A1W2PR36;Q14353-2;K7EM34	9762389709696854	9954456338709240	-2.81082e+16	1.05844e+16	2831424485363636
GANAB	Q14697;Q14697-2;F5H6X6;E9PKU7;E9PNH1	9936171817736360	9982349831143134	-6689342860978995	2.82458e+16	4.61946e+16
GAPDH	P04406;P04406-2;E7EUT5;E7EX67;O14556;O60733-4;O60733-3;O60733	9856436867818936	9935319865905948	-1150021337623925	2140657510111674	4025366839666517
GAPVD1	Q14C86-4;Q14C86-5;Q14C86-2;Q14C86;Q14C86-6;F8W9S7;Q14C86-3;B0QZ65;B4DGD8;H0Y7I9;C9IZ08;A0A0A0MQV8;H0Y4E7;C9IZX9	1.0047e+16	1.00587e+16	-1.6822e+16	819361160140745	8945066094090169
GARS	P41250-2;A0A6Q8PGI6;A0A6Q8PGA8;A0A6Q8PGZ8;P41250;A0A6Q8PHI7;A0A6Q8PGW4;A0A6Q8PHH9;H7C443;A0A6Q8PFZ6;A0A6Q8PH49;A0A6Q8PF45;A0A6Q8PGZ9;F8WCK4;A0A6Q8PGN7;A0A6Q8PFU7;A0A6Q8PFV5;A0A6Q8PGT3	9899569329352892	9860671699211300	5679838673020198	1715101841201258	3.56626e+16
GART	P22102;P22102-2;F8WD69;C9JBJ1;C9JTV6;C9JZG2;C9JKQ7;A0A140TA71;H7C366	9832355636950964	9957525823038360	-1.82502e+16	1.21978e+16	9922639710737582
GATAD2A	Q86YP4-2;Q86YP4;Q86YP4-3;C9JHD7;C9JJK9;C9JGN4;V9GYX5;C9JVY3;V9GY85;H7C3H1;C9JMI3	1.00859e+16	9778805182275098	4460706146028924	8016147125259762	2530644986623976
GATAD2B	Q8WXI9;A0A0U1RRM1;A0A0U1RR30;A0A0U1RR34;A0A0U1RRK3;A0A1B0GVS4;A0A1B0GW07	1017648744436837	9865671372429714	4475054437979627	5987145564510668	2210048753898319
GBE1	Q04446;E9PGM4	9786431485097812	9908981180288214	-1.79538e+16	2.406e+16	4.22325e+16
GCAT	O75600;O75600-2	1.02384e+16	1.00833e+16	2.20238e+16	3968275433518747	5781962240303845
GCDH	Q92947;Q92947-2;K7EKT3;K7EQ99;K7ESA6	9886776026649652	1012101452235489	-337818567183023	4243349689847787	604694807531851
GCLC	P48506;A0A2R8YEL6;A0A0C4DGB2;E1CEI4;B4E2I4;D6RGF8;A0A2R8Y648	9802156970718516	9887457204781128	-1250029517816822	1931886333296296	3.82752e+16
GCLM	P48507;P48507-2	9603740394977264	997821102103462	-5.51848e+16	1.50593e+16	1.11987e+16
GCN1L1	Q92616	9964730129602388	9922748159860858	6090995413127541	4507238291369272	1.99255e+16
GCSH	P23434;A0A1W2PQV2;H3BUH9;H3BNV1;A0A1W2PRH4;A0A1W2PPE4;A0A1W2PNX3;A0A1W2PPQ1;A0A1W2PS29	9587002644069808	9872770688323492	-4.23752e+16	7775838063687353	250599606666868
GDA	Q9Y2T3;Q9Y2T3-3;Q9Y2T3-2;Q5SZC6;Q5SZC5;H0YDZ7;Q5SZC3	9740244880759786	9997241318912356	-3.7572e+16	6717773780766755	7007638025086858
GDI1	P31150;G5E9U5	9804222622520636	1.00303e+16	-3.28898e+16	3789667766264654	1.84853e+16
GDI2	P50395;P50395-2;Q5SX87;Q5SX86;V9GYF8;Q5SX90;Q5SX91;V9GYJ7	9830668142503814	9979017416212378	-2.16083e+16	1.19819e+16	9861514511335602
GEMIN2	H0YDP6;H0YEL0;A0A3B3IU42;H0YCF4;G5EA29;O14893-3;O14893-2;O14893	9599355558216576	9467106821995520	2.0014e+16	2725704328060265	4.51385e+16
GEMIN5	Q8TEQ6	9134296289825448	9882099097542992	-1.13524e+16	7702990479055244	2.5003e+16
GFM1	Q96RP9;Q96RP9-2;C9IZ01;F8WAU4	9749950625199156	9875836345463748	-1.8508e+16	1.03726e+16	2815566149500936
GFPT1	Q06210-2;Q06210;A0A6I8PRN4;A0A6I8PTT9;A0A6I8PRT6;E5RJP4	1.01574e+16	1.00278e+16	1.85318e+16	3.67843e+16	548959614867285
GGA1	Q9UJY5-4;Q9UJY5;B0QYR6;Q9UJY5-3;Q9UJY5-6;Q9UJY5-2;B0QYS3;B0QYR5;B0QYS5;B0QYR9;B0QYS0;B0QYS1;A0A087WYN2;B0QYS2;J3QRS8;H3BPI3;J3QRP3;B7Z1E9;H3BMM6;J3KSS7;Q9NZ52-4;Q9NZ52	9694515797536988	9783513342134884	-1.31838e+16	6300389397524042	7686596053100411
GGCT	O75223;B8ZZK2;M0QZK8;H7BZK5;O75223-3;O75223-2;O75223-4;A0A0B4J1Y4	9660645251164760	9852033160437308	-2.83019e+16	4904153465934292	6624819491983076
GGH	Q92820;A0A7I2V5P2;A0A7I2V5X9;A0A7I2YQQ3	9589244249659886	9729984273550100	-2.10204e+16	2.10229e+16	3.99081e+16
GID8	Q9NWU2	9361493188019528	9344860651879848	2565511583378755	9603772662146044	9738878490921836
GIGYF2	I1E4Y6;Q6Y7W6-4;Q6Y7W6-5;Q6Y7W6;Q6Y7W6-3;A0A7I2V3H7;A0A7I2V361;A0A7I2V3H0;A0A7I2V516;C9JHW1;E7ESB6;F8WCD5;C9JPV7;C9JXQ0;C9J0V6;C9JHT0;C9JRZ2;C9JW88	9683586969615224	9762672653238500	-1.17346e+16	7148157579631174	8318147497373495
GINS2	Q9Y248;M0R043;M0QXS3	969628841788329	9918112517254076	-3263297959795673	3268115211216739	5036080150301329
GINS3	Q9BRX5;Q9BRX5-3;Q9BRX5-2	971486714305998	9917958563663268	-2.98489e+16	3712351508850007	5526994931420406
GINS4	Q9BRT9;E5RFF9;E5RH56;Q9BRT9-2	9835155313148286	9929267889613260	-1.37395e+16	2.40755e+16	4.22325e+16
GIPC1	O14908;O14908-2;K7EM11;K7ESN1	100409681924148	9933364797358728	1.5544e+16	1.41678e+16	3.22504e+16
GIT1	Q9Y2X7;Q9Y2X7-3;A0A0C4DGN6;J3QRU8;J3QL89;K7EN79;J3QLH1;Q9Y2X7-2;J3QQI0	1.02333e+16	993687720310734	4241324175986139	4968641018513365	2049860642773002
GIT2	Q14161;Q14161-3;Q14161-4;F8VXI9;Q14161-7;Q14161-11;Q14161-6;Q14161-2;F8W822	1.02712e+16	9900190102166158	5307718030322407	4860584844999571	2.02459e+16
GLB1	E7EQ29;P16278-2;P16278-3;P16278	1.04937e+16	1.07727e+16	-3785587060705331	1.14553e+16	2924001326083283
GLDC	P23378;A0A1W2PP74;A0A1W2PPB1;A0A1W2PQV3;A0A1W2PQU6	9803475388545212	9893453279170920	-1.31809e+16	2498035478140334	4310294603139602
GLG1	Q92896;Q92896-3;Q92896-2;H3BQT1;H3BQU9;H3BM42	9785690176520704	9748335320824252	5517729130192652	8928213154873332	9355707075269374
GLMN	Q92990-2;Q92990	9858942219389284	9864401224856356	-7.98615e+11	9565871976773744	9721556579122488
GLO1	Q04760-2;Q04760	9851160799297612	9958262293991064	-1.56003e+16	3.63585e+16	1.81443e+16
GLOD4	Q9HC38-2;Q9HC38;F6TLX2;I3L3Q4;Q9HC38-3;I3L1I0;I3NI27;I3NI24;I3L2C2;I3L1F4;I3L277	9670378235691544	9869009370323104	-2.9333e+16	852110143670412	2.58745e+16
GLRX	P35754	9544388765678962	9844302565271828	-4463619116832275	4.79889e+16	2.02236e+16
GLRX3	O76003	9768169205334268	9920601767087904	-2.23394e+16	5676178213458764	2.15662e+16
GLRX5	Q86SX6	9508311900448520	9858887709433874	-5223566066655546	1.01954e+16	2790830056762643
GLS	O94925-3;B8ZZA8;B8ZZC5	9818981297873796	9967223541908496	-2161832993066857	6094510802660097	6816920488320238
GLUD1;GLUD2	P00367;P00367-3;P00367-2;P49448	9889846985628298	9871196793063308	2723191002996244	5462459423903443	7031290776304283
GLUL	P15104;A0A2R8YDT1	9856686686302116	9964281257157260	-1566297659476317	7739881636724992	2503491857762976
GMFB	P60983;G3V4P8;G3V3X4;M0QYG8;M0R1D2;M0R0C1;M0QYJ8;O60234	9652306010334484	9922382409450266	-3981290536054504	7627072362021713	2.49273e+16
GMPPA	Q96IJ6;A0A087WUI8;Q96IJ6-2;A0A0U1RRC2	9847765321950508	992962540012966	-1194291046017311	8251549352055287	8971540950510377
GMPR2	H0YMB3;H0YLV5;A0A087WWM4;F8WAN9;H0YNJ6;Q9P2T1;Q9P2T1-2;Q9P2T1-3;H0YK13;H0YNS9;H0YLB8;H0YL68;H0YN22;H0YMR9;H0YK71;H0YMV5;H0YNH0	9536348067631812	973854763701448	-3.02697e+16	5043558992767656	6739462196823928
GMPS	P49915;P49915-2	9798933171462292	994278299428078	-2102503118853881	1.83436e+16	1.25598e+16
GNA11	P29992;K7EL62;O95837;A0A087WVZ3	1048721467256916	1.0152e+16	4686086174402031	2.01053e+16	3.9195e+16
GNA13	Q14344;Q14344-2	1030769010666668	1.01872e+16	1.69696e+16	5170554110199845	6824815827044048
GNAI1	P63096;P63096-2;A0A3B3ITM0;P09471-2;A0A3B3IUA8	1.0793e+16	1.01413e+16	8985642589694713	1.96903e+16	3861272688201974
GNAI2	P04899;P04899-6;P04899-3;P04899-5;P04899-2;P04899-4	1051996999257377	1.0754e+16	-3.17469e+16	4262810121917822	6061365625411917
GNAI3	P08754;P11488;P19087;A8MTJ3;P09471;A0A1W2PRE1;A0A1W2PQK2;A0A087WTB6;A0A1W2PRJ7;A0A6Q8PGR1;A0A087WZE5;A0A1W2PS82;H3BTM2;A0A1W2PP38;H0Y7E8	1.05881e+16	1.0558e+16	4106672237359729	878596098713871	930214963754588
GNAS	P63092-3;P63092-2;P63092;P63092-4;Q5JWF2-2;Q5JWF2;A0A590UJF0;B0AZR9;A0A590UJ58;A0A0A0MR13;A0A590UJY2;A0A590UJB0;A0A590UJI6;A0A590UJR6;A0A590UJ22;S4R3E3;A0A590UJS2;A0A590UJQ2;A0A590UJG5;A0A590UJJ0;A0A590UKB4;A0A590UJQ9;A0A590UK28;A0A590UKA4;P38405;A0A590UJY8;Q5JWE9;A0A7I2V5R6;P38405-2;A2A2R6;Q5JWD1;A0A590UJC9;A0A590UKA9;S4R3V9;A0A590UJB7	1.05183e+16	1.0347e+16	2.36979e+16	2.96635e+16	4739947357137314
GNB1	P62873;P62873-2;F6UT28;F6X3N5;B3KVK2;B1AKQ8;F5H8J8;F5H100;F5H0S8;E9PCP0;P16520-2;P16520	1.05655e+16	1.04167e+16	2045153548340278	430569700844584	6092303019038688
GNB2	P62879;E7EP32;C9JIS1;C9JXA5;C9JZN1;P62879-2	1.06462e+16	1.05087e+16	1.87447e+16	5189862195032158	6843339632168928
GNB2L1	P63244;J3KPE3;D6RAC2;D6RHH4;H0YAF8;H0Y8W2;D6REE5;D6RFX4;D6R9Z1;D6R9L0;H0YAM7;D6RAU2;E9PD14;D6RFZ9;D6RBD0;D6RF23;H0Y8R5;D6R909;D6RHJ5;D6RGK8;H0Y9P0;D6RDI0	1.00666e+16	1.01441e+16	-1.10544e+16	2.33519e+16	4.16196e+16
GNB4	A0A6Q8PFE0;A0A6Q8PFV8;Q9HAV0;A0A7I2S2S9;H7C5J5;A0A6Q8PFW8;A0A6Q8PG88;C9JD14	106875162275151	1.05867e+16	1.36758e+16	6501399090838111	7820291079342265
GNE	Q9Y223-2;Q9Y223;A0A7I2SU25;Q9Y223-3;Q9Y223-4;Q9Y223-5	1.02422e+16	1.00838e+16	2248769937634695	3.45177e+16	5232723805348891
GNG12	Q9UBI6	1.07858e+16	1.0537e+16	3368093865204983	3.99794e+16	5812127676370208
GNG5	P63218	1.02716e+16	1.02529e+16	2629995711153568	9176932684466364	9522497601368318
GNL3	Q9BVP2-2;Q9BVP2	9948154642594388	9784095155115948	2.39905e+16	1780240318633078	1.22848e+16
GNPDA1	P46926;D6RAY7;D6R9P4;P46926-2;D6RFF8;D6RB13;D6R917;Q8TDQ7-3;D6RFK5;V9GYW0;V9GYK3	98982310274826	1.00655e+16	-2.41826e+16	1.43251e+16	1106561174161555
GNPNAT1	Q96EK6;G3V4W4;G3V5E4	9745318845589578	9955664213658292	-3.08082e+16	4.24566e+16	195138269492069
GNS	F5H4C6;H7C3P4;F6S8M0;P15586-2;P15586;H0YFA9	9488642612113748	9926110912558574	-6502685636670401	8243543664160585	2543638027169645
GOLGA2	A0A6Q8KRG2;Q08379;Q08379-2;B7ZC06;A0A087WYC0;H0Y7B8;Q9NVV4-2	9599799244721684	9646527986119572	-7.00554e+16	8411761221462388	9064448489589602
GOLIM4	O00461;F8W785	9511974029427518	9937693577433984	-631662818804139	1.70713e+16	3561568097278261
GOLPH3	Q9H4A6;D6REM1	9987130982382436	1.00639e+16	-1104771973745089	4.58963e+16	6345212735143178
GORASP2	Q9H8Y8-2;Q9H8Y8;Q9H8Y8-3	9851337292429020	993838835433725	-1.26923e+16	347867814921269	5255268098606628
GOT1	P17174;P17174-2	9856497782928214	9951095646149212	-1.37803e+16	2.10271e+16	1353980892580762
GOT2	P00505;P00505-2	9847530211298020	1.00354e+16	-2726742564285837	6634578084842488	6975733653944054
GPD1L	Q8N335;C9K0P5;C9JFA7;C9JM46	9772304325027866	9545902506976458	3381719000044224	4.18508e+16	6002582357904371
GPD2	P43304;P43304-2;F5GYK7	992446263791497	9985847863567040	-889593773314842	3078384225121899	4844394823645438
GPI	P06744;A0A2U3TZU2;P06744-2;A0A0J9YXP8;A0A2R8Y6C7;A0A0J9YYH3;K7EQ48;A0A0J9YX90;K7ERC6;K7EP41;K7EPY4;A0A2R8YF08;K7ELR7;A0A0J9YXM3;K7ENA0;K7EIL4;A0A0J9YXH9;K7ERK8;A0A0J9YYI8;K7ESF4	9813844332251512	9931955280115872	-1.72594e+16	6705313918785791	2.33267e+16
GPKOW	Q92917	9801545279650500	9862057422480422	-8879435298074318	2.02672e+16	3.92896e+16
GPRC5A	Q8NFJ5;A0A3B3ITN8	1113162946845959	1.04004e+16	9802016936558064	7632938157171958	764767355901978
GPS1	C9JFE4;Q13098-5;Q13098-7;A0A096LP07;A8K070;Q13098;A0A096LPJ3;Q13098-6;J3KSA5;J3KRJ4;J3QS88;J3KTB0;J3QLT0;J3QQX0;J3QS84;J3QLE8;J3QL53;J3KRE8	9968720026662380	9980426710812368	-1.69322e+16	6555106241575293	7854304663882387
GPT2	Q8TD30;Q8TD30-2	9484007293959478	9893510707545928	-6.09858e+16	1.54307e+16	3373836923313566
GRB2	P62993;P62993-2;J3KT38;J3QRL5	9801692678927752	9989581562966896	-2.73933e+16	4255838319247037	5843333565315376
GRHPR	Q9UBQ7;U3KQ56;Q9UBQ7-2	9717146475103952	9887866449878904	-2512654163326667	3.76979e+16	1846697561022718
GRIPAP1	A0A087WT45;Q4V328-4;Q4V328;Q4V328-3;Q4V328-2;A0A087WXA6	9763659606361262	9760681702866000	4.40087e+12	9839793330709424	9889335280089448
GRPEL1	Q9HAV7	1009137246334837	9951825254320164	2008934126733935	4815877672376308	2.02236e+16
GRSF1	H0Y8R1;F5H5I6;H0YAK1;Q12849;Q12849-5;H0YAM1	9899519197203864	9933029651659784	-4875360483253857	7162833328856598	8327756491210964
GRWD1	Q9BQ67;M0QX71	9863150216891854	9870235361288738	-1.03598e+16	9505459255995974	970746429331348
GSK3B	A0A3B3ITW1;A0A7I2YQK0;P49841;P49841-2;A0A7I2V4F3;A0A7I2V3T3;A0A7I2V5K9;A0A7I2V3D8;A0A7I2V2V4;A0A7I2V441;A0A7I2V3N7;A0A7I2V2U4;A0A7I2V2Y0;A0A7I2V3G9;A0A7I2V5G5;A0A7I2V3J4	989608777584721	9959055338714800	-9150605937526808	8826966147336472	2616983104760212
GSN	P06396-2;A0A0A0MS51;A0A0A0MT01;P06396-4;P06396-3;P06396;CON__Q3SX14;Q5T0I0;A0A0U1RQL8;Q5T0H8;REV__H0YJM7;REV__A0A6Q8PG26;REV__Q6TDU7-4;REV__Q6TDU7-2;REV__Q6TDU7-3;REV__Q6TDU7;REV__F8W8F9	104995162894014	100220507399463	6714511773331065	9683116058721716	8785904256077921
GSPT1;GSPT2	P15170-2;P15170-3;P15170;H3BR35;Q8IYD1;H3BSV8	9841918036803672	9938454524072816	-1.4082e+16	4.72826e+16	2.02236e+16
GSR	P00390-2;P00390;P00390-4;P00390-3;P00390-5;A0A2R8YF59;H0YC68	9828785070256106	9910770411333978	-1198411233105346	2.04895e+16	1.33593e+16
GSS	P48637;A0A2R8Y430;A0A2R8Y5T7;P48637-2;A0A2R8Y6Q7;A0A2R8Y7I7;A0A2R8YF34;A0A2R8Y790;A0A2R8Y446;A0A0S2Z4J7;A0A2R8Y2X9;A0A2R8Y6Y6;A0A2R8Y4V9;A0A2R8Y2F2	1000381922613274	1.00983e+16	-1.35599e+16	4559022594976726	63265580930292
GSTCD	D6R9W2;Q8NEC7-3;Q8NEC7	9765800118140664	994186774059344	-2577866097266068	5034384757362216	6734138373894304
GSTK1	Q9Y2Q3;Q9Y2Q3-3;Q9Y2Q3-2;E9PFN5;C9JNT3;Q9Y2Q3-4	9747510953812148	9939848845786238	-2819004218655537	6907107419991693	2.36351e+16
GSTM3	P21266;A0A0A0MTN3	9805356196884284	1008166836000854	-4.00925e+16	9.45838e+10	2430148083466207	*
GSTM4	A0A0A0MR85;Q03013;Q03013-2;Q03013-3;A6NNT0;H3BRM6	9558276935031056	9940152035567268	-5.65174e+16	3280782522118914	1716457791310198
GSTO1	P78417;Q5TA02;P78417-3;P78417-2;Q5TA01	9736075566037548	9919330306678788	-2.69024e+16	5296295471578429	2.10837e+16
GTF2B	Q00403;B1APE1;B1APE2	1000534240859051	9796935382875552	303681109150381	4993516631022039	6696731605944285
GTF2F1	P35269;M0QXD6;M0R0Z3;M0R0R9	9824250783919016	99157860456375	-1.33798e+16	3055748032706473	4.82849e+16
GTF2F2	P13984	9465265857883556	9779558667059114	-4712633201988709	2.35102e+16	4177008570804955
GTF2H2C;GTF2H2	Q6P1K8;Q13888;R4GMS9;D6RJD3;D6RID8;D6RAW1;D6RIT7;D6RGC9	1001997254903748	9694709771182408	4.76089e+16	1.12131e+12	8503046175437507	*
GTF2I	P78347-2;P78347-4;P78347-3;P78347;A0A494C1K3;P78347-5;A0A494C0Q7;C9J6M0	9961023604828288	9906020924465448	7988334331105327	3.45622e+16	5232723805348891
GTF3C4	Q9UKN8;F2Z356	1.00417e+16	1.00252e+16	2375124338475598	8784135298713426	930214963754588
GTF3C5	Q9Y5Q8-2;Q9Y5Q8;Q9Y5Q8-3;Q5T7U1;Q5T7U0;Q5T7U4;H7BY84	9950927721681804	9802143018247246	2173383735034979	2724212845397955	1.55712e+16
GTPBP10	A4D1E9;C9J8R7;C9JNI1;C9JEQ8;A4D1E9-2	1.01054e+16	1002797159781186	1109509779652563	6005934503827844	7474371700941089
GTPBP4	Q9BZE4;Q9BZE4-2;Q9BZE4-3;Q5T3R7	9910477713007286	9759864464161976	2.20935e+16	5837013114848795	732633464952293
GYG1	P46976-2;P46976;G5E9W8;C9JQ42;P46976-3	1.00289e+16	983001787287209	2890027583251011	4233486742771443	6036207745874668
H1F0	P07305-2;P07305	9452836598499140	9664374361676496	-3192902344823848	1975738937734112	3869466070505676
H1FX	Q92522	9848869533558740	9798031875786040	7466154476116024	5655572928899941	719394213501135
H2AFV;H2AFZ	Q71UI9;P0C0S5;C9J0D1;A0A494C189;Q71UI9-2;Q71UI9-5;Q71UI9-3;Q71UI9-4;C9J386	9922676963345878	9959169892913506	-5296110368395995	554840210806471	711368748538929
H3F3B;H3F3A;HIST2H3A;HIST1H3A;HIST2H3PS2;H3F3C;HIST3H3	K7EMV3;A0A590UJJ6;B4DEB1;K7EK07;K7ES00;Q71DI3;P84243;P68431;Q5TEC6;Q6NXT2;Q16695;A0A590UJL8;K7EP01;P0DPK2;P0DPK5	1.00824e+16	9861849265489240	3191274035480361	490841241622519	2.03472e+16
HABP4	Q5JVS0;Q5JVS0-2	1.06856e+16	1.02496e+16	6.01028e+16	1022805041316132	2796816735738001
HACD3	H3BS72;Q9P035;H3BPZ1;Q9P035-2	989982018591215	9775369444561302	1825109340983608	5158879102566323	682151938549405
HACL1	Q9UJ83-2;Q9UJ83;Q9UJ83-3;Q9UJ83-4;C9J306;C9JJM7;B3KPX4;Q7Z773;F8WCH9	9933292273004408	1.0057e+16	-1.78628e+16	9505143331329256	270458848078941
HADH	Q16836;A0A0A0MSE2;A0A0D9SFP2;E9PF18;Q16836-3;Q16836-2;A0A1W2PNM1;A0A1W2PQV5;A0A1W2PQ78;A0A1W2PQC2;A0A1W2PRT2;A0A1W2PP40;A0A1W2PQ55	9706113723128234	9912078221788512	-3.02938e+16	1.23095e+16	3.03643e+16
HADHA	H0YFD6;P40939;A0A2R8Y4F5;A0A2R8YG21;A0A2R8Y688;P40939-2	9876967045290012	9895254686955368	-2.66874e+16	6599555227291564	7888459610696272
HADHB	P55084-2;P55084;F5GZQ3;B5MD38;C9JEY0;C9JE81;C9K0M0	9881024540593686	9879563312741516	2.13365e+09	9720252999685464	9826278353791888
HAGH	H3BPK3;H3BPQ4;Q16775-2;Q16775;H3BQW8;Q16775-3;H3BV79	9662327562089264	9687033287270068	-3.68414e+16	9116666105778532	9482063544887892
HARS	E7ETE2;P12081-4;P12081;A0A6Q8PF47;A0A6Q8PHA5;B4DDD8;P12081-3;P12081-2;A0A6Q8PHE3;A0A6Q8PFF2;B4E1C5;A0A6Q8PF07;A0A6Q8PFG9;A0A6Q8PFN6;A0A6Q8PHQ0;D6RF05;A0A2R8YCI2;A0A2R8YFR1;REV__Q86YG4	9898951593942284	9993728015535076	-1374721864645422	1209430601062196	3010971518350624
HARS2	A0A2R8Y3N3;A0A2R8Y5P7;P49590;A0A2R8Y6I1;P49590-2;A0A2R8Y5E8;D6RJE6;D6RB22;A0A2R8Y4X6;B4DQ67	9839646788259462	9896430792032476	-8301773882439412	4524265697093349	629295571778634
HAT1	O14929;O14929-2;F8WEW1;F8W9G7	9840429546659606	1.00118e+16	-2.49012e+16	6735655063407155	7007638025086858
HBS1L	Q9Y450;J3QT46;Q9Y450-4;B7Z524;H0YDX7;E9PN23;G5E991;E9PMN1;E9PLR4;E9PHZ9;Q9Y450-2;H0YD85;E9PJ90;E9PS53;H0YES5	9692240141584648	9894545924450806	-2980335091997161	3172794635641945	4949425038679858
HCCS	P53701	9927259987242024	1.00051e+16	-1.12657e+16	3003057524790606	4.77801e+16
HCFC1	A6NEM2;P51610-4;P51610;P51610-2;P51610-3;H7C1C4	9860502780183792	986003183987038	6.89052e+10	9924875936728116	9940198014592612
hCG_1994888;GNG10	Q9H1X3-3;A0A024R161;P50151	1.0148e+16	1.01315e+16	2.34816e+16	9579128061734548	9723217323157758
HDAC1	Q13547;Q5TEE2	1.02138e+16	9890352368420076	4.64218e+16	7197882854604727	2.41324e+16
HDAC2	Q92769;Q92769-3;H3BM24;E5RH52;E5RG37;E5RFI6;E5RJ04;E5RGV4;E5RHE7;E5RFP9;E5RK19	1.01792e+16	9913738879651140	3.81207e+16	8877005396011439	2.61808e+16
HDAC6	Q9UBN7;C9JEF4;H7C0Z9;A0A2R8YD35;C9J172;Q9BRX7;A0A2R8YCS4;E7EP63;E7ER52;A6NDI8;A0A2R8YDE6;Q9UBN7-2	1037806650419745	1.01677e+16	2953900653863978	2960628536190564	4733722151210421
HDDC2	Q7Z4H3-2;Q7Z4H3;V9GYS5;V9GZ04;Q7Z4H3-3	1.01798e+16	9756232732275248	6.13141e+16	1.40127e+16	3222938225049378
HDGF	P51858;P51858-2;P51858-3;H3BPQ6;Q9Y3E1	9771726131450808	992500927869604	-2245502071127243	4262076919409923	1954079435665857
HDGFRP2	Q7Z4V5-2;Q7Z4V5;Q7Z4V5-4;Q7Z4V5-3;M0R0J3;K7EPS6;K7ERA4;A0A087WX58;A0A087WT54	9875501356462956	9833339559227528	6172530270476845	3.14998e+16	4.92719e+16
HDHD2	Q9H0R4;K7ER15;Q9H0R4-2;K7EMY7;K7EQD2;K7EJQ8;A0A1B0GXB1	974851462688772	9977150770869694	-3344546276444979	1.27487e+16	3080353952100279
HDLBP	A0A024R4E5;Q00341;Q00341-2;H0Y394;H7C0A4;C9J5E5;C9JIZ1;C9JZI8;C9JHS7;C9JHZ8;C9JES8;C9JT62;C9JK79;H7BZC3;H7C2D1;C9JBS3;C9JEJ8;C9JHN6;C9JQ82;C9JMQ6;C9JHS9;C9J739;H7C3D0	9844740952387452	9887368347237454	-6.23334e+16	3002244433573704	4.77801e+16
HEATR5A	F5H619;Q86XA9-2;Q86XA9;F8VQQ6;H0YIW3;H7C5W6;Q86XA9-3	9903767401152780	9966558875307108	-9118043524223346	620976009357913	7626278960169351
HEBP1	Q9NRV9;A0A3B3IRV5;F5GWX2;H0YG71	9635142056563718	9792208384518176	-233283226604678	2504895584351796	4.3162e+16
HELLS	A0A087WSW7;F6XU50;A0A0B4J1V9;Q9NRZ9-6;Q9NRZ9-5;Q9NRZ9-4;Q9NRZ9-3;Q9NRZ9-2;Q9NRZ9;B1ALG6;Q9NRZ9-8;Q9NRZ9-7	9985418764436620	1.01426e+16	-2.25275e+16	4.18883e+16	6002582357904371
HERC4	Q5GLZ8-6;Q5GLZ8-3;Q5GLZ8-2;Q5GLZ8;H0Y6K7;D6RCL5	9869650769714826	9883983420702440	-2.09355e+16	8635170316524177	9210068939025268
HEXIM1	O94992	9800777651810864	9871611460104700	-1038938636351499	2842228967443424	4.62832e+16
HGS	A0A7I2V3Z1;A0A7I2V6E0;A0A7I2V2K2;A0A7I2V5A2;A0A7I2V2D8;A0A7I2V2W5;A0A7I2V2R9;A0A7I2V3J3;A0A7I2V637;A0A7I2V5A3;O14964;A0A7I2YQD1;A0A7I2V3I8;A0A7I2V3F9;A0A7I2V307;O14964-2;I3L1P5;I3L1E3;A0A7I2V4X6;A0A7I2V628;I3L165;A0A7I2V5D6;A0A7I2V674;A0A7I2V331	9719934694328924	9622679417998826	1.4508e+16	7475363391756746	854186173562693
HIBADH	P31937;H7BZL2	9705702068939814	9829586110339814	-1.82981e+16	522760471063861	6865199506127123
HINT1	P49773;D6REP8;D6RE99;H0YC49;D6RD60;A0A6Q8PGQ8;D6RC06	9715573817324036	990014288371378	-2.71501e+16	9594285718347256	2.71211e+16
HINT2	Q9BX68	9949400104066580	9829210079906724	1.75341e+16	4.49237e+16	626742470246896
HIST1H1A	Q02539	1.00467e+16	9802688205237128	3.54757e+16	1.76723e+16	3.63676e+16
HIST1H1B	P16401	9912588116076864	9867668293476206	6.55257e+16	5916924457567128	7392958053043922
HIST1H1C	P16403	988228700641271	9904334577680816	-3.2151e+16	8145321203024742	8932209450171196
HIST1H2AJ;HIST1H2AH;H2AFJ;HIST2H2AC;HIST1H2AC;HIST3H2A;HIST2H2AA3;HIST1H2AD;HIST1H2AG;HIST1H2AB;H2AFX;HIST2H2AB;HIST1H2AA	A0A0U1RR32;A0A0U1RRH7;Q99878;Q96KK5;Q9BTM1;Q16777;Q93077;Q7L7L0;Q6FI13;P20671;P0C0S8;P04908;A0A3B3IS11;P16104;Q9BTM1-2;H0YFX9;Q8IUE6;Q96QV6	1.00088e+16	987741890004306	1.90674e+16	1.07859e+16	2849921039085623
HIST1H2BN;HIST1H2BM;HIST1H2BH;HIST2H2BF;HIST1H2BC;HIST1H2BD;HIST1H2BK;HIST1H2BL;H2BFS	U3KQK0;Q99879;Q99877;Q93079;Q5QNW6;P62807;P58876;O60814;Q5QNW6-2;Q99880;P57053;Q96A08;A0A2R8Y619	9971111224434600	9886050986838356	1.23599e+16	1.95392e+16	3853197405139368
HIST1H4A	P62805	1.00619e+16	9771693675140004	4221759646259254	5894835120158523	6679955081577016
HK1	P19367;P19367-4;P19367-2;P19367-3;B1AR62;A0A2R8Y626	9958635087141394	1.00264e+16	-9783063672372416	2.8447e+16	1.59438e+16
HK2	P52789;E9PB90;P52790	9870028558382452	9984400049368142	-1662148141174247	3.6964e+16	5184945652555263
HKDC1	Q2TB90;Q2TB90-2;Q2TB90-3	1.00865e+16	9888199168233918	2863937935951761	1024455324335189	2.53689e+16	*
HLA-B	A0A140TA13;A0A140T953;D9J307;A0A140TA14;A0A140TA11;A0A140T9Y5;A0A140T997;Q2L6G2;D5H3J5	9842162178466024	965210750819436	2813130446071958	4122250009756593	5949521009632013
HLTF	A0A0C4DGA6;Q14527;Q14527-2;H7C5K0	9691132552238604	9668197281155954	3418363922473802	937038732332053	9601158670713036
HMBS	F5H345;P08397-2;P08397;A0A3B3IRR1;A0A3F2YNY7;P08397-4;P08397-3;A0A3B3IU56;F5GY90;A0A1W2PNU5;A0A3B3IU34;F5H0P4;F5H226;F5H4W5;F5H4X2	9731118051552614	9885839565445024	-2275792137209232	1.04986e+16	2824097579980451
HMCES	Q96FZ2;E7EMP6;D6RAZ3;D6R9T3;D6RAI0;D6RGK7	9393784237329894	9737346535009896	-5182222862726532	1.21462e+16	3.01332e+16
HMGB1;HMGB1P1	Q5T7C4;P09429;B2RPK0;P23497	97107087938713	9841102148210340	-1924329518971929	1639404231297003	3487093426406331
HMGB2	P26583;D6R9A6	9858644356755880	9793071900040526	9627801254288660	5037810480006225	6735248941584829
HMGB3	E7ES08;E7EQU1;O15347;E9PES6	9694564585070104	9829142070092520	-1.98894e+16	5672308743595268	2.15662e+16
HMGCL	P35914;P35914-3;P35914-2;H0Y2L7;G5E9S9;B7Z4D4;B7Z212;Q8TB92-5;Q8TB92-2;Q8TB92	965963625241207	9960774261186526	-4.4289e+16	2.68971e+16	1.5442e+16
HMGCS1	Q01581;D6RIW1	9798527626359940	9988648583594048	-2.77245e+16	4110787457895612	1.93806e+16
HMGN5	Q5JSL0;Q5JSK6;P82970;Q5JSK7;Q5JSK8;Q5JSK9	9545579076627876	1.00514e+16	-7449484264709713	1.26919e+16	3077060481370422
HMOX2	I3L159;I3L1F5;A0A087WT44;P30519-2;P30519;I3L276;I3L4P8;A0A1B0GXH0;I3L463	9866755012147634	989615262280597	-4292062602904156	7460095211998135	8531929076745333
HN1	J3KT51;Q9UK76;Q9UK76-2;F2Z3M5;J3KSH8;Q9UK76-3	8522352431341429	9468216001350374	-1518409054793438	7802870219145638	250599606666868
HN1L	Q9H910;Q9H910-3;A6NGP5;H3BU16;H3BMV3;Q9H910-2;H3BMT0;H3BTV5;H3BMM8;B4E1P3;H3BS08	9710384637750626	9950620441473704	-3525804011256641	9134547804189716	8619691473408111
HNRNPA0	Q13151	1.00613e+16	1.01026e+16	-5917034170313765	575904499879373	727591128133872
HNRNPA1;HNRNPA1L2	F8W6I7;A0A7I2V3R8;P09651-3;P09651-2;P09651;A0A7I2V3W0;A0A7I2YQX9;A0A7I2V2L6;F8VZ49;H0YH80;A0A2R8Y4L2;Q32P51;F8VTQ5;A0A7I2V5U9;A0A7I2YQY2;A0A7I2V334;F8W646;A0A7I2V3U8;A0A7I2V2F1;A0A7I2V5N7;A0A7I2V4P7;A0A7I2V2X1;A0A7I2V4E2;A0A7I2V661;A0A7I2V5P1;A0A7I2V666;A0A7I2V3K5;A0A7I2V2R4;A0A7I2V453;A0A7I2V2Q7;A0A7I2V520;A0A7I2V459;A0A7I2V4F8;A0A7I2V2M7;A0A7I2V360;A0A7I2V497;A0A7I2V2Z4;A0A7I2YQ85;A0A7I2V4M0;A0…	1.00945e+16	1.00719e+16	3234459776739046	7005798913585473	822254553629774
HNRNPA2B1;HNRPA2B1	A0A7I2V4I6;P22626;A0A7I2V4N1;A0A7I2V3P1;A0A7I2V323;P22626-2;A0A7I2V4S4;A0A087WUI2;A0A7I2V3P7;A0A7I2V4N0;A0A024RA28;A0A7I2YQN4	1.01622e+16	1.01131e+16	6995247560562608	53935183346395	6973912910189324
HNRNPA3	P51991-2;A0A7I2V2R3;A0A7I2V5D8;A0A7I2V402;A0A7I2V4G0;P51991;A0A7I2V4J6;H7C1J8	1.01026e+16	1.00528e+16	7133853523891248	4.50497e+16	6275038004387623
HNRNPAB	D6R9P3;D6RD18;D6RBZ0;Q99729-3;Q99729-2;Q99729-4;Q99729	1.00248e+16	9953876719632534	1.02419e+16	2.4752e+16	429795699185822
HNRNPC	G3V4W0;B4DY08;B2R5W2;G3V4C1;P07910-2;G3V576;G3V2Q1;P07910-4;P07910;G3V251;G3V555;G3V575;G3V5X6;G3V3K6;B4DSU6;G3V4M8;P07910-3;G3V2H6;A0A0G2JPF8;A0A0G2JNQ3;P0DMR1;O60812;B7ZW38;B2RXH8;G3V2D6;G3V5V7	1.03764e+16	1.02379e+16	1938809746408027	2.46146e+16	4.28404e+16
HNRNPD	D6RAF8;H0Y8G5;Q14103-3;Q14103;H0YA96;Q14103-4;Q14103-2;D6RF44;D6RBQ9;D6RD83	9993602950439476	9944736480562948	7071757922466587	3198592731251609	4.97623e+16
HNRNPDL	O14979-3;O14979-2;A0A087WUK2;O14979;A0A087WU03	1.00062e+16	1.00581e+16	-7464583755344379	575770495908447	727591128133872
HNRNPF	P52597;A0A1B0GW42	1.00587e+16	1.00299e+16	413082897256355	4.02552e+16	584567483755013
HNRNPH1	D6RBM0;E9PCY7;G8JLB6;P31943;D6RIU0;D6RAM1;D6R9T0;D6RFM3;D6RIT2;D6RDU3;D6RJ04;D6RIH9;E7EQJ0;E7EN40;E5RGV0;D6RDL0;D6RF17;E5RGH4;H0YAQ2;D6R9D3;H0YB39;E5RJ94	1.01509e+16	1.00246e+16	18073204671701	1.27829e+16	2768605022728307	*
HNRNPH2	P55795	1002849842506687	9667029713355420	5296102510497185	2.49179e+16	4.31019e+16
HNRNPH3	P31942-3;P31942-2;P31942	1051842066427192	1.07699e+16	-340833043902685	9827846501246412	2751160913779335
HNRNPK	P61978;P61978-2;S4R457;S4R359	9916334001185688	1.00007e+16	-1222047343628762	669791738675047	2.33267e+16
HNRNPL	P14866;M0QXS5;A0A3B3ITJ4;P14866-2;B4DVF8;M0R1W6;M0QYL7	1004675921663542	1.01325e+16	-1.22597e+16	3776312394186831	5591942729684295
HNRNPM	P52272-2;P52272;A0A087X0X3;M0QZM1;M0R2I7;M0R019;M0R2T0;M0R0N3;M0QY96;M0QYQ7;M0R0Y6;M0QYL3	1000583200089959	9932928216000588	1.05501e+16	1.45525e+16	3.2696e+16
HNRNPR	O43390;O43390-2;O43390-4;O43390-3;A0A6Q8PH31;B4DT28;A0A6Q8PEX7;A0A6Q8PHG0;A0A6Q8PH35;A0A286YEZ8;A0A7I2V2F0	1.00352e+16	1002967312110104	7.95341e+11	9217042115428268	9537745413309408
HNRNPU	Q00839-2;A0A1W2PP35;A0A1W2PPS1;A0A1W2PQL0;A0A1W2PP34	9932446754636378	1.00194e+16	-1.25702e+16	2573742505308462	4.37385e+16
HNRNPUL1	A0A0A0MRA5;B7Z4B8;Q9BUJ2-4;Q9BUJ2-2;Q9BUJ2;M0R3F1;Q9BUJ2-3;M0QYZ0;M0QYI8;M0R203;M0QZV6;M0R0K8	9908352716527860	9966961246585312	-8508492585910968	2.51393e+16	4.31744e+16
HNRNPUL2-BSCL2;HNRNPUL2	H3BQZ7;Q1KMD3	9930364064105400	9974015098148520	-6327776494645898	5385495511607108	6973912910189324
HOOK1	Q9UJC3-2;Q9UJC3	9772490372175642	9618813741905460	2286727626040044	5638006147378427	71883272094491
HP1BP3	Q5SSJ5;B0QZK9;B0QZK8;B0QZK4;Q5SWC8;Q5SSJ5-5;Q5SSJ5-3;Q5SSJ5-2	9762159980025000	9799102456265692	-544921789251412	8252434777983919	8971540950510377
HPCAL1;HPCA	P37235;P84074;E9PC71;P61601;H7BZC1;E5RGA9;E5RK89;E5RFL9;E5RJT1;E5RJJ6;E5RGZ0;E5RI95;A0A1B0GXG3;E5RHE8;E5RI78;E5RHC8;E5RIG4;E5RIZ1;E5RIA5	1.02823e+16	1.01836e+16	1.39213e+16	4460008465860156	6245937382032976
HPRT1	P00492;Q9NRG1-2;Q9NRG1	9767457241845240	9907311323989988	-2.05106e+16	4312009670806475	1.95852e+16
HRAS	P01112;P01112-2	1.00548e+16	1.00983e+16	-6230048348322187	7417728355042134	850596777787642
HRSP12	P52758;H0YBX3;H0YB34	961119012671114	9996794315716352	-5675045132079767	1.00505e+16	2.77591e+16
HSBP1	O75506	9989795410349268	1.03369e+16	-4928074909954685	3.53823e+16	5332001975721007
HSD17B10	Q99714;Q99714-2;Q5H928	9890389548507120	1.00224e+16	-1.91344e+16	4.13751e+16	1.93806e+16
HSD17B11	D6RCD0;Q8NBQ5	9992829021903362	1005129282537522	-841600137664244	2.83815e+16	4.62832e+16
HSD17B12	Q53GQ0;A0A1B0GVY6;E9PI21	9982675720874704	9932034984841244	7337218932815901	7064553090181578	8272255918876107
HSD17B4	P51659;A0A2R8YD50;P51659-3;P51659-2;E7ET17;A0A2R8Y7L2;E7EPL9;E7ER27;A0A2R8YDT8;A0A2R8YF45;A0A2R8Y7W2;A0A2R8YEG2;A0A2R8YF39	9902780316280768	9986026928960016	-1.20772e+16	2.53102e+16	1.49954e+16
HSDL2	Q6YN16;Q6YN16-2	9834889891470168	9937769340420400	-1.50132e+16	868968140586972	2596801694689169
HSP90AB1	P08238;Q58FF7	9885049883520920	9964729888667204	-1.15825e+16	3618295756723582	1812640441833532
HSP90AB2P	Q58FF8	9846875697850628	9734008795624314	1663196814196708	1617801987023854	3.461e+16
HSP90B1	A0A7P0TAE1;H0YIV0;A0A7P0TAT8;P14625;A0A7P0T917;A0A7P0T823;A0A087WT78;A0A7P0TAY2;A0A7P0TBC2;A0A7P0T8R3;A0A7P0T885;Q58FF3;A0A7P0Z405;F8W026	9877092939278956	996697897178064	-1306979946601601	7022259030193326	238517829625022
HSP90AA1	P07900;P07900-2;G3V2J8;Q14568;Q58FG0;Q58FG1	9879256250056604	9958997564452206	-1.15981e+16	2.16503e+16	1.38722e+16
HSPA14	Q0VDF9;H7C2A1	1013157479245713	1.00488e+16	1.1828e+16	2.09152e+16	3.98607e+16
HSPA1B;HSPA1A	A0A0G2JIW1;P0DMV9;P0DMV8;P0DMV8-2;V9GZ37	1.00866e+16	1.00024e+16	1.20993e+16	7557077435000888	2.48236e+16
HSPA2	P54652	1014292354563246	996850605175777	2502433366949763	8394634684052864	8098169890378136
HSPA4	P34932;A0A087WYC1;A0A087WTS8;P34932-2	1.00293e+16	9998631156883372	4424563565080641	2.83039e+16	4.62232e+16
HSPA4L	O95757;E9PDE8;D6RJ96	1.0095e+16	1.00565e+16	5.51036e+16	2987842559480142	4765489515581419
HSPA5	P11021;A0A7P0TB36;A0A7P0TAI0	1019989397245929	1.0184e+16	2250560139641111	817187770402578	8942928540999909
HSPA6;HSPA7	P17066;P48741	1.00977e+16	1.03769e+16	-3.93542e+16	5.61398e+11	1.82104e+16	*
HSPA8	P11142;E9PKE3;P11142-2;E9PNE6;E9PN89;A8K7Q2;E9PLF4;E9PQQ4;E9PQK7;E9PI65;E9PPY6;E9PN25;E9PS65;E9PM13	1.00632e+16	1000654218941655	8149944018180784	9336317404508744	2678005594728736
HSPA9	D6RCD7;P38646;A0A7I2V2G2;A0A7I2V3F7;A0A7I2V2S7;A0A7I2YQB2;H0Y8K0;A0A3B3ITI4;H0Y8S0	1.01486e+16	1.00626e+16	1.2272e+16	1.10178e+16	2891390064233216
HSPB1	P04792;A0A6Q8PFK8;A0A6Q8PGK1;A0A6Q8PHJ6;A0A6Q8PFE7;A0A6Q8PF43;A0A6Q8PHA6;A0A6Q8PH65;A0A6Q8PGY2;C9J3N8	1.00624e+16	9948453591236052	1.64262e+16	1.35783e+16	1.06775e+16
HSPB11	Q9Y547;A6NIR2;X6R7Y7	9919229828642680	1005906763613343	-2.01966e+16	2.10865e+16	3.99978e+16
HSPBP1	Q9NZL4;Q9NZL4-3;Q9NZL4-2;K7EN20;K7EL16	9933560820237944	9781335028369604	2.22796e+16	2.81826e+16	461411945694127
HSPD1	P10809;A0A7I2V2X6;A0A7I2V599;A0A7I2YQK6;A0A7I2V5M1;A0A7I2V5K3;A0A7I2YQ71;A0A7I2V369;E7ESH4;E7EXB4;P10809-2;C9JL25;C9JL19;C9JCQ4;C9J0S9	9832608761561616	9971398351137744	-2.02216e+16	2030530524071884	1330612805547106
HSPE1;HSPE1-MOB4	P61604;B8ZZL8;S4R3N1;B8ZZ54	9818399391238736	9891649233866616	-1.07232e+16	3.11453e+16	4.88646e+16
HSPH1	Q92598;Q92598-2;Q92598-3;Q92598-4;A0A0A0MSM0;R4GN69;Q5TBM3	1.00641e+16	1003619701871615	4006787884689426	5315560602987197	6938571310237313
HTATIP2	Q9BUP3;Q9BUP3-3;E9PI87;Q9BUP3-2	9875534124028176	9872046879298996	5.09534e+09	9328304468729678	959070922993404
HTATSF1	O43719;Q5H919;Q5H918	9.91866e+16	9924255159900586	-8.14047e+11	9375466694253114	9601158670713036
HTRA2	A0A0C4DG44;O43464-4;O43464-3;O43464;O43464-2	1.01482e+16	1.00917e+16	8053363576629096	6864167588741794	8126147305102627
HUWE1	Q7Z6Z7-2;Q7Z6Z7-3;Q7Z6Z7;H0Y659;A0A1B0GXC7;A0A087X146;A0A087X1S3	986689672565144	9905467908928372	-5628717298155358	282507874982474	4.61946e+16
HYOU1	A0A087X054;A0A494C039;Q9Y4L1;E9PJ21;A0A087WWI4;K7EQK2;Q9Y4L1-2;J3KTF1;J3QL06;Q9BST8;J3QQH7;J3QLE9;A0A087WW13;A0A087X214	9825695622872724	9926394408438632	-1.47102e+16	779576719433061	250599606666868
HYPK	Q9NX55	9907999874514864	9981462493100620	-1065736574718179	5375921238276892	6973912910189324
IAH1	H7C5G1;Q2TAA2;C9JE02;Q2TAA2-2;C9JDY4;C9J5J2	9398939539154822	9907803721658102	-7606729839536723	2089711094871054	3.98607e+16
IARS	P41252;A0A0A0MSX9;J3KR24;A0A0D9SFC1;Q5TCC9	98274606811645	9850715473255486	-3.40983e+16	6852158268080544	8123047375819558
IARS2	Q9NSE4	9867253825003000	995574769717356	-1288104816119685	4850528259613157	2.02459e+16
IDE	A0A7I2V2P6;A0A3B3ISG5;P14735;A0A7I2V3E3;A0A7I2YQV5;A0A7I2V2S1;A0A7I2V4Q3;A0A7I2V610;A0A7I2YQS6;A0A7I2V612;A0A7I2V373;A0A7I2V4A4;A0A7I2V634;A0A7I2V3K9;B3KSB8;P14735-2	9911595351978332	9967857454625422	-816614762853876	4119479804304398	594883143693373
IDH1	O75874;C9J4N6;C9JJE5;C9JLU6	9817927330056602	9955103499178368	-2.00178e+16	3450220063467984	17799843070973
IDH2	P48735;P48735-2;H0YL11	9893816730037648	9962920166596688	-1.00415e+16	2113619946705684	4000029038005842
IDH3A	P50213;H0YL72;P50213-2;H0YLI6;H0YNF5;H0YKD0;H0YM64;H0YM46;H0YMU3	9802140630946968	9953840510587544	-2.21564e+16	1.308e+16	1.05727e+16
IDH3B	A0A087WZN1;O43837;A0A087X2E5;O43837-2;O43837-3;A0A0D9SG66	9926383659453644	100176666607964	-1.32064e+16	2.31472e+16	4154006857337769
IDH3G	P51553;E7EQB8;P51553-2;E9PF84;G5E9Q7;H7C1W2;H0Y5Q7	9758056772327458	9626238568849762	1.96217e+16	6417037728906312	7755043007110585
IDI1	Q13907;Q13907-2;C9JD53	9600160867704404	9879677658242216	-4.14054e+16	4165367591282782	1.94409e+16
IFI35	P80217;P80217-2	9838278531775552	9802479893554268	5259122270763515	5218710379727944	6860462733228985
IFIT5	Q13325;A0A7P0TBP9;Q13325-2;A0A7P0T9H9;A0A7P0Z4E6;A0A7P0TB01	97814488272054	9969105944201556	-2741595286859921	1.17313e+16	2.95749e+16
IGBP1	P78318	9825687792342680	9922500300851964	-1.41453e+16	3067625659184655	4842146341596216
IGF2BP1	Q9NZI8;Q9NZI8-2	1.00173e+16	9919691571418012	1.41227e+16	9461301377672896	2.69801e+16
IGF2BP3	O00425;O00425-2;F8WD15;F8W930;Q9Y6M1-5;Q9Y6M1-6;Q9Y6M1-3;Q9Y6M1-4;Q9Y6M1-1;Q9Y6M1	1.00497e+16	9830211399155076	3186446960692327	5389878522169237	6415933378453749
IGF2R	P11717;A0A7I2V381;A0A7I2YQS7;S4R328;A0A7I2V657	9948451564895712	9834776946002644	1.65797e+16	1873832061768542	3.76866e+16
IK	Q13123;E7EQZ7;D6REL4;D6RAY9	1.00174e+16	9997260018835122	2.90934e+16	8456567976310427	9083110057336736
IKBKAP	F5H2T0;A0A6Q8PGW3;A0A6Q8PFB7;A0A6Q8PEX6;A0A6Q8PG86;A0A6Q8PHF4;O95163;A0A6Q8PHI5;A0A6Q8PF66;A0A6Q8PFH9;A0A6Q8PHC9;A0A6Q8PH48;A0A6Q8PFN8;A0A6Q8PHA0;A0A6Q8PF69;A0A6Q8PGR0	9829497216815974	9895311656368426	-9627522227240256	2917660128695471	4696853619084831
IKBKG	A0A087X0G7;A0A087WUW6;A0A087X1B1;Q9Y6K9;Q9Y6K9-2;Q9Y6K9-3;A0A087WV30;C9JH59;C9J2V2;C9JN51	972292515741354	9784544671675574	-9114299711622458	707381482781217	8272442306522119
IL18	Q14116-2;Q14116	9655161096410844	991849180194752	-3882043146701567	6738805692470647	2.33474e+16
ILF2	X6R6Z1;B4DY09;Q12905;A0A0A0MRL0	9983027244834914	1.00305e+16	-6.84748e+16	5386475416287404	6973912910189324
ILF3	Q12906-4;Q12906-6;Q12906-7;Q12906-5;Q12906-2;Q12906-3;Q12906;K7EKJ9;K7EQR9;K7ER69;K7EJ09;K7ERM6;K7ENK6;K7EM82;K7EKY0;K7EPG3;K7EQ75	9955587495949678	9919312228991836	5266361751219974	6319073146294024	7702205173618127
ILK	Q13418;A0A0A0MTH3;Q13418-3;Q13418-2;E9PQ52;A0A087WW45;A0A087WWY6	9834403421881948	996749578145544	-1939355175806405	1.01524e+16	2.53689e+16	*
ILKAP;ILKAP3	Q9H0C8;F8SNU7;H7C2I8;E9PC05;F8SNU6	9671383359265124	9819172042231796	-2.18791e+16	1667254686468084	3.51179e+16
ILVBL	M0R026;A1L0T0;M0R1B5;E9PJS0;M0QZX5	9906402569275204	1.00229e+16	-168639074780704	2.24041e+16	4.10514e+16
IMMT	B9A067;Q16891-3;Q16891-2;Q16891-4;Q16891;H7C463;C9J406;D6RAW4;A0A087WYS0	1.02317e+16	1.06612e+16	-5.93261e+16	5326329492471956	6398993070817002
IMPA1	P29218;P29218-3;H0YBL1;E5RG13;E5RIP7;E5RG94;E5RIF4;E5RHE9;E5RI82;E5RGY4;P29218-2	9510231745023464	9863474297443002	-5.26154e+16	3.79023e+16	5604354323010425
IMPDH1	P20839;P20839-3;P20839-7;P20839-5;P20839-6;C9J381;P20839-2;P20839-4;A0A3B3IRL5;C9K0R9;C9J029;H7C5T1;H7C511	9802775442956364	9767566348852264	5191124488653276	6241882641311338	7644023338462919
IMPDH2	A0A7I2V2T3;P12268;E7ETK5;H0Y4R1;A0A7I2YQK5	9854412391322716	9814943764159728	5789845753230394	3210829688128995	4.98694e+16
INADL	A0A2R8Y549;Q8NI35-4;Q8NI35-3;Q8NI35-2;Q8NI35;A0A0X1KG69;A0A087WUZ6;Q8NI35-5;A0A0U1RR46;A0A0U1RQR3;B4DE90;A0A0U1RQT2;A0A075B6R8;A0A2R8Y5I3	102665740998661	1.00424e+16	3.18474e+16	6229060835572725	2.25184e+16
INF2	A0A0A0MQU1;A0A6Q8PFW4;A0A6Q8PF29;A0A6Q8PH25;A0A6Q8PF44;A0A6Q8PGN3;A0A6Q8PHG2;A0A6Q8PH71;A0A6Q8PHA2;Q27J81-2;Q27J81;A0A6Q8PHS8;A0A087X118;A0A6Q8PGC7;A0A6Q8PH63;A0A6Q8PGY8;A0A6Q8PFB9;A0A6Q8PGU8;A0A6Q8PFN5;A0A6Q8PH59	1.00518e+16	9848109227572784	2952818389327923	448028485148064	1.98728e+16
INPP5A	Q14642;Q5T1B5;B1AP38;H0Y2W5	1.03469e+16	1.02726e+16	1040817796568993	7569753952574001	8595672623488539
INPP5K	Q9BT40-2;Q9BT40;I3L4A5;C9JZB0	1.0677e+16	9785956393960944	1.25723e+16	2.97126e+16	1.62716e+16
INPPL1	O15357;H0YFZ4;A0A0A0MTP6;O15357-2;H7BXR2	1.02152e+16	9781649854676932	6257171532406414	4638184169512571	2022138339552714
INTS3	Q68E01-4;Q68E01-2;Q68E01;Q68E01-3	9903127479605438	9919639369480200	-2.40346e+16	9278871891614322	957783315781192
IPO4	Q8TEX9;Q8TEX9-2;H0YN14;H0YMR4;H0YN07	1.00433e+16	9965316038332452	1.1241e+16	2.55995e+16	4358963526427952
IPO5	O00410;H0Y8C6;O00410-2;O00410-3;C9J583;C9JZ53;F8WF30;C9JXE0;C9J875;C9JQT6;C9JZD8;E7ETV8;E7ESZ1;E7EWK4;E7EX05;E7EV12;E7EQT5;E7ETV3	9909608612052176	9993070527670996	-1.21e+16	3673364110852168	1.82263e+16
IPO7	O95373;E9PLJ0;O15397-2	9875968280067696	9889747882808336	-2.01154e+16	7692743604758306	8664353148588456
IPO9	Q96P70	9760022462736248	99289522577974	-2.4757e+16	2.51144e+16	4.31744e+16
IQGAP1	P46940;A0A0J9YXZ5;H0YLE8;A0A087WWP1;H0YKA5;A0A087X225;E9PDT6	1018703421821695	1004794440722091	1983370921271665	3.28076e+16	1716457791310198
IRF2BP1	Q8IU81	9638676131837260	955032738844843	1.32848e+16	700572612172748	822254553629774
IRF2BPL	Q9H1B7;Q7Z5L9-3	9610611136880504	96923731191331	-1.22218e+16	8377156066620468	9042728782396052
ISCU	Q9H1K1-2;Q9H1K1;F5H5N2;B4DNC9;B3KQ30	9173930196067446	1.06574e+16	-2.16246e+16	5745499407491011	2172739437982918
ISG15	P05161;A0A096LNZ9;A0A096LPJ4	9658001784902580	9958492561822722	-4420264487060532	6803051297312729	2.3476e+16
ISOC1	Q96CN7;D6RGE2	9770837190440428	9999642503045244	-3339433674864808	3.51432e+16	5.07341e+16
IST1	H3BMU1;H3BUI0;J3KR23;P53990-2;P53990-3;P53990;P53990-4;P53990-5;F5GXM3;H3BQF7;H3BRE2;P53990-6	9833220839265692	1.01301e+16	-4291892004531805	6.84544e+11	2.04936e+16	*
ISY1	Q9ULR0;Q9ULR0-2;Q9ULR0-1;H0YA89;A8MVI5	1.04813e+16	9690116722818116	1.13228e+16	8862357273630266	8424108837022175
ISYNA1	Q9NPH2-2;Q9NPH2-3;Q9NPH2;J3QS51	9900241382967204	9997853963525876	-1.41548e+16	9671797056244424	8785904256077921
ITCH	A0A590UK44;A0A590UJW8;A0A590UJQ1;Q96J02-2;Q96J02;A0A1W2PR79;A0A590UK95;A0A590UIY0;Q9H0M0-6;Q96J02-3;Q9H0M0-3;Q9H0M0	1.01097e+16	1.00286e+16	1.16131e+16	7510869013410956	8559977076836938
ITGA1	P56199;A0A494C0F7	1.02165e+16	9745648412790616	6807429533804013	1.17948e+16	2966858101682192
ITGA3	P26006;P26006-1;K7EMU3;H0YA32	9760018467133378	9932838835347144	-2.53222e+16	2875704388055628	4659340033675785
ITGA6	P23229-7;P23229-4;P23229-2;P23229-5;P23229-3;P23229-9;P23229-6;P23229;C9JXX7	9716894863531776	9902299035740156	-2.72682e+16	3.00786e+16	4.78272e+16
ITGAV	P06756-3;P06756-2;P06756	1.0223e+16	9854852738321276	5291381786127576	8846684372994786	2616983104760212
ITGB1	H7C4K3;A0A7I2V2F9;E7EUI6;P05556;A0A7I2V348;C9JPK5;P05556-2;P05556-5;P05556-4;P05556-3;A0A7I2V5Z8;A0A7I2V5T3;Q5T3E6;E9PLR6;E7EQW5	9879851975744026	9935302968232652	-8074534963739962	3212845271321498	4.98694e+16
ITGB4	P16144-4;P16144-2;P16144-3;P16144;P16144-5;J3QQL2;J3KSH9	9871788320936512	9866097893460844	8.31857e+11	976955837666824	985328456521375
ITPA	Q9BY32;Q9BY32-3;Q9BY32-2	9727227652150974	9859947519453692	-1.95513e+16	2186808776108135	4.0563e+16
ITPKA	P23677;C9JC74	1.01638e+16	1010327668857707	8617271424256025	5567564489804298	7127691095728738
ITPR1	A0A3B3ITU8;A0A3B3IU04;A0A3F2YNW8;Q14643-4;Q14643-3;Q14643-8;Q14643-7;Q14643-5;Q14643-6;Q14643-2;Q14643;A0A3B3ITM6;B7ZMI3;A0A3B3IRP0;A0A3B3IU13;A0A3B3IU05;A0A3B3ITQ1;A0A3B3ITM1;A0A3B3ITQ4;A0A3B3IRT5	1.03765e+16	1.0072e+16	429677363758449	1.38938e+16	1085974004029651
ITPR3	Q14573	1047755298880479	1.04079e+16	9616956679968768	5724737602438068	7255298436286308
IWS1	Q96ST2-2;Q96ST2-3;Q96ST2;A0A1B0GW95	9891393650320788	9865653391047876	3.7592e+16	6238741930326441	7644023338462919
JUP	P14923;C9JK18;C9JKY1;C9J826;C9JTX4;C9JPI2;K7ERP3;A0A2R8Y6G0	1.04929e+16	1.04387e+16	746922950086479	7592651998840467	861518667992611
KANK2	Q63ZY3-3;Q63ZY3;Q63ZY3-2;K7EIU4;K7ERU2	1.03325e+16	9906108410580372	6080093165048087	956993355346858	8776415694795289
KARS	Q15046;Q15046-2;H3BVA8;J3KRL2;H3BRC9;H3BPV7	9932243126092914	9907994952597076	3526443274749449	5487145990055868	7056067316251228
KDELC2	Q7Z4H8-3;Q7Z4H8-2;Q7Z4H8;H0YEM3	9663224211263080	9888377610335604	-332292008997948	1930145846597992	3.82752e+16
KDM3B	Q7LBC6-2;Q7LBC6;Q7LBC6-3;Q9Y4C1	9890606245705520	9802111129910872	1.29665e+16	1.53482e+16	3373836923313566
KDM4C	Q9H3R0;Q9H3R0-2;Q9H3R0-3;Q9H3R0-4;C9J879;F8WCN1;B0QZ60;A0A0A0MSR6	1051226941016293	1.02296e+16	3932081731655879	1.51407e+16	3.35196e+16
KDM6A	H0Y6I7;A0A6Q8PFD0;A0A6Q8PG92;F5H5V6;A0A6Q8PGN0;A0A6Q8PG32;F5H6S1;A0A6Q8PFK0;F8W8R6;A0A6Q8PHB6;A0A087X0R0;O15550;A0A6Q8PHJ0	1.03695e+16	1.07187e+16	-4777903610990998	5.849e+16	2.18675e+16
KHDRBS1	Q07666-3;Q07666;Q07666-2;A0A6Q8PGH5;O75525-2;O75525;Q5VWX1	1.00239e+16	9878193622255944	2113031137969217	1.04346e+16	9086481701730934
KHSRP	A0A087WTP3;M0R0C6;Q92945;M0R0I5;M0QYH3;M0QXW7;M0R3J3;M0QYG1;M0R251;M0R263	9905956795861852	1.00292e+16	-1.78409e+16	3.85377e+16	1.8623e+16
KIF11	P52732;A0A7I2V3A9;A0A7I2YQY4;A0A7I2V3V3	9989645739774458	994386968423451	662612720396617	5730104474769145	7257013719876004
KIF13B	E7ERX9;Q9NQT8	1.00166e+16	988795234482825	1.86534e+16	5388597136131063	6973912910189324
KIF21A	A0A1B0GV47;Q7Z4S6-6;Q7Z4S6-3;Q7Z4S6-5;Q7Z4S6-2;Q7Z4S6;Q7Z4S6-4;H0YHT2;H0YIM6;H0YI78	9790951594740276	9954566924646576	-2.39095e+16	1660308104809635	3502845147952035
KIF2A	A0A6Q8PGG1;A0A6Q8PGH7;A0A6Q8PFA6;A0A6Q8PG37;A0A6Q8PH57;O00139-2;O00139-1;O00139-5;O00139;O00139-4;D6R9M0	9642184875801080	9781334470969068	-2.06712e+16	4815986817157366	6556918043296625
KIF2C	Q99661;Q5JR91;Q99661-2;Q5JR89	9786380082890134	981125724644319	-3.6627e+16	7260532772638342	839994763486246
KIF4A	O95239;O95239-2;Q2VIQ3;Q5JRK0;H0Y718;Q6ZMV9-3;Q6ZMV9	9994176990069108	9849078506274832	2.1099e+16	4.22458e+16	195138269492069
KIF5B	P33176;A0A7I2V3V4;A0A6Q8PGN1;A0A6Q8PGG7;A0A6Q8PGT2;A0A7I2YQB4;A0A6Q8PFV6	1.02497e+16	1.00892e+16	2.27673e+16	2.06195e+16	3972213802742667
KIAA0101	H0YKX3;H0YMA4;A0A0U1RQM0;Q15004	1.01542e+16	9932458333618008	3.18487e+16	5096795286737808	632831759286345
KIAA0368;ECM29	J3KN16;Q5VYK3;R4GMY1;R4GMY3;F6XAQ5	9940044311922888	9910316992717900	4321078835724828	3.11995e+16	4889058614902381
KIAA1143	Q96AT1	9807722446895932	9854426796505614	-6853804175874854	7736217856385743	8686925719308093
KIAA1598	A0MZ66-4;A0MZ66;A0MZ66-3;A0MZ66-8;A0MZ66-5;A0MZ66-6;A0MZ66-2;A0MZ66-7	9827675459997184	9868857390898428	-6032843903108207	3.60711e+16	5404420322109711
KLC1	G3V5R9;Q07866-7;Q07866-6;Q07866-4;Q07866-9;G3V2E7;F8W6L3;G3V3H3;E7EVH7;Q07866-8;Q07866-2;Q07866-3;Q07866;Q07866-5;Q07866-10;G5E9S8;H0YG16;H0YJU9;H0YJL0;H0YJT3;G3V2P7;H0YGB8;H0YJK1	1.02996e+16	1.0077e+16	3151002620846299	1.00005e+16	2.77367e+16
KLC2	Q9H0B6;Q9H0B6-2;A8MZ87;A8MX29;E9PP09;C9JHT2;E9PM83;E9PQ02;E9PI24;C9JZE5;C9J8T5;Q9NSK0-4	1.03488e+16	1010791996649893	3397272057934278	861140957165378	2592592778992701
KLC4	Q9NSK0;Q9NSK0-3;Q9NSK0-5;H7C4M1	9590191556724672	9942724674652620	-5208162556080822	376031603114409	5576011486182236
KLHL28	J3KNY7;Q9NXS3;Q9NXS3-2;J3KRJ0;G3V5Y9;G3V4Y0	1061786535289344	1036754500232687	3.44194e+16	3118199540404439	4889058614902381
KPNA2	A0A7I2V351;A0A7I2V487;A0A7I2YQE1;P52292;A0A7I2V3Z3;J3QLL0;J3KS65;J3QL07	9964272457701328	9950480443300652	1998284795177296	4.67203e+16	6421564119422897
KPNA3	O00505;H0Y4S9	1.00118e+16	1.0026e+16	-2.05042e+16	7201267263898903	83537275591496
KPNA4	A0A7I2YQ95;H7C4F6;O00629;A0A7I2V340;A0A7I2V333	9820471974937616	9916561786771234	-1.40476e+16	7190455797739366	8344916276893406
KPNA6;KPNA5	O60684;Q5TFJ7;O15131;S4R3E5;C9JYI4	1.11667e+16	1059534790637184	7577571948929251	7381508868536437	748242793509846
KPNB1	Q14974;Q14974-2;J3KTM9;J3QR48;J3QRG4;J3KS06;J3QKQ5	9903531244028504	9955947575764176	-7615603424513135	2.17136e+16	4.04499e+16
KRAS	P01116-2;P01116	1029510831150839	1014937642896119	2056791628333425	3319126301216295	509351434160632
KRT18	P05783;F8VZY9;CON__H-INV:HIT000015463;CON__Q92764;C4AM86;CON__Q497I4;Q92764	1.04452e+16	1.03032e+16	1.9755e+16	9100749942402360	2647583643557638
KTN1	Q86UP2;Q86UP2-2;Q86UP2-4;G3V4Y7;B7Z6P3;H0YJZ8;G3V5G2;H0YJV5;H0YJP2;G3V5P0	9942616197635818	9848912217827548	1.36611e+16	3489074239319863	5267101600369427
KYNU	Q16719;Q16719-2;B8ZZA3;A0A087X297;F8WEP1;A0A087WYM2;A0A087WYQ7	9799002597784374	996069610116381	-2361165785232101	5179115087486992	2090171641062013
LACTB2	Q53H82	9576225146376582	9937549205053932	-5.3433e+16	2.91153e+16	4689900421279322
LAMB1	G3XAI2;A0A7I2V4J9;P07942;A0A7I2V3J7;A0A7I2V3I5;A0A7I2V682;A0A7I2V2T9;A0A7I2V5X5;C9J296;E7EPA6;A0A7I2V2R2;A0A7I2V407;A0A7I2V2J0;A0A7I2V5R0;A0A7I2V5T9	1017332928354342	9364412624110728	1.19531e+16	1.42211e+16	1.10491e+16
LAMP1	P11279;P11279-2	9793609861202632	9938126504797576	-2.11332e+16	8936318447667867	2629165634336766
LAMTOR1	Q6IAA8;F5GX19;F5H3Y3;H0YFI1;F5H479	1.02269e+16	1.02942e+16	-945522666747729	587136661198959	7353376620710901
LAMTOR2	Q9Y2Q5;Q9Y2Q5-2	1.02515e+16	1.04963e+16	-340446890794762	2795684715614875	4.59261e+16
LAMTOR3	Q9UHA4;Q9UHA4-2	1.02288e+16	1.03223e+16	-1.31281e+16	5335099840852598	6953583167761171
LAMTOR5	O43504;R4GMU8;E9PLX3;A0A0C4DGV4	9745036689174528	1.01282e+16	-5563681001883432	1.64207e+16	3487770310662408
LANCL1	O43813;E9PHS0;F8WDS9	9802260905454248	9900780902448684	-1.44278e+16	6991843686206436	2381080625420696
LANCL2	Q9NS86	1.00154e+16	1.00032e+16	1.76607e+16	887864829529367	9349430133458068
LAP3	P28838-2;P28838;H0Y9Q1;H0Y983	9803570671825844	9926452577593212	-1797092746697461	841555960781102	2576756350926307
LARP1	Q6PKG0;Q6PKG0-3;A0A0B4J210;E5RH50;H0YC33;H0YAN4;H0YC73;H0YBW1;H0YAX9;A0A3B3ISF0;Q659C4-7;Q659C4-6;Q659C4-5;Q659C4-9;Q659C4-2;Q659C4	9933086859262676	991853361394795	2.11528e+16	7377113331998899	848564233002533
LARP4	Q71RC2-6;Q71RC2;Q71RC2-4;Q71RC2-3;Q71RC2-7;Q71RC2-2;Q71RC2-5;Q96J85;X6RLN4;Q8TBL5;A0A087WTL9;F8W1I4;F8W1Z5;F8VY40	9910812957869356	9886824455655976	3.49619e+16	6582253140892602	7875033149200693
LARP4B	Q92615;H0Y641;H0Y4V9	9819729392355706	9524453761710172	4404691318092688	5012359841731425	2.06043e+16
LARP7	Q4G0J3;Q4G0J3-3;Q4G0J3-2;H0YA82;D6R9Z6;D6RFF0;D6RF22;D6RF49;D6RAF3	9472953861944348	9802768618750606	-4937491264924531	2.05333e+16	3.96753e+16
LARS	A0A6I8PL42;A0A6I8PIV1;Q9P2J5;A0A6I8PLB8;A0A6I8PRS0;B4DER1;A0A6I8PIT3;Q9P2J5-2;A0A6I8PS05;A0A6I8PLB3;A0A6I8PIP7;A0A6I8PTV8;A0A6I8PRU9;Q9P2J5-3;A0A6I8PRP1	9872473595189682	9859836742700548	1.84785e+16	7943459414062937	8825792811116243
LASP1	Q14847;Q14847-2;C9J9W2;Q14847-3;F6S2S5;K7ESD6	9789807000518628	9878046372113528	-1.29453e+16	2367451181225992	418782264163698
LBR	Q14739;A0A494C1L1;C9JXK0;C9JES9	9756071189368956	9879173142836160	-1.809e+16	5130195731816642	6792274451053157
LCLAT1	Q6UWP7-3;Q6UWP7;C9K0C3;Q6UWP7-2	9757194561512564	9829544960540256	-1.06582e+16	7560409376623685	8595672623488539
LDHA	P00338;P00338-3;P00338-4;P00338-5;P00338-2;F5GXY2;F5GYU2;F5GXH2;F5H5J4;F5H6W8;F5GZQ4;F5H8H6;F5GXC7;F5GWW2;F5GXU1;A0A087WUM2;Q6ZMR3	9862005302860964	1.00272e+16	-2.39681e+16	1.71175e+16	3.29021e+16	*
LDHB	A0A5F9ZHM4;P07195;A0A3B3IS95;A8MW50;C9J7H8;F5H793;F5H5G7;F5H155;G3XAP5;F5H245;P07864	990668541767825	1.00459e+16	-2012975710362457	8.44715e+11	2275237184778184	*
LEPRE1	Q32P28;Q32P28-4;Q32P28-3;H7C2W6;Q32P28-2	9770543937880136	9975462138815444	-2.99448e+16	5057216244291297	6750584056906702
LETM1	O95202;O95202-2;O95202-3	9863409872689322	9869628182435324	-9.09249e+11	9010519908922636	9416710884442402
LGALS1	P09382;F8WEI7	1.01572e+16	1.01159e+16	5876675708531803	7167334721202945	8329258218325859
LGALS3	P17931;G3V3R6	1.02087e+16	1.00608e+16	2.10614e+16	1.27114e+16	3077060481370422
LIG1	F5GZ28;P18858;P18858-3;M0R0Q7;P18858-2;M0R1S4;M0QY71;M0R1G7;B4E135	9945353930048780	9821522436514682	1.8076e+16	2.36738e+16	418782264163698
LIG3	P49916-3;P49916-4;P49916;P49916-2;K7ERZ5;K7ENR9;K7EQB6	955857459618983	9487587645224758	1.07542e+16	646188797946425	7792100049586306
LIMA1	Q9UHB6;Q9UHB6-2;F8VQE1;Q9UHB6-3;F8VS07;F8VRN8;F8VVQ7;F8VTU2;J3QQM5;Q9BT23	108787836211691	1.03313e+16	7449961410548206	4650063280433103	5.98681e+16
LIMCH1	D6RD46;Q9UPQ0-10;Q9UPQ0-2;Q9UPQ0-4;Q9UPQ0;E7EPK0;E9PDJ9;H0Y8P3;Q9UPQ0-9;Q9UPQ0-8;Q9UPQ0-6;Q9UPQ0-5	9263783581844002	9717681883962404	-6901065561354629	1.9322e+16	3.82752e+16
LIMS1	P48059-2;P48059;P48059-4;P48059-5;P48059-3;A0A0M3HER1;A0A0J9YXC7;C9JF46;Q7Z4I7-4;Q7Z4I7-3;Q7Z4I7;Q7Z4I7-5;Q7Z4I7-2;P0CW19-2;H0Y592	9789684466102976	9910216417338178	-1.76542e+16	1363096909079602	3181800108595879
LIN7C	Q9NUP9;G3V1D4;O14910;H0YIA8;J3KN23;H0YI92	1.0248e+16	1.01575e+16	1.27932e+16	2.48266e+16	4.30073e+16
LMAN1	P49257	9897149747051144	98911276561177	8.781e+11	9206698590479008	9536645788639204
LMAN2	D6RBV2;Q12907;D6RDX1;D6RIU4;D6RBH1	9779370406740148	9887305598122726	-1583583608866178	1.82084e+16	3701452635654649
LMNB1	P20700;E9PBF6;A0A0D9SFE5;A0A0D9SFY5	1.02465e+16	1.02786e+16	-4510976037214498	7528043272899603	857363342554499
LMNB2	Q03252	9836501928407266	1023011913333129	-5660568736745975	1.8475e+16	3.73385e+16
LMO7	E9PMS6;E9PMT2;F8WD26;J3KP06;Q8WWI1-3;Q8WWI1;A0A0A0MTE2;Q8WWI1-5;Q8WWI1-4;Q8WWI1-2;E9PMP7;H0Y424;E9PLU6;E9PK58;E9PJ10;E9PRE3;E9PRJ0;H0YE95;H0YDG6	1050430053397258	1.01426e+16	5.05477e+16	1.97348e+16	1.30836e+16
LONP1	K7EKE6;P36776-2;P36776;K7EJE8;P36776-3;K7ER27;K7EQF8;K7ERR6;K7ER56	9877666144603544	9934455321360308	-827066280680959	7286464141470665	2.42129e+16
LPCAT1	A0A0G2JQ62;Q8NF37;A0A0G2JRI7	1.01503e+16	9992159402607724	2265203375843271	4.71791e+16	6467386561120035
LPP	Q93052;A0A087WZF1;C9JUT4;C9JIY7;C9JT42;C9J3U9;C9J1K7;C9J5C8;C9J4E3;C9JE51;C9J2R5;C9JXK9	982892957207326	9852445208970458	-3447514135209805	8584597826349789	9184849138839760
LRBA	E9PEM5;A0A494C1L5;P50851-2;A0A494C0R9;A0A494BZW2;P50851;H0YAC6;H0Y9N9	9998105565100884	9900142404869666	1.42055e+16	1264234015691791	3.07e+16
LRPAP1	P30533;A0A3B3IRQ7;D6REW6	9516331639131766	9508435289236944	1.1976e+16	9807519313858766	9879857383332102
LRPPRC	P42704;B8ZZ38;A0A0C4DG06;C9JCA9;H7C3W8;A0A0C4DG51;Q9NP80-3;Q9NP80-2;Q9NP80	9871474583339566	9967691779934936	-1.39939e+16	4532273112100049	5925514012554162
LRRC16A	A0A0U1RQQ1;Q5VZK9-2;Q5VZK9	9880032587562866	1.00419e+16	-2.34397e+16	1.44737e+16	3.25968e+16
LRRC40	Q9H9A6	9845851982891868	9920549888241426	-1.0904e+16	3556633974540099	535215459730818
LRRC47	Q8N1G4	9810390078840818	981078034826167	-5.7391e+10	9957124913953304	9964804917743472
LRRC57	H3BSW0;A0A3B3ISV5;Q8N9N7	9832462591670218	9947249719641688	-1.67449e+16	5323822297424614	6.94586e+16
LRRC59	Q96AG4;I3L223	9836797351619072	9794620658386896	6199063129944194	5725954218695322	7255298436286308
LRRFIP1	Q32MZ4-3;Q32MZ4-2;Q32MZ4;Q32MZ4-4;C9JTC6	9981920143668908	985916766480956	1.78515e+16	1.90752e+16	3803225080537588
LRRFIP2	Q9Y608-2;Q9Y608-4;Q9Y608-5;Q9Y608;C9JSU1;H7C3N9;Q9Y608-3;C9JJC9;C9JC17;C9J321;C9J0U5	1.03955e+16	1013246360060369	3697513112571773	1.62656e+16	3465455964294774
LSM1	O15116;E5RJ47;E5RH18	97576741704095	995276982839641	-2.85608e+16	8148671595346628	2535990062035681
LSM12	K7ELG9;Q3MHD2;Q3MHD2-2	1.00543e+16	9810112302191012	3.5477e+16	2.59712e+16	4.39464e+16
LSM2	Q9Y333	9821544839783826	1.00305e+16	-3.03761e+16	1.02382e+16	8992111522506305
LSM3	P62310	9689283730408920	1.00782e+16	-5678285482252136	4412310988445648	1.98096e+16
LSM4	V9GZ56;Q9Y4Z0;M0QXB0;U3KQK1	9942853478521280	9901714972816136	5981526213084792	3624865079643615	5427885101947594
LSM5	B8ZZF8;Q9Y4Y9	9915294553554136	9960960379903688	-6629214341782175	7946574200229427	8825792811116243
LSM8	F2Z2Y6;O95777;C9JIZ0;C9JNV3	1.0419e+16	9914684412448756	7157496681227504	5885023538404495	2.18791e+16
LTA4H	P09960;P09960-4;P09960-2;P09960-3;B4DEH5	9786533555096480	1.00289e+16	-3529222171346953	3216550957900338	4.76969e+16	*
LUC7L2	Q9Y383;V9GZ75;F8WEU3	9572983551624796	9574726091975284	-2.62585e+12	9912576124477932	993613017601948
LUC7L3	J3KPP4;O95232;D6RDI2;D6RHH0;U3KQT3;E7EN55;C9JL41;O95232-2	9196450558365112	97015130299388	-77132615661537	2.44647e+16	4.2694e+16
LUZP1	Q86V48;Q86V48-2;Q86V48-3;E5RFK8;E5RHU7	1.04172e+16	9873054106199500	7739715599214977	1.24566e+16	2.75393e+16	*
LYAR	Q9NX58;D6RDJ1	982830009784433	9812661073744066	2297478935466549	9224898844586132	954109705129574
LYN	P07948-2;P07948;E5RJ37	1.11278e+16	1.06664e+16	6.10906e+16	2549862616065304	4.35036e+16
LYPLA1	O75608;A0A087X1K9;O75608-2;B4DP64;E5RGR0;E5RJ48;E5RI35	9845681861385236	1.00062e+16	-2.33335e+16	6710835914312345	2.33267e+16
LYPLA2	O95372;Q5QPQ0;Q5QPQ1;Q5QPQ3;Q5QPQ2;Q5QPN9;Q5QPN5	9825111297526752	9972886483008804	-2153737858025624	6.45516e+11	1.97072e+16	*
LYRM5	Q6IPR1;G3V521	1.05323e+16	1004151897581207	6884362511296574	6388567534013034	6878976245130218
LYRM7	Q5U5X0;D6R994	9470720810971672	9586577331684312	-1754159334136715	8008117893155274	8864300298281433
LZIC	Q8WZA0;Q8WZA0-2;K7ES95	9558021645791476	976862618159872	-314436470910754	5566290325386721	2.13676e+16
M0QYT0;M0QZW4;M0R076;M0QXS7;M0R280;M0R1A2	M0QYT0;M0QZW4;M0R076;M0QXS7;M0R280;M0R1A2	9835970620720280	10007572719492	-2.49528e+16	1.58299e+16	1.15904e+16
MACF1	H3BPE1;H3BQK9;A0A590UJG2;Q9UPN3-3;Q9UPN3-2;Q9UPN3-5;H0Y390;A0A7P0MQR8;Q9UPN3-4;Q9UPN3;E9PNZ4;H0Y314;H0Y4F5;A0A5F9ZGX0;H0Y6T5;A0A669KB84;H0Y7I1;A0A669KB06	1.02367e+16	1.00696e+16	2374838693904651	6378021005192045	6878976245130218
MACROD1	A0A6Q8PH91;Q9BQ69	9555577919000394	1.01973e+16	-9377279056573104	9797907936751568	8828323297177194
MAD2L1	Q13257;Q13257-2	9942468452015236	994742887762311	-7.196e+11	9514227683406736	9708777364703296
MAGEB2	O15479;O15481;Q96LZ2;P43366;Q9UBF1	9770831295196740	9815591460599012	-6.59389e+16	6553992615462858	7854304663882387
MAGED2	Q9UNF1;Q5H909;Q9UNF1-2;Q5H907;A0A087X070;G5E9N2;Q12816-5;Q12816-2;Q9Y5V3;Q9Y5V3-2;Q12816-3;Q12816-4;Q12816	9875506067462060	9879249572672816	-5.46778e+11	9096769167646748	9472759225539048
MAGOHB	Q96A72;F5H6N1;F5H124;F5H3U9	9867751941039624	9826505546518346	6042985461196502	7908011615520462	8811202293806611
MANF	P55145;H7C2D6	9769769541034164	982802395249219	-8576842906123316	4951604511868065	6661178697925157
MAP2K1	Q02750;Q02750-2;H3BRW9	9813400233553156	1.00192e+16	-2.99453e+16	1.08875e+16	931771081886822
MAP2K2	P36507;G5E9C7;A0A1B0GUL7;M0R1B6	9610530303384868	9907642784886832	-4392581361712381	1025689792162569	8992111522506305
MAP4	E7EVA0;P27816-6;P27816;P27816-2;P27816-5;H7C4C5;P27816-4;B5MEG9;H7C456;H0Y2V1;F8W9U4;A0A0J9YVV8;A0A0J9YW37;P27816-7	9851962735164444	9824796237671268	3983684118771828	6111992480702089	7559876304776891
MAP7	Q14244;Q14244-6;Q14244-7;A0A087WZ40;Q14244-5;Q14244-3	9788195968677902	9888230604311132	-1.46694e+16	1.19545e+16	2.98574e+16
MAPK1	P28482;P28482-2;H0YDH9	9883206100784344	1.00207e+16	-199281559633523	3.25342e+16	1712497698725061
MAPK14	B5TY33;Q16539-5;Q16539-3;Q16539-4;Q16539-2;Q16539;H7C4E2	969480154651515	1.02114e+16	-7490127631595266	1.50243e+16	1.11987e+16
MAPK15	A0A1C7CYZ1;Q8TD08-2;Q8TD08-3;Q8TD08	1.03415e+16	1052160525115782	-2.49052e+16	7529599451567257	857363342554499
MAPRE1	Q15691;C9JB30;Q9UPY8-2;Q9UPY8	9846017544448512	9965921477467978	-1.74629e+16	1.04597e+16	2.82237e+16
MARCKS	P29966	1.01221e+16	9937139313584982	26612966588448	4.8501e+16	2.02459e+16
MARCKSL1	P49006	103767733869788	1.00764e+16	4237934974513338	5925175190571094	2.19655e+16
MARK3;MARK1	H0YKP9;H0YNV4;A0A7I2V4G7;A0A7I2V3B9;A0A7I2V5G3;A0A7I2V639;A0A7I2V2N8;A0A7I2YQF7;J3KNR0;A0A7I2V4K8;A0A7I2V2U9;A0A7I2V409;P27448-8;P27448-3;P27448-4;P27448-2;P27448;A0A7I2YQF4;A0A7I2V602;A0A7I2V549;H0YJI9;P27448-6;P27448-7;A0A7I2V3C6;A0A7I2V2I9;A0A7I2V4T2;A0A7I2V2E3;A0A7I2V3I9;A0A7I2YQC1;B4DIB3;A0A087X0I6;Q9P0L2;A0A7I2V4L1;H0YIY6;A0A7I2V3P5;A0A7I2V5H7;A0A7I2V3K2;A0A7I2YQR3;A0A0A0MRU9;E7ETY4;A0A7I2V…	9157001575034924	1022259298010939	-1.58814e+16	2.74839e+16	4375496685286045	*
MARS	P56192;P56192-2;H0YHV5;H0YIP0;F8VS26;F8W0M7;F8W0S4;F8VZZ9;F5H2V6;H0YIC2;F8VPL7;H0YI94	9856419913700856	9872696952310856	-2380522997606939	5452481766614201	702193061258752
MAT2A	P31153;P31153-2;Q00266	9844182752724864	990549131091514	-8957093337183353	2.16911e+16	4.04371e+16
MAT2B	Q9NZL9;Q9NZL9-3;H7C0X7;E5RJR3;Q9NZL9-5	9841753041865792	9904558495605644	-9177351630952912	3288929725080566	5059142048953212
MATR3	A0A0R4J2E8;A8MXP9;P43243;D6REM6;H0Y8T4;D6R991;B3KM87;P43243-2;D6RB45;A0A1B0GX04;D6R9F3;D6RBS2;D6RCM3;D6REK4;D6R8Z5;D6RBK5	1.0131e+16	1.00786e+16	7477284676817462	5275517742669338	6906484661782274
MBD2	Q9UBB5;X6RBL6;Q9UBB5-3;J3KSA7	1.01777e+16	9801198347457112	5.43877e+16	2984687043396938	1.62716e+16
MBD3	O95983;O95983-2;K7EIE8;A0A0A0MTS6;A0A087X1H1;A0A087WT34	1.01428e+16	9821456604777984	4644757518135415	4475201364329483	1.98728e+16
MBNL1	C9JP00;A0A0A0MQX8;Q9NR56;Q86VM6;Q9NR56-7	9659004114738108	9895240656889956	-3486034611276997	6586767506138973	7876802616788311
MCCC2	Q9HCC0;Q9HCC0-2;D6RD67;D6RDF7;D6R9R1;A0A0G2JM88	984974539199975	9811878996596832	5556990340874029	496472940525463	6671917559107077
MCFD2	Q8NI22;H7BZ18;A0A3B3IU18;Q8NI22-2;Q8NI22-3	9646729171567200	9968754009777836	-4.73733e+16	6262624384876778	2.26029e+16
MCM2	P49736;H0Y8E6	987260132343021	9973726965855644	-1.47024e+16	2.42709e+16	1457942026945311
MCM3	P25205;P25205-2;J3KQ69;A0A499FHX9;Q7Z6P5	9856649754575524	9958924388227628	-1.48926e+16	265117431241312	1.533e+16
MCM4	A0A3B3IU45;A0A3B3IT92;P33991;A0A3B3IS57;E5RG31;A0A3B3ITP6;A0A3B3IRR8	9887965466028768	9957812136221058	-1.01551e+16	9310122549324552	2676442574687578
MCM5	P33992;B1AHB1;B1AHA9;B1AHB2;F8WFD7	9851743577248526	9970790277258628	-1.73288e+16	1.18777e+16	9857007866640400
MCM6	Q14566	9858524822711202	9970555115437264	-1630204406757681	1.46687e+16	1.11309e+16
MCM7	P33993;P33993-3;P33993-2;C9J8M6	9896091179724592	1.00374e+16	-2.045e+16	2243632668664998	3960698486520864	*
MCMBP	Q9BTE3-2;Q9BTE3;Q9BTE3-3	9514327563922012	9957174126634096	-6563466360163152	1.46844e+16	3290669423557933
MCTS1	Q9ULC4;Q9ULC4-3;Q9ULC4-2;A0A3B3IRV3	9742750692597916	9843342533658368	-1.48191e+16	3.08237e+16	4.84773e+16
MDH1	P40925;P40925-3;A0A5K1VW95;B9A041;P40925-2;B8ZZ51;C9JF79;C9JRL4;C9JLV6	9798635376324996	9925087965928280	-1.8499e+16	9686534853420108	2.71939e+16
MDH2	P40926;G3XAL0;P40926-2	9771725428292792	9905699723493364	-1.96456e+16	7928798872888632	2513544191321642
ME1	P48163;P48163-2	9825185304967644	9918287895038622	-136064854706146	1.10196e+16	2891390064233216
MEA1	A0A2R8Y7W8;A0A2R8Y6W5;Q16626	1.00682e+16	1.00477e+16	29407335794524	9291212438778796	9580170157587336
MEMO1	Q9Y316;Q9Y316-3;Q9Y316-2;B5MCI6	9710512958719646	1.00236e+16	-4577431039672146	1.08442e+16	2856915330961488
MEPCE	Q7L2J0;Q7L2J0-2	9170353412831836	9.01128e+16	2.5245e+16	778334393042002	8722353346610863
MESDC2	Q14696;H0YLI4;Q14696-2	96267371568492	990229736828348	-4.07164e+16	2.22292e+16	1.41593e+16
METAP1	P53582;D6RF24;H0Y955;H0YAI3;H0Y9L0	9773043719970408	9919780462864608	-2150024672537494	1.86225e+16	3.75489e+16
METAP2	F8VRR3;F8VQZ7;P50579-2;P50579;P50579-3;G3V1U3;F8VY03;F8VZX9;F8VSC4	9708382954388716	9827030457030780	-1752450944206124	759893693441716	2.49143e+16
METTL1	Q9UBP6;H0YIH0	9846618558977024	9642549681527934	3021369759774794	5348051926033879	6959977305946798
METTL3	F5H6D8;B4DTN4;Q86U44;H0YFV6;B4E349	1.01021e+16	1.00059e+16	1380998216139455	6683121603912656	7959018156105251
METTL7A	H0YI09;Q9H8H3;F8VQX6	987645415586465	9988426253187794	-1626421071537095	1.01379e+16	897877106697646
MGEA5	O60502-2;O60502-4;O60502;O60502-3;H7C3X0	9851582318869146	9836729466042078	2176737286143568	8021136674198455	8864300298281433
MGST1	F5H7F6;F5H6X2;P10620-2;P10620;F5GX73;F5H613	1.00009e+16	1.02202e+16	-3.12935e+16	2.84863e+12	1.28807e+16	*
MIA3	A0A0A0MRH6;Q5JRA6-2;Q5JRA6	1.00137e+16	959609927666891	6144882795692173	1.71404e+16	3.56626e+16
MICU1	S4R3D7;S4R3V1;F6XEV2;A0A0U1RRK1;A0A286YF11;Q9BPX6-2;Q9BPX6;Q9BPX6-3	9943095821710952	9757203078785668	2.72275e+16	2.65257e+16	4435196835611397
MIF	P14174	9653094955548768	9864471720773772	-3.12502e+16	7713390619963494	2.5003e+16
MIS18A	Q9NYP9	9859305088027978	1.0082e+16	-3221770312342258	5819987611299751	7320827848435701
MISP	Q8IVT2	1.11689e+16	1.09395e+16	2993267511094471	6230525057996325	2.25184e+16
MLEC	F5H1S8;Q14165;H0YG07	9577468543972868	9933678203361574	-5.26836e+16	1.12547e+16	2915690602275693
MLKL	Q8NB16;I3L4A6;I3L2T9;Q8NB16-2	9570625341035608	9489224676110418	1232297730724631	7059759538683623	8270914673988262
MLLT11	Q13015	9941745749845164	9789736342461736	2.22292e+16	1.7389e+16	3.60996e+16
MLLT4	H0Y7R8;Q5TIG5;A8MQ02;J3KN01;P55196-2;P55196-6;P55196-3;P55196-1;P55196;P55196-5	971606614344189	9988677553431936	-3992137433572607	1.51237e+16	3.35196e+16
MMAB	S4R3P5;Q96EY8	9842379838548512	1.01007e+16	-3737732349075707	6921133280732392	2.36351e+16
MND1	D6R9E3	1.05556e+16	1.11403e+16	-7778343751856975	336213766622789	5131121773995726
MOSPD2	R4GMN1;Q8NHP6-2;Q8NHP6;R4GMW5	1003612450113994	983730100594909	2.88678e+16	6710405014173511	2.33267e+16
MOV10	Q5JR04;Q9HCE1;Q9HCE1-2	1.04946e+16	9461355084606246	1.49525e+16	5237193710618554	6398993070817002
MPC2	Q5R3B4;O95563	1.02377e+16	1.02805e+16	-6021511998018178	716215387003218	8327756491210964
MPDU1	J3KSI4;I3L405;I3L261;I3L1D2;I3L4E0;J3QS48;I3L295;J3KTK8;J3QQZ4;J3KT75;J3QW43;J3QRD5;O75352-2;O75352	1.00212e+16	9892339293225604	1.86747e+16	4.17705e+16	5995267047548385
MPI	H3BMZ9;H3BPP3;H3BUZ9;P34949-2;P34949;H3BPU7;H3BUG1;H3BU66;H3BPM5;H3BN01;H3BQX0;H3BNY8;H3BT46;H3BP57;H3BT48;H3BPB8;B4DYB8;F5GX71	9482046515168758	9736994641315812	-3827807758849586	2.55275e+16	4.35173e+16
MPP5	Q8N3R9-2;Q8N3R9;G3V2H1;P08908	1.03223e+16	1.01677e+16	2176738869823622	2182496573577225	4051200721339699
MPST	P25325;P25325-2;B1AH49	967200326526948	9931023169088552	-3812763112024958	4.78153e+16	2.02236e+16
MRE11A	F8W7U8;P49959-2;P49959;P49959-3;F5GXT0;F5H742;F5H256	9919284867208392	9886735712470346	4741845663677477	2246225274427353	4.10514e+16
MRFAP1	Q9Y605;A0A087WTY9	9818691799923712	9697518845164712	1791514454439117	6056580964316182	7512823901721076
MRI1	Q9BV20;Q9BV20-2	9676533347878478	1.00129e+16	-4930102452356745	8.50474e+11	2275237184778184	*
MRPL1	Q9BYD6;H0Y8N7	9952911471457060	1.00479e+16	-1.36973e+16	1688251905510683	3.53593e+16
MRPL10	Q7Z7H8;Q7Z7H8-2	1.02092e+16	9884749689817896	4659338471604721	339861952385582	5169646931070253
MRPL11	Q9Y3B7;Q9Y3B7-2;Q9Y3B7-3;E9PQB6;H0YCD5	9998521202606068	1.00791e+16	-1.15825e+16	2092110360193495	3.98607e+16
MRPL13	Q9BYD1;E5RJI7;H0YAX3;E5RFI2	9958328081066828	1.01122e+16	-2.21184e+16	1.11332e+16	2.90575e+16
MRPL14	Q6P1L8	9946900978456036	990785089764521	5674956899609387	8798816624350788	930437210276703
MRPL15	Q9P015;E5RIZ4;E5RHF4	9857739642699360	1003188196057377	-2.52635e+16	6866437491210292	2.36351e+16
MRPL16	Q9NX20;E9PI14	9830264083432968	1001125083904617	-2.63202e+16	1.39718e+16	3222938225049378
MRPL22	E7ESL0;J3KQY1;Q9NWU5-3;Q9NWU5;Q9NWU5-2	9930982078987852	9300166266618158	946798848457651	4.89961e+16	2.03432e+16
MRPL23	A6NJD9;A8MVT4;A8MYK1;Q16540;H7C2P7	9513006740440952	1.0047e+16	-7878869431542372	21089535519078	378228292910456	*
MRPL24	Q96A35;X6RJ73;X6RHI2	1009293520600695	1015726132383393	-9165667424419952	8128342498994705	8932209450171196
MRPL27	D6RAN8;H7C5U8;Q9P0M9	1.00465e+16	1.00556e+16	-1.31228e+16	9077735013664722	9.46412e+16
MRPL28	Q13084;A2IDC6;A2IDC7;Q4TT37	9919319723212932	1.00371e+16	-170319386992335	2.71329e+16	4.5048e+16
MRPL3	H0Y9G6;E7ETU7;P09001;D6RC14;E9PF06;D6RBQ5	9844483683604526	1.003e+16	-2693033666865662	8647815978839882	2593523945374839
MRPL33	O75394	9925239509215796	9853299680232416	1.0495e+16	8451146940258292	9083110057336736
MRPL35	D3YTC1;Q9NZE8-2;Q9NZE8	9908599366726454	9849335982107412	865467428603605	6445783662338065	7776294097520818
MRPL37	S4R369;Q9BZE1;H0Y4J2;A6NHR2	1001376183783044	1.0037e+16	-3.3444e+16	8595667657516656	9184849138839760
MRPL39	C9JG87;Q9NYK5;Q9NYK5-2	9839243097392080	1.01157e+16	-3998240326240444	1.98726e+16	3606248848478546	*
MRPL4	K7ES61;Q9BYD3;K7EKI4;K7ELF1;K7ELQ0;X6RAY8;Q9BYD3-2	9576541537605758	1.00879e+16	-7504733490076838	9889859405828204	2.76196e+16
MRPL40	Q9NQ50	1.01403e+16	8836846768902957	1.98494e+16	3.15122e+11	1.28807e+16	*
MRPL41	Q8IXM3	9783308649814176	1.00307e+16	-3.60304e+16	3279907205922281	5051251750366955
MRPL44	Q9H9J2	1.00089e+16	1006405472817379	-7932742646101871	4620070396759295	6373781328862503
MRPL45	A0A0G2JMS5;A0A087WU62;A0A087X2D5;Q9BRJ2	9798993812753108	9986203375339128	-2.73027e+16	3568494961818076	5358937746480271
MRPL46	Q9H2W6;A0A087WT51	1.01137e+16	991763533585914	2.82382e+16	7603902473263324	2.49143e+16
MRPL47	Q9HD33-2;Q9HD33;Q9HD33-3	983013234182793	995329844255622	-1.79639e+16	2677777017307158	4.46583e+16
MRPL48	F5H702;Q96GC5-3;Q96GC5;F5H8D0	9940023701446920	1.02709e+16	-4724668748989509	1.74971e+16	3.29021e+16	*
MRPL49	H0YDP7;Q13405	9911532640748104	1.0138e+16	-3259545575119525	3.57884e+16	5371360339276123
MRPL50	Q8N5N7;Q8N5N7-2	1.00185e+16	1.03401e+16	-4.55791e+16	9730099244627042	8797772661953719
MRPL54	Q6P161	9658356233362536	9604362259563052	8087855541176399	8860591095601298	9341393353338244
MRPS17;hCG_1984214	E9PE17;I3L0E3;Q9Y2R5	9822463558025524	9910152144090948	-1.28223e+16	3737166088204638	5554379151713079
MRPS18A	Q5QPA5;Q9NVS2;Q9NVS2-2;Q9NVS2-3	9918841133930156	9616688472956476	4.46314e+16	2308275417971377	4154006857337769
MRPS18B	Q9Y676;A0A0G2JIC6	9638413208319172	9882328776856162	-3.60554e+16	2.33883e+16	4165581883816831
MRPS22	G5E9W7;A0A7P0MKV3;P82650;H7C5H3;H7C5F2;P82650-2;H7C5L9;C9J5D8	989664133909788	9873444315041468	3385543948871756	7147048363460993	8318147497373495
MRPS23	Q9Y3D9;J3QLR8	9887795762570900	9902479685453120	-2.14089e+16	8134087506883233	8932209450171196
MRPS25	E7EPW2;P82663-3;P82663-2;P82663	9905207523910168	9716639975034256	2772968681088443	5682202002294611	7217481251079059
MRPS27	Q92552;Q92552-2;D6RH20;G5EA06;E5RJ73	9282558417115784	9419874058404762	-2.11853e+16	6941476465854307	8176637053514265
MRPS31	Q92665	9874601738645468	9884684231065300	-1.47232e+16	9355387128509802	9595893673933272
MRPS34	C9JJ19;P82930	9524650219135162	9773915706283500	-3.72705e+16	3346365714678859	5.12018e+16
MRPS35	H0YG82;P82673-2;P82673	1.00635e+16	1.00495e+16	2.00589e+16	7190055894335949	8344916276893406
MRPS36	P82909;D6R941	1.02568e+16	1.03044e+16	-6679720061160047	8638654257259153	9210068939025268
MRPS5	P82675;P82675-2	9822571922311784	1027934347997541	-6557539411960865	1.24192e+16	1.00712e+16
MRPS6	P82932	9578429666530802	9688141636308852	-1.64308e+16	607126392593721	7527439029052586
MRPS7	J3QLS3;Q9Y2R9;J3QQS1;J3KSI8;J3QKW2	9857835146818166	9907666213872904	-7274410532186429	420224022815064	6009925003534444
MRPS9	P82933	9829491703740618	9940900756791232	-1.62598e+16	2.00842e+16	3.9195e+16
MRRF	Q96E11-3;Q96E11;X6RDS5;Q96E11-7;Q96E11-5;Q96E11-6;Q96E11-4;Q96E11-2;Q96E11-8	9441740881110446	9842386755612192	-5995531794030584	1544241665072749	3373836923313566
MRTO4	Q9UKD2	9720844475138504	9744781544740788	-3.54819e+16	8456017402017814	9083110057336736
MSH2	P43246;P43246-2;A0A2R8YFH0;E9PHA6;A0A2R8Y6P0;A0A2R8YG02;A0A2R8Y7S8;A0A2R8Y713	9992550630976158	9917457362668708	1.08827e+16	9.21367e+11	2390947261097297	*
MSH6	P52701;A0A494C0M1;P52701-3;P52701-4;A0A087WWJ1;P52701-2;A0A087WYT6;C9JH55;C9J8Y8;C9J7Y7;F8WAX8;F8W7G9	1.0047e+16	9956502318414980	1.30536e+16	5488423821329162	650340630883524
MSI2	B4DHE8;A0A6Q8PF05;Q96DH6-2;Q96DH6;J3KTC1;B4DM51;Q96DH6-3;A0A6Q8PHT3;J3QKT5;A0A6Q8PFU8;H0YHB7;O43347;A0A6Q8PGD8	1.00044e+16	9989917503388560	2.09066e+16	8492779213975002	9110689626137596
MSLN	H3BMA1;H3BUX1;Q13421-4;Q13421-3;Q13421-2;Q13421;H3BR90	1.06131e+16	1.02554e+16	4.94642e+16	1.66027e+16	3502845147952035
MSN	P26038;V9GZ54	9881386179485652	9983319690056768	-1.48062e+16	1.13297e+16	9576766488343060
MT-ATP8	P03928	9482367310044374	1.0199e+16	-1.05107e+16	8999812219379355	2.63595e+16
MTA1	Q13330-3	1.02832e+16	9954765594672184	4682818376284502	7678695363225661	2.5003e+16
MTA2	O94776;O94776-2	1017672771462568	9873260124291262	4367530072661841	4347225530895082	1.95852e+16
MTA3	E7EQY4;E7EV10;Q9BTC8-2;Q9BTC8;E9PCS8;F6RRE2;E9PF88;H0YIT0	1.02035e+16	9833325877503188	5330838294233135	8216863159868086	2543638027169645
MTAP	B4DUC8;Q13126;Q13126-4;Q13126-3;Q13126-2;J3QSB7;Q13126-7;Q13126-6;Q13126-5;F2Z2F3;J3KRN1;F8WES2;A0A2R8Y4K0	9767991337850128	99432991941822	-2.56627e+16	2.20566e+16	1.40978e+16
MTARC1	Q5VT66;Q5VT66-2;H7BYZ9;Q5VT66-3;A0A494C1P3;F6V6Z1;H0YDX4;X6RIL1;Q969Z3-2	9839743880299494	9649600713559988	2.81515e+16	3.79298e+16	5605229840194317
MTCH2	Q9Y6C9;E9PIE4	1.04367e+16	1.10516e+16	-8258810582064517	1363453456939737	3181800108595879
MTCL1	Q9Y4B5-2;Q9Y4B5-3;Q9Y4B5;Q9Y4B5-4;J3QL92;E9PJP2;Q5TF21	9890499284864648	9657272392519540	3442758119453056	1.33277e+16	3.16136e+16
MTDH	E5RJU9;Q86UE4;H0YBJ8;H0YB56	9861757565248992	9787310316319652	1.09323e+16	7777727027722147	8722213326248475
MTHFD1	V9GYY3;F5H2F4;P11586;V9GZ78;A0A494C1T2;V9GY75	988074586929987	9915672215832934	-5.09063e+16	2.40645e+16	4.22325e+16
MTHFD1L	A0A087WVM4;B7ZM99;Q6UB35;H0Y327;Q6UB35-2;Q5JYA8;Q5JYA3;Q4VXV2;Q4VXM0;Q4VXM1	9818465756148368	9858019634660612	-5.80025e+16	5739610492637366	7265506940679983
MTHFD2	A0A7I2V2U6;P13995;P13995-2;A0A7I2V482;A0A7I2YQD4;B8ZZU9;B9A062;A0A7I2V3T1	9934383069734708	988744897179722	6832034167429574	2.32385e+16	4.15639e+16
MTIF2	P46199;H7C213	95411304292959	1.00104e+16	-6926489240010544	5363048709127036	2.10837e+16
MTMR1	Q8NEC6;F8WA39;Q13613-2;Q13613;H0YDX3;E9PIH9;F8W764;F8W8S8;H7BZJ1;H7C406;E9PPP8	1.02845e+16	1.0016e+16	3816344340043295	5313998927490903	2.10837e+16
MTPN	P58546;C9JL85	9631618127528796	9863769069113224	-3436083016548947	7524678391118818	2.47738e+16
MTR	A0A7P0TAV2;A0A7P0T9G7;Q99707;A0A6Q8PGK3;A0A7P0TAJ0;Q99707-2;A0A494C064;A0A494C1A2;B1ANE3;A0A7P0T956	9707305158636888	9869505654797684	-2.3907e+16	1547682745165361	3.37783e+16
MTRR	Q9UBK8;Q9UBK8-1;H0Y8S9;D6RIS8;D6RAY3;A0A3P9MRF3;H0Y9Q0;D6RF21;D6RGC7;H0Y963;D6RAZ2	9746135160153446	9991734348156558	-3590489021639074	2655174182117067	4.30636e+16	*
MUC13	Q9H3R2;C9IZG1	1.04899e+16	1.03589e+16	181212223306206	5103948483725977	6781744145042966
MUT	P22033	9924022795828320	9955165956197832	-4520317236337324	7616650313072912	8617078213130974
MVP	Q14764;H3BQK6;H3BRL2;H3BUK7;H3BNF6;H3BP76;H3BNF2;H3BUP3;H3BQE7;H3BPZ2	1009547509453133	1.00885e+16	1.00005e+16	953613278195975	9716990608785072
MYBBP1A	I3L1L3;Q9BQG0;Q9BQG0-2;I3L2H8	971179830002942	9838576801768236	-1871117854643986	2.62415e+16	4.41286e+16
MYCBP	A0A087WV05;Q99417	9504792525122028	9541712399372602	-5593066698037706	913915352620112	9499915070131364
MYDGF	Q969H8;M0QXF7;M0QYN0	9688298826212274	9938019635606160	-3671502812492774	7229631600469653	2417640979796231
MYH10	P35580;P35580-5;P35580-2;P35580-3;P35580-4;E7ERA5	1000156400714368	9725305697340628	4.04101e+16	3788108786510161	5604354323010425
MYH9	P35579;P35579-2;Q5BKV1;B1AH99;P35749-4;P35749-3;P35749;P35749-2;A0A0C4DFM8;A0A2R8Y4C3;A0A494C024;A1L2Z2;REV__S4R3H4;REV__E7EQT4;REV__Q9UKV3-5;REV__Q9UKV3	1.02171e+16	990830533826478	4427819049318044	1377374761230701	2.92974e+16	*
MYL12A;MYL12B	J3QRS3;P19105;O14950;J3KTJ1;P24844;P24844-2	1.03803e+16	9825682407520988	7922481657318863	6.87068e+11	2.04936e+16	*
MYL6	P60660-2;F8W1R7;G8JLA2;G3V1V0;P60660;J3KND3;B7Z6Z4;F8VPF3;G3V1Y7;F8VZU9;F8W180;H0YI43;F8VXL3	1.0167e+16	9993433015288652	2484678734065336	7584373334533335	7628468528338761
MYLK	Q15746-6;Q15746;Q15746-5;Q15746-9;Q15746-11;Q15746-7;Q15746-3;D6R9C2	1.08198e+16	1.01242e+16	9586161420851828	3.34089e+12	1.31358e+16	*
MYO19	Q96H55-3;Q96H55;A0A087WZQ9;A0A087WU55;A0A087WY49;Q96H55-2;Q96H55-4;A0A087WYT7	1.01968e+16	1.0489e+16	-4.07599e+16	7306824710622889	2.42471e+16
MYO1B	E9PDF6;O43795-2;O43795;H7C2Y7;E7EQD9;C9JYW1;A0A0U1RRI3;C9JUP5	1.09525e+16	1.01227e+16	1.13663e+16	9445579313407032	8754027970818302
MYO1C	O00159-2;F5H6E2;O00159-3;O00159;I3L3Y6;I3L501;I3L3F5;G3V342;A0A140TA25;A0A6E1W127;Q8N1T3-3;Q8N1T3;Q9Y2K3;A7E2Y1	1.10412e+16	1.03619e+16	916059166774672	1764061277411033	1.22482e+16
MYO1E	Q12965;H0YN00;H0YNQ8;O00160;H0YLE5;H0YLJ4	1056163943519788	1.00128e+16	7698248840234545	1.14685e+12	8503046175437507	*
MYO5A	G3V394;Q9Y4I1-2;Q9Y4I1;Q9Y4I1-3;F8WE88;E7ERV5;G3V3C9;Q9UES5	1.15024e+16	9827800302980536	2269990041299607	9.79083e+09	3.77229e+16	*
MYO5C	Q9NQX4;H0YMK3;Q9NQX4-2;H0YM96;H0YM93	1.06384e+16	9645808037278446	1413092924829499	1.95568e+12	1.11794e+16	*
MYO6	A0A1Y0BRN3;A0A590UJ40;E7EW20;Q9UM54-6;Q9UM54-4;Q9UM54-1;Q9UM54;A0A0A0MRM8;Q9UM54-5;Q9UM54-2;A0A590UKB0;A0A590UJ75;A0A0D9SGC1;A0A590UK22;A0A590UK71;A0A5F9ZI03;A0A590UJY4;A0A590UK86;A0A590UJW9;Q5JVM0	1071315150774189	9739669964345026	1374381513128909	5.10745e+11	5762530832834218	*
MYOF	Q9NZM1-6;Q9NZM1;Q9NZM1-2;Q9NZM1-5;Q9NZM1-7;Q9NZM1-8;Q9NZM1-4;REV__H0YEL7;REV__A0A5F9ZHH9;REV__A0A5F9ZHD4;REV__A0A5F9ZHJ7;REV__A0A5F9ZI66;REV__A0A5F9ZHJ0;REV__P24752;REV__A0A5F9ZHL1	9981998589583876	1.00546e+16	-1.04585e+16	1.18826e+16	2974295128596036
MYPN	Q86TC9;A0A087WX60;Q86TC9-2	9864249252280964	9788421895955384	1.1133e+16	4.75743e+16	6495250534800564
MZT2B;MZT2A	B8ZZ87;Q6NZ67;H7C173;A0A494C0V9;Q6P582;H7BZ50;H7C202	917278826085366	9438641167145898	-4121883929730049	3.25136e+16	5025186088717984
NACA	F8VZJ2;A0A7I2V2K5;H0YHX9;A0A7I2V473;Q13765;E9PAV3-2;E9PAV3;F8W0W4;F8VNW4;F8VZ58;Q9BZK3	9873509715811316	9916439411768200	-6259193109962652	4.56844e+16	6336236342717548
NADK2	Q4G0N4;B7Z8V7;Q4G0N4-3;Q4G0N4-2;A0A0C4DGV3;H0Y9H7	9340939220315836	9971765908901096	-9428139690068826	3.69058e+16	1.82768e+16
NAE1	Q13564-2;Q13564;Q13564-3;Q13564-4;H3BMR3;J3KTE3;J3KRK3;H3BQW6	9924054032133956	9966076870666346	-6096111811129373	1.01508e+16	2787434766088343
NAMPT	A0A7P0T9I9;P43490;A0A7P0T931;A0A7P0TAS5;A0A7P0T8L3;A0A7P0T895;A0A7P0T862;A0A7P0T973;A0A0C4DFS8;A0A7P0T8D2;B7Z8W6;A0A7P0Z466;A0A7P0TA73;A0A7P0T941;A0A7P0TBB7;A0A7P0TAI8;A0A7P0T8R4;A0A7P0T8Z3;A0A7P0TB17;A0A7P0T9F0;A0A7P0Z4N0;A0A7P0Z437;A0A7P0TAZ2;A0A7P0Z4L4;C9JF35;C9JG65	98416599720931	9971660239526380	-1.89321e+16	3.04833e+16	1648002637603533
NANS	Q9NR45;Q5TBR0;Q5TBR1	9766993536475424	9898998908349058	-1936808998418796	9758633510289964	2734735848725967
NAP1L1	F8VY35;F5H4R6;P55209-2;P55209;F8VUX1;F8W0J6;H0YIV4;F8W020;F8VXI6;F8VV59;B7Z9C2;P55209-3;F8W118;F8W543;H0YHC3;H0YH88;F8VRJ2;F8VVB5;B7Z4K9	9970773172270708	9903822975802714	9719853532257956	2.13738e+16	4.02212e+16
NAP1L4	Q99733;Q99733-2;C9JZI7;E9PS34;E9PNJ7;C9J6D1;E9PNW0;E9PJJ2;E9PP22;A8MXH2;E9PKT8;E9PKI2;H0YCI4;C9J1B1	9983786547915156	9904570458683062	1.14927e+16	1.80127e+16	3680540990167392
NAPA	P54920;M0R0Y2;M0R2M1;M0R0I4;M0R058;M0R213;M0R027;M0QZM9;M0QZN5;M0R031	9922894170441600	1.00373e+16	-1653510788928586	1.05382e+16	9146045027753144
NAPG	Q99747;Q99747-2;J3KTJ6	9932834437311222	9854335925217504	1.14468e+16	2655252713871382	4436819570184312
NARS	O43776;K7EIU7;K7EPK2;K7EQ35;O43776-2;K7EMQ6;K7EJ19	9828393083686992	9873559087476652	-6614662675735293	3.17766e+16	4.95257e+16
NASP	P49321;P49321-3;P49321-2;P49321-4;Q5T624;E9PI86;E9PRH9;H0YF33;E9PPQ8;H0YDS9;E9PPR5	986811809462612	9934395199082106	-9657158718807572	1.81035e+16	3.6875e+16
NAV2	Q8IVL1-8;Q8IVL1-9;Q8IVL1-10;Q8IVL1-13;Q8IVL1-12;Q8IVL1-11;Q8IVL1-2;Q8IVL1;E9PNV5;A0A0A0MTL4;A0A0A0MTE8;Q8IVL1-6;Q8IVL1-5;Q8IVL1-4;Q8IVL1-3	8750571513855616	9275882674191428	-8410732745285986	3.82068e+16	1.85591e+16
NBN	O60934;A0A0C4DG07;E2QRP0;E5RGU1	9974876559922736	9739389929218502	3446758255016688	2.25967e+16	4117869774245205
NCAPD2	Q15021;E7EN77;F5H431;F5GZK7	9845492067838642	9882835751487948	-54617514519534	5918557606339172	7392958053043922
NCAPD3	P42695;E9PKK4;G3V1A9	9760633070895768	9467665741041318	4396595130358338	1.60701e+16	344654636051212
NCAPG	Q9BPX3;D6RA93;H0Y9Z8	9880710466094766	9762716080715996	1.73322e+16	4715040019876014	2.02236e+16
NCAPH	E9PHA2;Q15003;Q15003-2;C9J470;H7C415;C9JZP1	9798570980487316	9671818506075216	1.87842e+16	1.29749e+16	3114707717286902
NCBP1	Q09161;X6R941	9904296786255522	9995775762394208	-1.3264e+16	7272278049693227	2.42129e+16
NCEH1	A0A0A0MTJ9;Q6PIU2;Q6PIU2-2;Q6PIU2-3;H7C046	9864066194160720	1.00136e+16	-2170169341010708	9059412510963874	2645428349702972
NCK1	P16333;P16333-2;C9J0K5;C9K098;C9JVV5;H7C5C7;C9J869;C9JAB9;E7ERP6;E9PEE2;E7EPF5;O43639	9637534059684436	9918142705555472	-4.14059e+16	1.13187e+16	2.91969e+16
NCL	A0A7I2V428;C9JLB1;H7BY16;P19338;A0A7I2V3F3;A0A7I2V5M5;A0A7I2V2U7;A0A7I2V349;A0A7I2V506;A0A7I2V699;A0A7I2V2S8	9910615513664380	9908234230805648	3.46687e+11	9525791333382488	9712938510855620
NCS1	P62166;P62166-2	1054631248810852	1.01301e+16	580959271368532	8720777495012288	2601197425236424
NDC1	Q9BTX1-4;Q9BTX1-6;Q9BTX1-5;Q9BTX1-2;Q9BTX1	9521611469312334	9967010525798462	-6595509130934228	8035716318382018	2531812549828154
NDC80	O14777	9738503552935112	9772778148629442	-5068640887434027	8649114677017261	9217434327252484
[truncated: 1,199 more rows]
